# Supplementary material for: Identification of ATF3 as a novel protective signature of quiescent colorectal tumor cells
Source: Cell Death Dis. 2023 Oct 13;14(10):676. doi: 10.1038/s41419-023-06204-1 (PMC10576032; doi:10.1038/s41419-023-06204-1)
Supplement: Supplementary file 4 — Table S1.xls [file 41419_2023_6204_MOESM4_ESM.xls]

Gene	P value	Average log2FC	FDR	Group
FAF2	3.13007728966764e-50	0.54421014822284	4.16488084163176e-46	Group1
GALE	6.04837669378913e-50	0.666448047300842	8.04797002875581e-46	Group1
SFT2D1	2.72900517276605e-49	0.630082159833488	3.63121428288251e-45	Group1
COMT	2.85825247767299e-49	0.655783174853158	3.80319074679168e-45	Group1
RUVBL2	4.60970101037572e-49	0.47392660598774	6.13366816440593e-45	Group1
TMEM179B	4.70139546838236e-49	0.740264523817938	6.25567681022957e-45	Group1
ARHGAP18	7.6965226635083e-49	0.938529126623687	1.02409930560641e-44	Group1
EID1	1.2936856770763e-48	0.844670829966974	1.72137816191773e-44	Group1
LGALS3BP	2.16555935566929e-48	1.35149025743892	2.88149327865356e-44	Group1
CNPY3	6.52784951663541e-48	0.505592180993722	8.68595656683508e-44	Group1
ANXA4	6.83861126704126e-48	0.391916711105255	9.0994561519251e-44	Group1
TRIOBP	1.36759903258143e-47	0.813879586010338	1.81972727275285e-43	Group1
DNPH1	2.61720160498163e-47	0.965285234819272	3.48244845558856e-43	Group1
CLCN3	3.97283686274227e-47	0.503381569411946	5.28625672956487e-43	Group1
KRTCAP2	1.43722795115803e-46	1.15732318971578	1.91237551181087e-42	Group1
PSMD4	1.77860292726425e-46	0.769566244459724	2.36660905501782e-42	Group1
C11orf58	2.10946466973415e-46	0.926582964664714	2.80685368954826e-42	Group1
TEX264	2.44563557467258e-46	0.297988454101816	3.25416269565933e-42	Group1
CNPY2	2.87083713775783e-46	0.66735111212196	3.81993589550057e-42	Group1
NUDT22	2.90134302027663e-46	0.383989209770222	3.86052702278009e-42	Group1
COA4	7.13406621288035e-46	0.719566266847346	9.4925885028586e-42	Group1
POLR3GL	1.72353289176443e-45	0.416365543165672	2.29333286578176e-41	Group1
WDR54	2.24640760024089e-45	0.640514158261425	2.98906995288052e-41	Group1
IRF9	2.74996105586511e-45	0.474881972481847	3.65909818093412e-41	Group1
ESF1	2.97958122894204e-45	0.580276437562319	3.96463078323028e-41	Group1
ANKRD12	4.73821642759932e-45	0.576538796232804	6.30467077856366e-41	Group1
PPP3CA	5.65288343944603e-45	1.20224470986208	7.52172670452689e-41	Group1
PYCR2	9.20315458837591e-45	0.421521919473703	1.2245717495293e-40	Group1
TADA3	1.49699439353909e-44	0.575261795905214	1.99190074004311e-40	Group1
TMX1	1.520508599177e-44	0.407977938868012	2.02318874206492e-40	Group1
PRDX3	1.64362663874489e-44	0.941274513042236	2.18700960551395e-40	Group1
LSM6	1.70124777382974e-44	0.516605426751472	2.26368028785785e-40	Group1
PLOD1	1.80131792258358e-44	0.692802373313913	2.39683362778971e-40	Group1
SCOC	2.48740979959021e-44	0.356935678623295	3.30974747933473e-40	Group1
NDUFA8	3.00938346984684e-44	0.667387348852305	4.0042856449782e-40	Group1
DST	3.21394060909095e-44	0.385640290587309	4.27646937445642e-40	Group1
MTX1	3.80446537162691e-44	0.530639927524673	5.06222162348676e-40	Group1
IRF2BPL	3.81169852738552e-44	0.702984860436191	5.07184606053918e-40	Group1
RAD50	3.87102285719341e-44	0.549932985827241	5.15078301378156e-40	Group1
TBCB	4.12288834849802e-44	0.644865040825445	5.48591523651147e-40	Group1
METTL23	5.16111595914787e-44	0.480571303766725	6.86738089524216e-40	Group1
SMIM30	5.94060612420323e-44	0.508038302134773	7.90457050886482e-40	Group1
SLC16A3	7.6940330921874e-44	1.22436434086071	1.02376804324646e-39	Group1
AKAP12	8.39764031624218e-44	2.40645736139374	1.11739002047918e-39	Group1
SSBP1	9.24875928386427e-44	0.98207745962006	1.23063991031098e-39	Group1
ZNF146	9.44635654925215e-44	0.335482930005794	1.25693220244349e-39	Group1
ATP5MC1	9.9071628533626e-44	1.11540610639531	1.31824708926843e-39	Group1
ITGA3	1.20172094399891e-43	0.586850371302771	1.59900988808495e-39	Group1
JAGN1	1.22169093056581e-43	0.502287900959837	1.62558195221087e-39	Group1
TMEM35B	1.22910842925954e-43	0.413640280994629	1.63545167597275e-39	Group1
EIF2AK1	1.6289155591221e-43	0.651629110748727	2.16743504296786e-39	Group1
ECI2	1.67923707197811e-43	0.427113305056242	2.23439284797408e-39	Group1
DCBLD2	2.22632605957818e-43	1.01575654638598	2.96234945487473e-39	Group1
CMAS	2.33618594143932e-43	0.444886432643422	3.10852901367916e-39	Group1
AGTRAP	2.84834344974131e-43	0.42250174947193	3.79000579422579e-39	Group1
PDAP1	3.69505892390941e-43	0.543942322660328	4.91664540415386e-39	Group1
PET100	3.8238078173021e-43	0.827983757011154	5.08795868170218e-39	Group1
ARPC5	3.84022218140217e-43	0.708100711304722	5.10979963457373e-39	Group1
PFDN6	4.29122380471083e-43	0.49565930273977	5.70990239454823e-39	Group1
DARS	4.34826656278418e-43	0.775935015379556	5.78580348844063e-39	Group1
DFFA	6.90736812314043e-43	0.430908366867025	9.19094402465066e-39	Group1
ATRX	7.87563394241744e-43	0.679152024890281	1.04793185237807e-38	Group1
CYBC1	7.970957082354e-43	0.322564581153335	1.06061554937802e-38	Group1
MTAP	8.18414985740533e-43	0.796486280909342	1.08898298002635e-38	Group1
HIKESHI	1.02584040823734e-42	0.414540702175575	1.36498324720061e-38	Group1
PAPSS1	1.16328478248833e-42	0.402469676810603	1.54786673157898e-38	Group1
PSMB9	1.19553372720584e-42	0.485436088593135	1.59077717742009e-38	Group1
TMEM14A	1.23756973637555e-42	0.567525480325817	1.64671029122131e-38	Group1
SLC1A5	1.24762322125677e-42	0.526239480462666	1.66008745820425e-38	Group1
AKR7A2	1.29605354289107e-42	0.606396797479558	1.72452884417085e-38	Group1
HMGN3	1.79410048655273e-42	0.553207037947142	2.38723010740707e-38	Group1
MESD	2.4410215515154e-42	0.494801525702025	3.2480232764464e-38	Group1
IARS2	2.4973104250473e-42	0.440612934897436	3.32292125156793e-38	Group1
PRR13	2.50608521709112e-42	0.81321597811951	3.33459698986144e-38	Group1
SNX17	2.55799238507403e-42	0.451202966592429	3.4036646675795e-38	Group1
PCDH7	2.59712909791491e-42	0.579430725677013	3.45573997768558e-38	Group1
EPN2	2.84301103723592e-42	0.575848984132502	3.78291048614611e-38	Group1
AP3B1	3.09331803485805e-42	0.421694144595196	4.11596897718212e-38	Group1
GALK1	3.15053955073675e-42	0.500167191672294	4.19210792621032e-38	Group1
OCIAD1	3.38029918015485e-42	0.793645649890935	4.49782608911405e-38	Group1
HERC2	3.54430051690985e-42	0.401638434950979	4.71604626780024e-38	Group1
ARCN1	3.58500374896262e-42	0.491901372427616	4.77020598836966e-38	Group1
RAB8A	3.64219510165279e-42	0.444725290096014	4.8463048022592e-38	Group1
GOLGB1	3.7309427912865e-42	0.551487765826532	4.96439247808581e-38	Group1
USP8	4.07893587215407e-42	0.419244872859719	5.42743207148821e-38	Group1
CASC4	4.38803158933118e-42	0.394848000238461	5.83871483276407e-38	Group1
LAMTOR2	5.56339314512814e-42	0.542281001478799	7.4026509189075e-38	Group1
DUT	5.57662073521727e-42	0.62472190937964	7.42025155028011e-38	Group1
APIP	5.58197259987474e-42	0.379246497567918	7.42737274139332e-38	Group1
SNX14	6.60347286598768e-42	0.42185249421291	8.78658099548321e-38	Group1
FARSA	8.02322510952132e-42	0.377678522332489	1.06757033307291e-37	Group1
NIPSNAP1	8.14364735083406e-42	0.394966300766893	1.08359371650198e-37	Group1
PTPA	9.04483739140615e-42	0.480691866442661	1.2035060633005e-37	Group1
CFD	9.24650712230823e-42	0.571144743464631	1.23034023769433e-37	Group1
TIMMDC1	9.76306452536076e-42	0.330810324391517	1.2990733657445e-37	Group1
KNOP1	9.84526150934396e-42	0.448352355175292	1.31001049643331e-37	Group1
MRPS18B	9.95557336512995e-42	0.456649310599337	1.32468859196419e-37	Group1
SDHC	1.01462216795071e-41	0.455084069110654	1.35005625667522e-37	Group1
CNIH4	1.07630375812231e-41	0.555511288570846	1.43212978055755e-37	Group1
ITPRIPL2	1.28213401668803e-41	0.394218024244783	1.7060075226051e-37	Group1
REX1BD	1.45582802982914e-41	0.579840890032133	1.93712477649065e-37	Group1
ARFIP2	1.74561014432946e-41	0.327871177454473	2.32270885804478e-37	Group1
HAGH	2.40558357494261e-41	0.412409704761672	3.20086950481863e-37	Group1
TLN1	2.45344777973857e-41	0.504073939331429	3.26455761572014e-37	Group1
ARL5A	2.46998663461247e-41	0.561721292539362	3.28656421601535e-37	Group1
THOC7	2.53875418835439e-41	0.614782039675234	3.37806632302435e-37	Group1
VPS35	2.94227302706289e-41	0.347841676439275	3.91498848980988e-37	Group1
RB1CC1	2.96546345285311e-41	0.469573549155507	3.94584567036635e-37	Group1
PRMT2	3.36429753351039e-41	0.568004590082275	4.47653429808892e-37	Group1
NTSR1	3.47593799040446e-41	0.484053944937315	4.62508309003218e-37	Group1
WNT16	4.8811810319156e-41	0.702051148066867	6.4948994810669e-37	Group1
RPN2	5.59035667972272e-41	0.620793262258503	7.43852859803905e-37	Group1
TMEM50A	5.60670456361635e-41	0.810031124897184	7.46028109234791e-37	Group1
LAMTOR1	5.82204170225607e-41	0.402930557695857	7.74680868902193e-37	Group1
ARMC10	5.95255761087578e-41	0.533856113713403	7.92047315703131e-37	Group1
COL6A1	6.2658665298497e-41	0.373878423248168	8.33736200461801e-37	Group1
CUEDC2	6.81514241185138e-41	0.523239711167997	9.06822849320945e-37	Group1
CKAP4	7.33316107210748e-41	0.38061792563076	9.75750412254621e-37	Group1
TNRC6B	8.11256658522359e-41	0.570168039001019	1.07945810982985e-36	Group1
TMA16	8.77608205748419e-41	0.547450505313183	1.16774547856885e-36	Group1
MICOS10	8.8860767356737e-41	0.673693827461466	1.18238137044874e-36	Group1
CUTC	9.38600676766398e-41	0.374424776409577	1.24890206050537e-36	Group1
ARL3	1.09936470818402e-40	0.286819060610689	1.46281468070965e-36	Group1
SPCS1	1.19154653798524e-40	1.02798681539234	1.58547182344317e-36	Group1
LRIF1	1.22666604517134e-40	0.462077344487159	1.63220183970498e-36	Group1
DHRS3	1.2578538231189e-40	0.349407590310582	1.67370029704201e-36	Group1
CTSL	1.37918530005307e-40	0.607963912950703	1.83514396025061e-36	Group1
PFKL	1.55478416406237e-40	0.448840100331082	2.06879580870139e-36	Group1
NDUFS1	1.56564248762063e-40	0.399676357797477	2.08324389402801e-36	Group1
C14orf119	1.60462925069978e-40	0.470176404577335	2.13511968098112e-36	Group1
HSPB11	1.62081715877916e-40	0.533947756210597	2.15665931147155e-36	Group1
AMZ2	1.78329314114583e-40	0.309563233009391	2.37284985360864e-36	Group1
RRBP1	1.85302294168069e-40	0.908942883999239	2.46563232620033e-36	Group1
NDUFB3	2.17718765728355e-40	0.894027195149197	2.89696589678149e-36	Group1
RCN1	2.25092408376144e-40	0.733901810687391	2.99507958585298e-36	Group1
RARS	2.25484571808906e-40	0.43446334508611	3.00029771248931e-36	Group1
BPTF	2.30296410367984e-40	0.684654712633173	3.06432403635639e-36	Group1
CHURC1	2.30296410367984e-40	0.619826084222741	3.06432403635639e-36	Group1
ATRAID	2.50667346186253e-40	0.642383392675237	3.33537970835429e-36	Group1
KDSR	3.11698503183388e-40	0.562855552310017	4.14746028335816e-36	Group1
NAP1L4	3.31466717112346e-40	0.401649408332121	4.41049613789688e-36	Group1
PAK2	3.36421692243765e-40	0.486924050516288	4.47642703699553e-36	Group1
TPR	3.37445336381247e-40	0.602107380270292	4.49004764588887e-36	Group1
TCAF1	3.55787891489096e-40	0.525336345340962	4.73411368415391e-36	Group1
ADSL	4.71472314831837e-40	0.403373011444762	6.27341062115242e-36	Group1
MRTO4	4.79243446429844e-40	0.334476701354754	6.37681329819551e-36	Group1
M6PR	4.95686551412329e-40	0.47098340855589	6.59560525309246e-36	Group1
NQO2	5.18038215613584e-40	0.624027960339365	6.89301649695434e-36	Group1
CKLF	5.38804720085576e-40	0.467759844438653	7.16933560545867e-36	Group1
FRA10AC1	6.40094350474881e-40	0.531840924093444	8.51709542741877e-36	Group1
MRPL27	6.77347844543944e-40	0.609098364983459	9.01279041950172e-36	Group1
YIF1A	7.34418269712101e-40	0.419594124374223	9.77216949678921e-36	Group1
SORD	7.37230322092726e-40	0.369210742000236	9.80958666576581e-36	Group1
CYB5R3	7.53521943181422e-40	0.67049462515467	1.0026362975972e-35	Group1
FAT1	7.59722743990743e-40	0.79878437482107	1.01088708315408e-35	Group1
CTR9	7.8436567196229e-40	0.537569935527114	1.04367696311302e-35	Group1
SNAPIN	9.22169937828465e-40	0.384843291539164	1.22703931927456e-35	Group1
ILVBL	1.00332998545359e-39	0.357251626128965	1.33503087864455e-35	Group1
SERPINE2	1.01830226099085e-39	0.665256628141464	1.35495298847442e-35	Group1
REEP6	1.12409004815044e-39	0.408716687066717	1.49571421806898e-35	Group1
PPCS	1.31670119687542e-39	0.518481843431087	1.75200261256244e-35	Group1
ERGIC2	1.37155694218501e-39	0.532275258672709	1.82499366727137e-35	Group1
FLYWCH2	1.41512153036566e-39	0.422230723857574	1.88296070830454e-35	Group1
PIH1D1	1.43213255498966e-39	0.402811691018505	1.90559557766924e-35	Group1
PPA2	1.45568241731006e-39	0.444210968054917	1.93693102447277e-35	Group1
PFKP	1.50107315458498e-39	0.657407609522938	1.99732793949078e-35	Group1
CTBP1	1.50943637971936e-39	0.253024137384721	2.00845604685458e-35	Group1
DYNLT1	1.62417423208614e-39	0.906294491852491	2.16112623321382e-35	Group1
AP2M1	1.68042276831917e-39	0.824505984185421	2.23597053552549e-35	Group1
COQ9	1.81869110843833e-39	0.393073470083962	2.41995038888805e-35	Group1
CPNE1	1.96180416959088e-39	0.418946426632357	2.61037662805763e-35	Group1
ARL16	2.38785668469027e-39	0.302577266053682	3.17728210464888e-35	Group1
TMEM161A	2.59663594825629e-39	0.397702911506593	3.45508379274982e-35	Group1
SRI	2.81475994913152e-39	0.900905243212794	3.7453195883144e-35	Group1
SLC9A3R2	3.0423623148105e-39	0.443921521983253	4.04816729608685e-35	Group1
SMARCB1	3.0501289803393e-39	0.398363551152308	4.05850162123947e-35	Group1
EIF2AK2	3.19793953487247e-39	0.589194891963748	4.2551783451013e-35	Group1
LARP7	3.30484875088758e-39	0.305789919475447	4.39743174793102e-35	Group1
DNPEP	3.36492724536809e-39	0.3885733217391	4.47737219268678e-35	Group1
TCEAL4	3.38120789776874e-39	0.367105091531416	4.49903522877109e-35	Group1
SHISA5	3.90946719771404e-39	0.466641983655553	5.2019370532783e-35	Group1
PLS3	4.18095443309072e-39	0.567814748639929	5.56317796867052e-35	Group1
MRPL20	4.2850660948569e-39	0.504229340380684	5.70170894581659e-35	Group1
FKBP3	4.3736445693315e-39	0.615134340084196	5.8195714639525e-35	Group1
DLD	4.51299971199511e-39	0.428703399050149	6.00499741678069e-35	Group1
WDR18	4.65763869748637e-39	0.400764127227404	6.19745405087536e-35	Group1
NMRAL1	4.96250140513984e-39	0.311936482159239	6.60310436967907e-35	Group1
CISD1	4.97770238677728e-39	0.432745077333478	6.62333079584585e-35	Group1
CCDC90B	5.05973839917833e-39	0.395733695980194	6.73248791394669e-35	Group1
TNFRSF1A	5.65375773084324e-39	0.328119358104481	7.52289003666002e-35	Group1
TPGS2	6.58865751545147e-39	0.465115640462646	8.76686769005972e-35	Group1
SNCG	6.6234715299635e-39	0.590211894401586	8.81319121776944e-35	Group1
PRKACB	7.14982874358844e-39	0.356685720005816	9.51356212621878e-35	Group1
PARP1	7.59301780067097e-39	0.563627806654815	1.01032694855728e-34	Group1
ZFR	7.7561647312224e-39	0.496517115875623	1.03203527913645e-34	Group1
SPOP	7.94191453268728e-39	0.45515212274801	1.05675114771937e-34	Group1
C12orf65	7.97897844611891e-39	0.338863596375719	1.06168287204058e-34	Group1
MRPS18A	9.1927620897048e-39	0.349771256396855	1.22318892365612e-34	Group1
PHB	9.30368160447949e-39	0.874947842148407	1.23794787429204e-34	Group1
PDCD6	9.55961992187043e-39	0.642977005597076	1.27200302680408e-34	Group1
CBWD1	1.05669867223096e-38	0.369195251832045	1.40604325327052e-34	Group1
ARL6IP5	1.21702469591146e-38	0.500066064207394	1.61937306037979e-34	Group1
FAM89A	1.24272861053513e-38	0.272591605154708	1.65357468917805e-34	Group1
C15orf40	1.32871450304423e-38	0.259635718710222	1.76798751775065e-34	Group1
UCA1	1.34772120720951e-38	1.0912375038351	1.79327783831297e-34	Group1
VAMP8	1.34807964497353e-38	0.620791519242596	1.79375477560178e-34	Group1
STAT1	1.38176542120195e-38	0.659023702109244	1.83857706945131e-34	Group1
NAE1	1.39297205563364e-38	0.393441336315076	1.85348861722612e-34	Group1
DDX1	1.45943472971009e-38	0.291756691726043	1.94192385135224e-34	Group1
JKAMP	1.48186619363614e-38	0.348198323295606	1.97177115725225e-34	Group1
DSP	1.51410852836837e-38	0.862773668923479	2.01467280784695e-34	Group1
IFI27L2	1.52057697622599e-38	0.557928629219808	2.0232797245663e-34	Group1
ETFB	1.58093750671589e-38	0.548367549866513	2.10359544643617e-34	Group1
RER1	1.60940191228719e-38	0.502888258494563	2.14147018448933e-34	Group1
SLC38A1	1.68910655296446e-38	0.402357843875379	2.24752517937451e-34	Group1
FMC1	1.75178814661735e-38	0.424562235817754	2.33092930788905e-34	Group1
PIN4	1.85894360681852e-38	0.3241608491903	2.47351036323272e-34	Group1
GAMT	1.88714117567529e-38	0.636160217730737	2.51103004835354e-34	Group1
NDUFB8	1.99566361605137e-38	0.954502770412254	2.65543000751795e-34	Group1
OXLD1	2.07892495737567e-38	0.429816975330251	2.76621754828407e-34	Group1
APMAP	2.5048828726281e-38	0.39261777883002	3.33299715031895e-34	Group1
TMEM141	2.5494468911484e-38	0.5736184909419	3.39229403336206e-34	Group1
HMBS	2.55123284035857e-38	0.33145400295951	3.39467041738111e-34	Group1
GOLM1	2.65822119756993e-38	0.428483355520895	3.53702912548655e-34	Group1
PRKDC	2.67466246045287e-38	0.702312514989893	3.55890586987859e-34	Group1
VPS29	2.68141696076123e-38	0.540189758490513	3.5678934079889e-34	Group1
PIN1	2.77737677677322e-38	0.459684410347571	3.69557753917445e-34	Group1
COA1	3.05910925294726e-38	0.467236965813538	4.07045077197163e-34	Group1
CISD3	3.51043117270688e-38	0.417488866028971	4.67097971840377e-34	Group1
PYCR1	3.6257446941078e-38	0.72860000251775	4.82441588997983e-34	Group1
DCAF7	3.66579240934289e-38	0.51011844162952	4.87770337987165e-34	Group1
MPHOSPH6	3.91904613184325e-38	0.317102005312295	5.21468278303062e-34	Group1
SELENOF	3.92260430529153e-38	0.626310594781766	5.2194172886209e-34	Group1
WBP4	3.96198432066401e-38	0.316358148566341	5.27181633707553e-34	Group1
PON2	4.33453043977993e-38	0.414971200156782	5.76752620317117e-34	Group1
MALL	4.75214386376558e-38	0.426973341171937	6.32320262512649e-34	Group1
GGH	4.92938096737226e-38	0.309607934156875	6.55903431518553e-34	Group1
CD320	5.11286403913973e-38	0.614374373966209	6.80317689047932e-34	Group1
NDUFA7	5.2191783619749e-38	0.764401380058083	6.9446387284438e-34	Group1
AASDHPPT	5.4886097864135e-38	0.407788604639208	7.3031441818018e-34	Group1
NDUFS2	5.97125331810072e-38	0.419061928986912	7.94534966506481e-34	Group1
YDJC	6.36413785715883e-38	0.50889387862212	8.46812183273553e-34	Group1
IFI30	6.6978378303408e-38	0.460982456515617	8.91214301705147e-34	Group1
CTSA	6.70033071822916e-38	0.545059604730838	8.91546005367573e-34	Group1
SLC9A3R1	6.97785233912469e-38	0.489928219141129	9.28473032243931e-34	Group1
TAPBP	7.07530433916459e-38	0.602873362322456	9.4143999536924e-34	Group1
RIDA	8.10414809856241e-38	0.39382108716713	1.07833794599471e-33	Group1
HYAL2	8.19320222442592e-38	0.286037659663231	1.09018748798211e-33	Group1
STUB1	8.39947737558413e-38	0.506181652855181	1.11763445959522e-33	Group1
TRPT1	8.63548445159792e-38	0.477899910509206	1.14903756112962e-33	Group1
PTPRA	9.22764993805021e-38	0.540925119468975	1.22783110075696e-33	Group1
METTL5	9.43062340687559e-38	0.338014339764961	1.25483875051887e-33	Group1
EI24	9.90278589448675e-38	0.553214750634887	1.31766469112041e-33	Group1
UBAC1	1.02002371118841e-37	0.364031432646397	1.3572435501073e-33	Group1
CRTAP	1.02144790294253e-37	0.438975435359838	1.35913857965532e-33	Group1
ACSL5	1.04525250171814e-37	0.397707211324644	1.39081297878616e-33	Group1
IFI6	1.14560223039103e-37	1.73667980136306	1.5243383277583e-33	Group1
TWF2	1.15140456714243e-37	0.479102853531115	1.53205891703972e-33	Group1
MRPS14	1.27139477549912e-37	0.361196907577074	1.69171788827912e-33	Group1
KLHL36	1.29503190397872e-37	0.264933697625188	1.72316945143408e-33	Group1
DENR	1.39244132817058e-37	0.466664674573999	1.85278243126378e-33	Group1
EIF2S1	1.41512005245666e-37	0.496557721745205	1.88295874179884e-33	Group1
SDCCAG8	1.42886210938296e-37	0.414389415056348	1.90124392274497e-33	Group1
SMC1A	1.52343366080087e-37	0.400939073009634	2.02708082906164e-33	Group1
FBXO2	1.52489046490542e-37	0.767840401743775	2.02901925260316e-33	Group1
TMEM203	1.55223252996803e-37	0.361430136904907	2.06540060437546e-33	Group1
MRPL40	1.57844289773472e-37	0.584207998421417	2.10027611972582e-33	Group1
SSH1	1.78296252433485e-37	0.424692763444883	2.37240993487996e-33	Group1
C7orf50	1.8197954629122e-37	0.375407612166674	2.42141984295097e-33	Group1
UNC50	1.86896785911918e-37	0.287435490486199	2.48684863334399e-33	Group1
RBM26	1.9007593888617e-37	0.415140893849947	2.52915044281938e-33	Group1
BEX3	1.91433940490658e-37	0.789956508528572	2.5472200121687e-33	Group1
IBTK	1.99305501096123e-37	0.274342358101434	2.65195899758502e-33	Group1
HTATIP2	2.05258756271223e-37	0.422283282501139	2.73117301094489e-33	Group1
GCSH	2.08375161582648e-37	0.660149705385992	2.77263990001872e-33	Group1
AP1AR	2.12011732677173e-37	0.308479580171872	2.82102811500247e-33	Group1
NELFE	2.12770920000284e-37	0.393235843739153	2.83112986152378e-33	Group1
LY6E	2.18124984817803e-37	1.06096710716901	2.90237104798569e-33	Group1
MDH1	2.18258274142226e-37	0.745986335418457	2.90414459573646e-33	Group1
CHID1	2.62911369399751e-37	0.308041636690126	3.49829868123308e-33	Group1
SLC39A10	2.71909508885848e-37	0.454085390302946	3.61802792523509e-33	Group1
MGST1	2.84533833080393e-37	0.839601441863732	3.78600718296771e-33	Group1
ANTKMT	3.16649351961679e-37	0.408579445798236	4.21333627720209e-33	Group1
KDELR3	3.20504640476043e-37	0.499920074577814	4.26463474617423e-33	Group1
MFAP2	3.25727272051993e-37	0.329697058977604	4.33412708192381e-33	Group1
YWHAB	3.41766457953251e-37	0.845361334042308	4.54754448952596e-33	Group1
B4GALT5	3.45517641456679e-37	0.47207072261873	4.59745773722257e-33	Group1
MGAT4B	3.46623682184957e-37	0.288743995875036	4.61217471515304e-33	Group1
APRT	3.65148066223762e-37	1.02041344693556	4.85866016917338e-33	Group1
INTS10	3.86347842165632e-37	0.355728866284746	5.1407443878559e-33	Group1
VDAC3	4.11525995892947e-37	0.476453043673908	5.47576490135156e-33	Group1
DLG3	4.16792025116206e-37	0.293000791103593	5.54583468619624e-33	Group1
GADD45GIP1	4.37039424042728e-37	0.865162606310063	5.81524657631254e-33	Group1
GTF2H5	4.51567987449885e-37	0.320570239026599	6.00856364100817e-33	Group1
EMC2	4.87649432933359e-37	0.345507225735294	6.48866335461127e-33	Group1
SPR	5.46058366536169e-37	0.44646540557743	7.26585262513026e-33	Group1
CYC1	5.77373320213483e-37	0.99762408111408	7.68252939876061e-33	Group1
SELENOH	5.78104944192659e-37	0.777298269855962	7.69226438742751e-33	Group1
ARL2	5.82621006732763e-37	0.451771722004245	7.75235511558615e-33	Group1
AGPAT5	6.15109063822641e-37	0.398102994913965	8.18464120322406e-33	Group1
ECI1	6.38805377895305e-37	0.611626408170081	8.49994435827492e-33	Group1
SSBP4	6.61734072277375e-37	0.341299251808915	8.80503356572275e-33	Group1
NAXE	6.6285920408077e-37	0.329144286363542	8.82000456949873e-33	Group1
GPN3	6.90491921432196e-37	0.375303301421853	9.1876855065768e-33	Group1
RFC1	6.92966520521493e-37	0.683228472209515	9.22061252205899e-33	Group1
HMGXB4	7.05779206230385e-37	0.277754578465737	9.3910981181015e-33	Group1
POR	7.32125343679232e-37	0.328076857461185	9.74165982299586e-33	Group1
MED29	7.70820769665862e-37	0.274237657927629	1.0256541161174e-32	Group1
UBE2I	8.89571863312707e-37	0.719168181719843	1.18366432132389e-32	Group1
DPY19L1	9.1639051352938e-37	0.297515664611801	1.21934921730219e-32	Group1
SMARCA1	9.17354240492359e-37	0.419134484308654	1.22063155239913e-32	Group1
NRDC	1.06617998980242e-36	0.327010268359547	1.41865909443111e-32	Group1
MRPS9	1.09585714867222e-36	0.328705669709809	1.45814752202326e-32	Group1
GLOD4	1.09873947245281e-36	0.393966498139392	1.4619827420457e-32	Group1
TRAP1	1.1461188493015e-36	0.551222847956338	1.52502574088057e-32	Group1
HAGHL	1.18649553816593e-36	0.436885174538168	1.57875096308359e-32	Group1
ARL1	1.20918262281009e-36	0.415961734714263	1.60893839791111e-32	Group1
DNTTIP1	1.23536019101039e-36	0.289053278461062	1.64377027015843e-32	Group1
ADPRHL2	1.23956434024276e-36	0.25876870028965	1.64936431112702e-32	Group1
GSR	1.30037165322519e-36	0.404726255387835	1.73027452178143e-32	Group1
LZIC	1.43668500243171e-36	0.331310778216892	1.91165306423563e-32	Group1
GPRC5C	1.44117695720371e-36	0.556573992818158	1.91763005925526e-32	Group1
ZKSCAN1	1.45136594073585e-36	0.373904054997856	1.93118752074312e-32	Group1
ADORA2B	1.51458169096133e-36	0.297771596507592	2.01530239799314e-32	Group1
BCKDK	1.55494466711148e-36	0.380102767406823	2.06900937405853e-32	Group1
MAGEB2	1.58927199272785e-36	0.509449322090107	2.11468531352368e-32	Group1
ERCC1	1.68566130560429e-36	0.418692678337957	2.24294093323707e-32	Group1
TM7SF2	1.80006661172283e-36	0.454556622434868	2.3951686335584e-32	Group1
SHARPIN	1.80681970795997e-36	0.356684023205058	2.40415430341153e-32	Group1
FKBP1A	1.83528780532703e-36	0.865602006789976	2.44203395376814e-32	Group1
NIPSNAP2	1.84825988400742e-36	0.505216946187985	2.45929460166027e-32	Group1
PSMC5	1.85361404118883e-36	0.460181041363876	2.46641884320586e-32	Group1
ARHGEF35	2.01406424237716e-36	0.312889069727389	2.67991388090705e-32	Group1
ITM2B	2.10938669441382e-36	0.880567268689933	2.80674993558703e-32	Group1
SELENON	2.13910807974716e-36	0.25518966822297	2.84629721091157e-32	Group1
NQO1	2.14134459046453e-36	1.00103867061553	2.8492731120721e-32	Group1
ANXA7	2.1436846396194e-36	0.429568908710477	2.85238678147757e-32	Group1
UACA	2.32978293485602e-36	0.377357556392825	3.10000917311942e-32	Group1
SON	2.44339484042462e-36	0.455360550656149	3.251181174669e-32	Group1
GTF3A	2.48243065595633e-36	0.558851448779237	3.30312223081549e-32	Group1
THG1L	2.51475719467091e-36	0.351558892908359	3.34613592322911e-32	Group1
PRDX2	2.54089459689085e-36	1.11705649802841	3.38091435062297e-32	Group1
BCKDHA	2.57885421734884e-36	0.294620126718561	3.43142342160437e-32	Group1
C20orf27	2.63581019760548e-36	0.502724187894161	3.50720904893385e-32	Group1
GTF2H3	2.67701825058011e-36	0.292224821481431	3.56204048422189e-32	Group1
PDCD10	2.72739186084298e-36	0.527839010514772	3.62906761003767e-32	Group1
NME3	2.76676379009666e-36	0.666506322136746	3.68145589910261e-32	Group1
EGFL7	2.85131961190005e-36	0.481376903649328	3.79396587559421e-32	Group1
LAMTOR4	2.91803551909634e-36	0.397615540058059	3.88273806170959e-32	Group1
PDHB	2.94722255182512e-36	0.29123059297282	3.9215743274585e-32	Group1
RPP25L	3.10783470814021e-36	0.381842711917642	4.13528486265136e-32	Group1
B3GAT3	3.16809871596081e-36	0.340398026668698	4.21547215145746e-32	Group1
NUDCD2	3.2358146466874e-36	0.54980236630115	4.30557496888225e-32	Group1
TSPAN5	3.374049063055e-36	0.485517575045334	4.48950968330099e-32	Group1
SMARCC1	3.39668103770843e-36	0.48984925682301	4.51962378877484e-32	Group1
PTGES2	3.41884842764296e-36	0.467832945314427	4.54911971782172e-32	Group1
RPA3	3.50475541657007e-36	0.514373657200604	4.66342755728814e-32	Group1
SLC38A10	3.87808282374802e-36	0.274531286501232	5.16017700527911e-32	Group1
PSMD3	4.22092687682472e-36	0.40927166094729	5.61636530230297e-32	Group1
TMEM147	4.28510077358179e-36	0.603758931284433	5.70175508932793e-32	Group1
PRPF40A	4.38728513167619e-36	0.572577535836461	5.83772159620834e-32	Group1
MRPS28	4.56787213971377e-36	0.307812633658016	6.07801066910314e-32	Group1
NDUFA11	4.84150293460065e-36	0.834710094510426	6.44210380477962e-32	Group1
CCNDBP1	4.89694521753902e-36	0.290449175729427	6.51587530645741e-32	Group1
METTL2B	4.96843868305326e-36	0.298131991437827	6.61100451167067e-32	Group1
ZDHHC12	5.13585726142448e-36	0.431705752380259	6.83377167205141e-32	Group1
DHRS7	5.36160820351035e-36	0.540136020452823	7.13415587559088e-32	Group1
MRPL37	5.39236739982409e-36	0.483211961732011	7.17508406220593e-32	Group1
INTS13	5.5003497360244e-36	0.38365355505898	7.31876535875407e-32	Group1
GALNT1	5.72527608587185e-36	0.275098586852586	7.61805235986108e-32	Group1
KCNN4	5.8427902004725e-36	0.322378218086154	7.77441664074871e-32	Group1
CAPNS1	6.66980385022928e-36	0.460320499705857	8.87484100311507e-32	Group1
CLDN3	6.70317979063512e-36	0.479965628119887	8.91925102941909e-32	Group1
ISYNA1	7.29241685886421e-36	0.658644491402064	9.70328987240472e-32	Group1
TM2D2	7.59322308025658e-36	0.322879089788213	1.01035426305894e-31	Group1
SLC25A4	8.34380892232179e-36	0.368048059582064	1.11022721520414e-31	Group1
F12	8.73674341482869e-36	0.33727297090447	1.16251107877711e-31	Group1
BLOC1S1	8.73710734093825e-36	0.511177792871417	1.16255950278524e-31	Group1
TMBIM4	8.78241745828846e-36	0.39218465565512	1.16858846699986e-31	Group1
SLC25A23	9.3726901377985e-36	0.270979989006071	1.24713014973547e-31	Group1
STOML2	9.40664233297261e-36	0.622113326365304	1.25164782882533e-31	Group1
PLIN3	9.46942286409615e-36	0.915160883269418	1.26000140629663e-31	Group1
DYNC1H1	9.60866940507055e-36	0.66011080888248	1.27852955103869e-31	Group1
DBNDD1	9.6308328002377e-36	0.260939798873494	1.28147861239963e-31	Group1
SERPINB6	1.05970780922504e-35	0.609850463078697	1.41004721095484e-31	Group1
ACTR6	1.17227526537031e-35	0.296741516577482	1.55982946810173e-31	Group1
RLF	1.25335436380023e-35	0.390855367144355	1.66771331647259e-31	Group1
MRPL23	1.28747709534387e-35	0.488903466230718	1.71311702306455e-31	Group1
LACTB2	1.29263701555252e-35	0.341696764469687	1.71998281289419e-31	Group1
TAF12	1.29788565461409e-35	0.355050194479899	1.72696665202951e-31	Group1
PSENEN	1.30519259530304e-35	0.336785840861914	1.73668926731022e-31	Group1
AP1S1	1.34091118971999e-35	0.6958951754145	1.78421642904142e-31	Group1
ZNF292	1.34406600149522e-35	0.619205877132484	1.78841422158955e-31	Group1
CDC42EP1	1.40190288519097e-35	0.456426066573236	1.8653719790351e-31	Group1
FIBP	1.53576164254537e-35	0.431184860384004	2.04348444157087e-31	Group1
TSPAN3	1.55247685259941e-35	0.390869281870681	2.06572570006878e-31	Group1
ERLEC1	1.6897196943799e-35	0.300069122223387	2.24834102534189e-31	Group1
PSMC3	1.70927201884662e-35	0.687715480275264	2.27435734827732e-31	Group1
SYNGR2	1.7500384752807e-35	0.517146569966997	2.3286011952085e-31	Group1
TMEM160	1.75308994255694e-35	0.480843921296388	2.33266147756626e-31	Group1
TRMT10C	1.75308994255694e-35	0.368532213989038	2.33266147756626e-31	Group1
CYBA	1.77404023413674e-35	1.15327032292879	2.36053793554235e-31	Group1
MSRB2	1.79552451006112e-35	0.328714280089367	2.38912491308733e-31	Group1
LARS	1.80503103359498e-35	0.627614684179306	2.40177429330148e-31	Group1
SLIRP	1.91771611458927e-35	1.04725542552379	2.55171306207249e-31	Group1
VPS25	1.97363186639915e-35	0.366971987018051	2.62611456143071e-31	Group1
SLC50A1	2.03513278544173e-35	0.379357694275902	2.70794768430877e-31	Group1
LONP2	2.14661541329355e-35	0.336322920174363	2.8562864689284e-31	Group1
NDUFB10	2.21601897933345e-35	0.849815361297408	2.94863485390109e-31	Group1
CRYL1	2.23502085255048e-35	0.348787892602663	2.97391874640367e-31	Group1
DECR1	2.2467544313164e-35	0.321200460231448	2.9895314463096e-31	Group1
ADNP	2.28351507068434e-35	0.407732085015051	3.03844515305258e-31	Group1
NBN	2.32527361427191e-35	0.302263405426257	3.0940090711502e-31	Group1
ARL6IP6	2.34428039261507e-35	0.260885154464722	3.11929949041361e-31	Group1
MAN1B1	2.43216824183443e-35	0.299822732048868	3.23624306258489e-31	Group1
MBOAT7	2.44195005700995e-35	0.317671450998359	3.24925874585744e-31	Group1
ROCK2	2.52661668194507e-35	0.309817003665046	3.36191615699611e-31	Group1
NDUFB6	2.60699410794804e-35	0.619052854942082	3.46886636003567e-31	Group1
HSD17B12	2.79852592839981e-35	0.556874534226946	3.72371860032878e-31	Group1
RAD23A	2.94051251334313e-35	0.724542302857352	3.91264595025437e-31	Group1
COMMD8	2.97666622828201e-35	0.348276630670288	3.96075208335204e-31	Group1
TOMM40	3.17437068848974e-35	0.391642686356164	4.22381763810445e-31	Group1
BOLA3	3.23022559486361e-35	0.548334858291009	4.29813817652552e-31	Group1
MTDH	3.23199144840183e-35	0.72184376121608	4.30048782124348e-31	Group1
PSIP1	3.39602263339343e-35	0.618483269929939	4.51874771599329e-31	Group1
MTIF3	3.42163548952902e-35	0.299462398676591	4.55282818236731e-31	Group1
NUP85	3.47216238914675e-35	0.254192524397584	4.62005927499866e-31	Group1
DGUOK	3.56445260494091e-35	0.386962511560805	4.74286063613438e-31	Group1
NDUFA13	3.75211135608036e-35	0.917451011131404	4.99255937040053e-31	Group1
MYCBP2	3.79355386858672e-35	0.296180133301022	5.04770277754149e-31	Group1
MRPS7	3.9772537701416e-35	0.415126004350113	5.29213386655042e-31	Group1
APLP2	4.09387615346104e-35	0.689850677080996	5.44731160979526e-31	Group1
UQCRC1	4.22639313233789e-35	0.683947879095876	5.6236387018888e-31	Group1
C6orf62	4.33623304943559e-35	0.269975627818604	5.769791695579e-31	Group1
ACO2	4.4629603648517e-35	0.283846671928183	5.93841506147168e-31	Group1
ZCRB1	4.47000190387939e-35	0.51021224439064	5.94778453330191e-31	Group1
NT5E	4.56714571484996e-35	0.357511721159227	6.07704408817935e-31	Group1
RAB10	4.78909573025512e-35	0.582273597530972	6.37237077867746e-31	Group1
MRPL12	5.26732732599793e-35	0.638371486242308	7.00870573997285e-31	Group1
CYB5B	5.39651332853172e-35	0.948536025037479	7.1806006349443e-31	Group1
MRPL57	5.52010305611074e-35	0.627852928392926	7.34504912646096e-31	Group1
TMEM123	5.77557768189734e-35	0.791029376348604	7.68498366353259e-31	Group1
HUWE1	5.83906481697648e-35	0.489882403055362	7.76945964546891e-31	Group1
UCHL5	5.9456666629471e-35	0.268179837260814	7.91130406171741e-31	Group1
TRIM47	6.61297446556427e-35	0.361453803870656	8.79922382387981e-31	Group1
HIBADH	7.01314352287868e-35	0.264167835333405	9.33168877154238e-31	Group1
CFAP97	7.2443638839051e-35	0.389330502709214	9.63935058392413e-31	Group1
RAD51C	7.39513954244459e-35	0.409903236986686	9.83997267517677e-31	Group1
NUBP2	7.8965945327816e-35	0.334278470115534	1.05072086853192e-30	Group1
KARS	8.02267838078379e-35	0.290889789938294	1.06749758534709e-30	Group1
ERI3	8.30849570187399e-35	0.415302751952789	1.10552843809135e-30	Group1
HM13	8.57931447872908e-35	0.38916729471551	1.14156358453969e-30	Group1
STT3B	8.60136366536257e-35	0.286282559553758	1.14449744931314e-30	Group1
TCEAL8	9.45254166130276e-35	0.640164478566191	1.25775519345295e-30	Group1
APC	9.51233967167178e-35	0.299962441493983	1.26571191671265e-30	Group1
NPM3	1.01998538832251e-34	0.648071092038031	1.35719255770193e-30	Group1
C12orf75	1.03755587517785e-34	0.480820257749673	1.38057184751165e-30	Group1
TALDO1	1.04210179823161e-34	0.742430339754028	1.38662065272698e-30	Group1
OARD1	1.06424202569863e-34	0.300108739138995	1.41608043939459e-30	Group1
LINC00467	1.07136384470514e-34	0.374712219981165	1.42555673176465e-30	Group1
DUSP23	1.08140784791021e-34	0.252832744740855	1.43892128242933e-30	Group1
PDCD11	1.11119971256334e-34	0.354336539548626	1.47856233753677e-30	Group1
MRPL13	1.13031485506227e-34	0.529830601731986	1.50399694614586e-30	Group1
SLC30A9	1.21415442280651e-34	0.265562972873689	1.61555387498634e-30	Group1
UROS	1.39597689450642e-34	0.30380661118836	1.85748685583025e-30	Group1
SPAG7	1.41308578217346e-34	0.34615199000127	1.88025194176001e-30	Group1
N4BP2L2	1.42888623059581e-34	0.60490572809127	1.90127601843078e-30	Group1
CPNE3	1.43976125718646e-34	0.436658003766857	1.9157463288123e-30	Group1
RSRC1	1.45085399600877e-34	0.497145422485246	1.93050632708927e-30	Group1
TRAPPC1	1.46460885646967e-34	0.65176898178129	1.94880854441854e-30	Group1
CALD1	1.49001442159775e-34	0.422019307687446	1.98261318937797e-30	Group1
PARK7	1.57316110693602e-34	1.00033254855198	2.09324816888907e-30	Group1
ABRAXAS2	1.57678653947609e-34	0.27124062482858	2.09807216942688e-30	Group1
NDUFAB1	1.68533144226465e-34	0.833383307899959	2.24250201707734e-30	Group1
SNX10	1.69482132961603e-34	0.308131257775545	2.25512926118709e-30	Group1
TYMS	1.79439721078792e-34	0.673906438875015	2.3876249286744e-30	Group1
MRPL4	1.95120217741795e-34	0.602457515653927	2.59626961727233e-30	Group1
PTCD3	1.96012169462934e-34	0.346016262728649	2.6081379268738e-30	Group1
OLFM2	1.96086434476761e-34	0.308005642054572	2.60912609714778e-30	Group1
FBXO9	1.99504920917931e-34	0.263671007574194	2.65461247773399e-30	Group1
USP10	2.0822871763276e-34	0.416521281723292	2.7706913168215e-30	Group1
ACADM	2.15392229227466e-34	0.337997096734392	2.86600900210066e-30	Group1
STXBP3	2.18233138417736e-34	0.290825142693284	2.9038101397864e-30	Group1
PBRM1	2.19029038712923e-34	0.307387076630147	2.91440038911415e-30	Group1
WBP2	2.19758785629799e-34	0.366759094969536	2.92411040159011e-30	Group1
PSME2	2.40179275370954e-34	0.772350307198065	3.19582543808591e-30	Group1
PA2G4	2.43617756299138e-34	0.919858195997386	3.24157786531633e-30	Group1
ARF3	2.63675793818769e-34	0.381039724322316	3.50847011255253e-30	Group1
SLC25A24	2.68912646294652e-34	0.290129189780994	3.57815167159664e-30	Group1
NUCKS1	2.71204007609396e-34	0.870707523209051	3.60864052525063e-30	Group1
MRPL58	2.82330107277762e-34	0.402531415201002	3.7566844074379e-30	Group1
SNRNP40	3.00773798204042e-34	0.326809697184544	4.00209615890299e-30	Group1
TSPAN6	3.05597215341435e-34	0.250009125862178	4.06627654733313e-30	Group1
SNF8	3.08228320754723e-34	0.591598175686099	4.10128603596234e-30	Group1
RPL26L1	3.10652722874031e-34	0.544509123584938	4.13354513056186e-30	Group1
GSTK1	3.3268230482993e-34	0.485056608056681	4.42667074806704e-30	Group1
RAMP1	3.43728929311064e-34	0.424453973013637	4.57365713341301e-30	Group1
CLPP	3.71650520047862e-34	0.395184828901938	4.94518181975686e-30	Group1
FES	3.74089205929219e-34	0.300487207203074	4.97763097409418e-30	Group1
NDUFV3	3.79880116721619e-34	0.322106778414756	5.05468483309786e-30	Group1
THAP5	3.87252494933442e-34	0.306838483436818	5.15278169758438e-30	Group1
TRAPPC6A	3.89900178383445e-34	0.294111499268445	5.18801177357012e-30	Group1
THRAP3	4.11233156568593e-34	0.582535484141205	5.4718683813017e-30	Group1
COPS6	4.24546995543109e-34	0.512255933502903	5.64902232269661e-30	Group1
ZC3H8	4.40757981951472e-34	0.304720501774531	5.86472570784628e-30	Group1
UBAP2L	4.41990252745266e-34	0.315080180316562	5.88112230302851e-30	Group1
PLGRKT	4.47995904416001e-34	0.276161871677418	5.96103350415931e-30	Group1
SLC22A18	4.61263277408738e-34	0.337681564233407	6.13756916920066e-30	Group1
TMEM230	4.7336230127809e-34	0.576320482697458	6.29855878080626e-30	Group1
ANKRD17	4.7435505428328e-34	0.368059861997484	6.31176835229333e-30	Group1
PPIL3	4.94359587506294e-34	0.315104176087814	6.57794867135874e-30	Group1
HMGN2	5.06552119910709e-34	0.759127007961653	6.74018250753189e-30	Group1
YWHAQ	5.08174719078667e-34	0.605321333632937	6.76177281206075e-30	Group1
MOCS2	5.42734129009565e-34	0.312638638939328	7.22162032060127e-30	Group1
TRAPPC5	5.81931818767002e-34	0.784925746381257	7.74318478051373e-30	Group1
GLG1	5.97447550987231e-34	0.426518984250141	7.9496371134361e-30	Group1
NBL1	5.98387129883955e-34	0.337638041835563	7.96213915023591e-30	Group1
FADS1	6.01546537032761e-34	0.287075404321532	8.00417822175792e-30	Group1
MAZ	6.07293028767299e-34	0.323862012603969	8.08064104077768e-30	Group1
MYH9	6.3684937394025e-34	0.289972854182403	8.47391776964897e-30	Group1
AURKAIP1	6.62507050462718e-34	0.563905123537138	8.81531881345693e-30	Group1
TRIP6	7.45415690776598e-34	0.374485438362199	9.91850118147341e-30	Group1
ZNF385A	7.50367544094394e-34	0.313857598803779	9.98439054172001e-30	Group1
PLEKHA1	7.72716052285451e-34	0.389511080145371	1.02817597917102e-29	Group1
PPP1R7	7.78653615015226e-34	0.363969683191663	1.03607650013926e-29	Group1
CSRP2	7.82685900999405e-34	0.353106366738306	1.04144185986981e-29	Group1
MRPS6	7.82685900999405e-34	0.31467086841962	1.04144185986981e-29	Group1
MRPS17	7.86197766573108e-34	0.471436524582377	1.04611474820218e-29	Group1
LAP3	8.11031228375598e-34	0.422230900427102	1.07915815247657e-29	Group1
PIGF	8.32987320500021e-34	0.341971261734202	1.10837292865733e-29	Group1
DNAJC7	8.41772394526809e-34	0.478321413110693	1.12006234815737e-29	Group1
GRHPR	8.62748668037045e-34	0.563480160978427	1.14797337769009e-29	Group1
NDUFAF3	8.86486741563563e-34	0.394016390915019	1.17955925832448e-29	Group1
SUMF2	9.1500603373007e-34	0.448811125694668	1.21750702848123e-29	Group1
NUDT5	9.33429593694525e-34	0.40318785086557	1.24202141736993e-29	Group1
CMTM8	9.64352659072541e-34	0.429066869655845	1.28316764816192e-29	Group1
ZCCHC9	9.64642513631553e-34	0.274044804211232	1.28355332863814e-29	Group1
CAP1	9.8288655794884e-34	0.483985953292183	1.30782885400673e-29	Group1
PLPP2	9.90577539911059e-34	0.65584486061955	1.31806247460565e-29	Group1
PRPSAP1	1.02652334672339e-33	0.345844783954515	1.36589196515015e-29	Group1
FAM120A	1.03947151012309e-33	0.398489668638989	1.38312079136978e-29	Group1
CTSZ	1.11353958024332e-33	0.38906383454955	1.48167576547176e-29	Group1
XRCC5	1.18314863958901e-33	0.773095543663671	1.57429757983714e-29	Group1
TRIM38	1.21508101674505e-33	0.335743132865157	1.61678680088097e-29	Group1
CIAO2A	1.21976660972467e-33	0.422626363255291	1.62302145089964e-29	Group1
DAD1	1.23264856533637e-33	0.750995658601432	1.64016218103657e-29	Group1
ACTR2	1.25328977588739e-33	0.405693878813282	1.66762737579576e-29	Group1
CD109	1.25464250383249e-33	0.306262290845943	1.66942731559951e-29	Group1
POLR2I	1.25844045220663e-33	0.67567385172093	1.67448086570614e-29	Group1
NUDC	1.34353290301597e-33	0.68311405100269	1.78770488075304e-29	Group1
SYNE2	1.41113955714922e-33	0.359472241604686	1.87766229474276e-29	Group1
PURA	1.41400513582353e-33	0.355646321564638	1.88147523372679e-29	Group1
COMMD4	1.42486544682018e-33	0.332155510627553	1.89592596353893e-29	Group1
FAM114A1	1.46970040815454e-33	0.494497806361829	1.95558336309043e-29	Group1
AP2S1	1.50157055685293e-33	0.765340600637512	1.99798978294851e-29	Group1
HSPA4	1.50383085666508e-33	0.60461246758665	2.00099733787855e-29	Group1
PDCL3	1.52277159022735e-33	0.316861861525457	2.02619987795651e-29	Group1
RNPEPL1	1.55091686736955e-33	0.272321344528805	2.06364998372193e-29	Group1
CDK4	1.5620793182906e-33	0.301858640528207	2.07850274091748e-29	Group1
CWC27	1.59158943361783e-33	0.311223228989134	2.11776890037188e-29	Group1
FCHO1	1.79922674983358e-33	0.259419971931145	2.39405111332856e-29	Group1
DNAJC8	1.80214160928555e-33	0.577371760770834	2.39792962531535e-29	Group1
BAX	1.83968144377424e-33	0.473780166067172	2.447880129086e-29	Group1
ESD	1.84895763334776e-33	0.542543440046884	2.46022302693253e-29	Group1
SDHB	1.8804502076882e-33	0.580347735443711	2.50212704634992e-29	Group1
TJP1	1.88130861531734e-33	0.659937974875773	2.50326924354125e-29	Group1
PSMB6	1.99965212636981e-33	0.798497104542023	2.66073711934767e-29	Group1
ZCCHC17	2.00267449016149e-33	0.312352845946346	2.66475867660888e-29	Group1
RTL8A	2.19140190192487e-33	0.478597287859762	2.91587937070123e-29	Group1
CFAP298	2.19223599953748e-33	0.401146325105318	2.91698922098457e-29	Group1
MRPL47	2.22715759411077e-33	0.373759350479757	2.96345589472379e-29	Group1
NDUFS7	2.36463419111067e-33	0.56449681401173	3.14638225469186e-29	Group1
MRFAP1	2.40919560476582e-33	0.455091823420865	3.2056756717014e-29	Group1
SMCHD1	2.48127559508453e-33	0.377011738480449	3.30158530681948e-29	Group1
HMG20B	2.51704115775212e-33	0.415776631332369	3.34917496450497e-29	Group1
NDUFA9	2.53405033044369e-33	0.288021196336375	3.37180736968837e-29	Group1
TSPAN4	2.62884391017969e-33	0.272129281873147	3.4979397068851e-29	Group1
ATP1B3	2.77328139886604e-33	0.492878429872184	3.69012822933115e-29	Group1
NDUFV1	2.82730924540274e-33	0.574759236375104	3.76201768193288e-29	Group1
PCGF2	2.90409218112623e-33	0.36223265541303	3.86418505620656e-29	Group1
GNAI2	2.94128187931253e-33	0.475658059540286	3.91366966861325e-29	Group1
APH1A	3.06254643787195e-33	0.319661668168145	4.07502429023242e-29	Group1
MGST3	3.10435885203024e-33	0.779709954118128	4.13065988851144e-29	Group1
PLA2G12A	3.10926861428123e-33	0.257658246092733	4.13719281816261e-29	Group1
BNIP3	3.14768121213697e-33	0.889690827439043	4.18830462086946e-29	Group1
SDF4	3.17148712745232e-33	0.401306144214226	4.21998077178805e-29	Group1
DPCD	3.17260683425878e-33	0.337281645188805	4.22147065366473e-29	Group1
MAGEF1	3.22589630908434e-33	0.250706264464996	4.29237762886762e-29	Group1
PDCD5	3.33255597428482e-33	0.483333579513994	4.43429897938338e-29	Group1
NASP	3.47286262761136e-33	0.50619006441334	4.62099101229967e-29	Group1
HDAC1	3.74123782574895e-33	0.412408645272758	4.97809105094156e-29	Group1
AHCY	3.79381528515667e-33	0.602103411565381	5.04805061842946e-29	Group1
MRPL35	3.87601273561695e-33	0.371349971765862	5.15742254601191e-29	Group1
DPM2	3.91864514378231e-33	0.385383535947485	5.21414922831674e-29	Group1
GRN	4.03209759185581e-33	0.704676584427502	5.36510905572334e-29	Group1
SHC1	4.07808080568015e-33	0.298552494196594	5.42629432003801e-29	Group1
MRPL2	4.10506773105316e-33	0.299190759881265	5.46220312293933e-29	Group1
TSTD1	4.10874290048825e-33	0.77999777114075	5.46709330338967e-29	Group1
ABHD14B	4.11367995848969e-33	0.47142788434724	5.47366255276638e-29	Group1
SLC25A11	4.16288491856712e-33	0.411917670264684	5.53913467264541e-29	Group1
CCDC25	4.34112832495301e-33	0.317316237627758	5.77630534918248e-29	Group1
RUVBL1	4.36630585042809e-33	0.385750244943988	5.80980656457961e-29	Group1
BCCIP	4.45514601065243e-33	0.519400995803994	5.92801728177412e-29	Group1
FUNDC1	4.47842514978963e-33	0.277068760466575	5.95899250431008e-29	Group1
CAMK2D	4.53777864789939e-33	0.424087016422712	6.03796826889493e-29	Group1
COPZ1	4.65957322110701e-33	0.429502594263337	6.20002812800499e-29	Group1
MRPL1	4.70478785880415e-33	0.465362082711452	6.26019072492481e-29	Group1
MRPL52	4.8262665497876e-33	0.718185243023503	6.42183027114738e-29	Group1
TBL2	4.99873029595057e-33	0.256750110183283	6.65131053179183e-29	Group1
NUTF2	5.05979646889039e-33	0.588078740712032	6.73256518150555e-29	Group1
TMEM205	5.09311794825911e-33	0.26040781624742	6.77690274195358e-29	Group1
MRPL11	5.33900281100448e-33	0.608063450215537	7.10407714032256e-29	Group1
THUMPD3	5.37013339506923e-33	0.288226102940753	7.14549949547912e-29	Group1
WWTR1	5.44211467772788e-33	0.353510296129658	7.24127779018472e-29	Group1
CENPX	5.66278658589425e-33	0.626944685593559	7.53490383119089e-29	Group1
MPP7	5.76087376043093e-33	0.273383391294148	7.66541862562939e-29	Group1
EBAG9	5.80881939865227e-33	0.36405934648954	7.72921509184672e-29	Group1
PACSIN3	5.81224971892005e-33	0.267856619285142	7.73377947599502e-29	Group1
C1GALT1C1	5.83517097256401e-33	0.27297294121974	7.76427849609367e-29	Group1
C8orf82	5.88152122853725e-33	0.301751570355147	7.82595214669167e-29	Group1
NDUFB2	6.11835008721984e-33	0.528982293049994	8.14107662605472e-29	Group1
PSMB7	6.3072638284334e-33	0.634710758662328	8.39244525011348e-29	Group1
IRF3	6.57248131847665e-33	0.359300223656501	8.74534364236503e-29	Group1
PRKAR2A	7.07829896676044e-33	0.341881858686431	9.41838460517145e-29	Group1
NTMT1	7.2251824137889e-33	0.307607318039233	9.61382771978751e-29	Group1
PAICS	7.34060607098051e-33	0.623421078135166	9.76741043804667e-29	Group1
SH3BGRL	7.34839758144017e-33	0.266180863077161	9.77777782186429e-29	Group1
MAP2K2	7.4524346432228e-33	0.499570938578773	9.91620953627225e-29	Group1
NMT1	7.520836479211e-33	0.386671422106559	1.00072250192382e-28	Group1
PMVK	7.63219809452679e-33	0.332465365383434	1.01554027845774e-28	Group1
CBR4	7.73838365046611e-33	0.262348182053397	1.02966932853102e-28	Group1
NOL3	7.77581242637876e-33	0.265153093046014	1.03464960145396e-28	Group1
NME1	8.06303983690089e-33	1.09054242428193	1.07286808069803e-28	Group1
TNNI3	8.08012175002336e-33	0.387204611119369	1.07514100005811e-28	Group1
MACROD1	8.38149194861545e-33	0.330981448217974	1.11524131868277e-28	Group1
FUCA2	8.38236558299192e-33	0.349468054483985	1.1153575644729e-28	Group1
HADHA	8.57649246156165e-33	0.401068621185231	1.14118808693539e-28	Group1
NSMCE1	8.71547819174321e-33	0.372208741984287	1.15968152819335e-28	Group1
RHOBTB3	8.83065891355981e-33	0.287384814405321	1.17500747503827e-28	Group1
NAA20	8.93738877801572e-33	0.441771392546717	1.18920895080277e-28	Group1
PPIC	9.1206490492623e-33	0.401644759792519	1.21359356249484e-28	Group1
DDOST	9.24026899621895e-33	0.851669663040537	1.22951019263689e-28	Group1
UFL1	9.29677770436409e-33	0.291928247176769	1.23702924134269e-28	Group1
EIF2AK4	9.82245396226549e-33	0.38707461760776	1.30697572421905e-28	Group1
GINM1	9.96621146645873e-33	0.470080465005289	1.326104097727e-28	Group1
GRSF1	1.01777540817705e-32	0.314604911331285	1.35425195812038e-28	Group1
NDUFB5	1.03626378858013e-32	0.55065278220391	1.37885259708472e-28	Group1
EIF6	1.04647705807145e-32	0.590743219727526	1.39244237346987e-28	Group1
AHCYL1	1.0673016762831e-32	0.357603640651697	1.4201516104623e-28	Group1
ARPC4	1.08683987402932e-32	0.484135747054257	1.44614913638341e-28	Group1
MTREX	1.08744949612622e-32	0.26975946131838	1.44696029954554e-28	Group1
OXA1L	1.08769979006561e-32	0.3262253684118	1.4472933406613e-28	Group1
TMBIM6	1.09539487686342e-32	0.915045665501546	1.45753242315447e-28	Group1
C1GALT1	1.10648382627342e-32	0.345312760558603	1.47228737923941e-28	Group1
YIPF3	1.15310094318888e-32	0.330588288471051	1.53431611500712e-28	Group1
GTF2A2	1.15685306663196e-32	0.495612231299043	1.53930869046048e-28	Group1
ISOC2	1.17174006674151e-32	0.409659296397117	1.55911733280626e-28	Group1
PSD3	1.20152292836386e-32	0.330451598643838	1.59874640848095e-28	Group1
ENO1	1.20700837082754e-32	1.19057491078319	1.60604533822312e-28	Group1
SMYD3	1.2528799872581e-32	0.25351477153197	1.66708211104563e-28	Group1
RAB7A	1.38202428947197e-32	0.331816844194361	1.8389215195714e-28	Group1
IFI35	1.39567309687851e-32	0.350781570749921	1.85708262270655e-28	Group1
CFL1	1.447661804234e-32	1.24378786258433	1.92625879671376e-28	Group1
ACOT13	1.450518601606e-32	0.359006598373518	1.93006005129694e-28	Group1
RNPEP	1.48019856721005e-32	0.34095087892893	1.96955221352969e-28	Group1
ICE1	1.5074553652142e-32	0.271421479527859	2.00582010895402e-28	Group1
CDC25B	1.57745965539914e-32	0.293965042531637	2.09896781747409e-28	Group1
DBN1	1.6032450348436e-32	0.381136282806822	2.13327784336289e-28	Group1
ECH1	1.62253430254888e-32	0.51832118719538	2.15894414297154e-28	Group1
BBX	1.65952766788167e-32	0.389809943413203	2.20816751488336e-28	Group1
NDUFV2	1.65967937329385e-32	0.573104051524404	2.20836937410479e-28	Group1
DAG1	1.69304043264732e-32	0.314034886519686	2.25275959968052e-28	Group1
EPB41	1.69898964301358e-32	0.262036552755824	2.26067561899387e-28	Group1
ANAPC16	1.734771653356e-32	0.562043275356651	2.30828716195549e-28	Group1
LAD1	1.74580078317482e-32	0.275798382977664	2.32296252209241e-28	Group1
AP2A2	1.77145304922163e-32	0.296492474775841	2.3570954272943e-28	Group1
KEAP1	1.78624469910019e-32	0.266275783150861	2.37677719662272e-28	Group1
TMEM106B	1.80409044775153e-32	0.294904537255129	2.40052274977818e-28	Group1
PAM	1.81174958618657e-32	0.3901628646333	2.41071399937985e-28	Group1
NT5C3B	1.85340773894734e-32	0.439165459867082	2.46614433744333e-28	Group1
POLD4	1.86716982066765e-32	0.488420058011867	2.48445616338038e-28	Group1
FIS1	1.92671382198732e-32	0.420290175682376	2.56368541153633e-28	Group1
NACC1	1.94406648247738e-32	0.257040089080628	2.5867748615844e-28	Group1
SPTSSA	1.95288697219541e-32	0.347240762572446	2.59851140520321e-28	Group1
C1D	1.99360671423117e-32	0.443212184251147	2.652693093956e-28	Group1
MLF2	2.11663962102454e-32	0.645716603946971	2.81640067973525e-28	Group1
GLRX3	2.3844526389258e-32	0.304173862480302	3.17275268135467e-28	Group1
PGM1	2.3844526389258e-32	0.265516530734735	3.17275268135467e-28	Group1
ABCF1	2.39070278683207e-32	0.413214830379971	3.18106912815876e-28	Group1
METTL27	2.60175091898011e-32	0.319571540887755	3.46188977279493e-28	Group1
AP2B1	2.64785319107204e-32	0.424423584812882	3.52323345604045e-28	Group1
FABP5	2.67436468575989e-32	1.08559636010732	3.55850965087211e-28	Group1
CAPG	2.71269482053513e-32	0.723241669255004	3.60951172820404e-28	Group1
DNASE2	3.130562903086e-32	0.294402764165684	4.16552699884624e-28	Group1
MAP7D3	3.15337822582081e-32	0.325591353856994	4.19588506727717e-28	Group1
SRP9	3.21104217364265e-32	0.490373965862408	4.27261271624891e-28	Group1
PPP2R1A	3.4073861017622e-32	0.476107252077052	4.53386794700479e-28	Group1
DSG2	3.45786292673294e-32	0.696411090791784	4.60103241031085e-28	Group1
SMIM14	3.52156988581261e-32	0.317831868782771	4.68580089006227e-28	Group1
POLR2G	3.54926498828582e-32	0.286631710418026	4.72265199341311e-28	Group1
CTSB	3.60505764715329e-32	0.560261478896523	4.79688970530216e-28	Group1
LAPTM4B	3.68871619165701e-32	0.780398042062794	4.90820576461881e-28	Group1
ZNF518A	3.76231525394468e-32	0.258011352551747	5.00613667689879e-28	Group1
HSD17B11	3.95865133491092e-32	0.397889281837496	5.26738146623247e-28	Group1
NSRP1	4.0103172069029e-32	0.441722114846688	5.336128075505e-28	Group1
PSMB10	4.19793968971309e-32	0.39517725109456	5.58577855113224e-28	Group1
UBXN4	4.25710403747595e-32	0.441466806310778	5.6645026322655e-28	Group1
COG6	4.52317674708209e-32	0.290218420763992	6.01853897966743e-28	Group1
TUBB6	4.56073380295146e-32	0.390117202886365	6.06851239820722e-28	Group1
COMMD3	4.76013002247149e-32	0.30291856597642	6.33382900790056e-28	Group1
ARRDC1	4.88275729155902e-32	0.337156278121298	6.49699685214843e-28	Group1
TPGS1	4.93106372513208e-32	0.277571943446872	6.56127339266074e-28	Group1
HADHB	4.94409372181862e-32	0.393703335002651	6.57861110625186e-28	Group1
KIAA1143	5.05586215610637e-32	0.276418800869532	6.72733018491514e-28	Group1
EXOSC5	5.06776399027001e-32	0.331451616720965	6.74316676545327e-28	Group1
TMEM101	5.1718277301576e-32	0.410360319032698	6.8816339777477e-28	Group1
NUDT2	5.40722713747449e-32	0.280177992083868	7.19485642912356e-28	Group1
HARS	5.5891007848168e-32	0.356572033391872	7.43685750427723e-28	Group1
PRRC2C	5.70777116218197e-32	0.601771973128362	7.59476030839933e-28	Group1
ETFA	5.86971370436578e-32	0.388597194471322	7.81024105502911e-28	Group1
ZNF106	5.94539341828767e-32	0.284521670254483	7.91094048237357e-28	Group1
UQCR10	6.59206566807038e-32	0.781194184009016	8.77140257793445e-28	Group1
SLC25A39	6.62865773623692e-32	0.679920082109016	8.82009198383684e-28	Group1
R3HDM2	6.97066583458799e-32	0.315033910704362	9.27516795950277e-28	Group1
ORMDL1	7.14888998373538e-32	0.357255742633248	9.5123130123583e-28	Group1
USP22	7.15959837478639e-32	0.335594790606579	9.52656159749077e-28	Group1
USO1	7.20301645836015e-32	0.259528084326221	9.58433369949401e-28	Group1
GOSR1	7.51180426366772e-32	0.377182388774498	9.99520675323627e-28	Group1
GLO1	7.54201343843664e-32	0.42905121399663	1.00354030811838e-27	Group1
CARM1	8.14955735281284e-32	0.323074917421574	1.08438010136528e-27	Group1
C19orf81	8.24818561516453e-32	0.330251463017977	1.09750357795379e-27	Group1
NBR1	8.28990791130931e-32	0.312561066218306	1.10305514667882e-27	Group1
ZFP36L2	8.29412794040909e-32	0.267988024576081	1.10361666375083e-27	Group1
RCN2	8.62622796529928e-32	0.478299781307754	1.14780589306272e-27	Group1
OXSM	8.70606695645944e-32	0.258270002074722	1.15842926922649e-27	Group1
BZW2	8.81130317616784e-32	0.424002299756176	1.17243200062089e-27	Group1
BBIP1	8.95902178854168e-32	0.269282841037339	1.19208743918336e-27	Group1
RIOX2	1.01259539757066e-31	0.268589044427723	1.34735943600752e-27	Group1
PRDX4	1.14599871496447e-31	0.902929498645289	1.52486589013172e-27	Group1
IGF2BP2	1.25423571102743e-31	0.340899174023022	1.6688860370931e-27	Group1
GET3	1.30512063030038e-31	0.386473473186727	1.73659351067768e-27	Group1
EEF1E1	1.34262553403675e-31	0.514572247328868	1.7864975355893e-27	Group1
SLC2A4RG	1.35735103711189e-31	0.389999828470194	1.80609128998108e-27	Group1
KDM3B	1.38396255801788e-31	0.289730593789639	1.84150057969859e-27	Group1
SEC11C	1.40407420201088e-31	0.314105142279527	1.86826113319568e-27	Group1
DNMT1	1.54931342152061e-31	0.46419308412354	2.06151643867532e-27	Group1
ARHGAP35	1.6105210707121e-31	0.297935971564275	2.14295933668952e-27	Group1
SYT1	1.61617759297279e-31	0.612051884742362	2.15048590520959e-27	Group1
EMC6	1.65611295115434e-31	0.271039587174026	2.20362389280596e-27	Group1
WDR75	1.66871135411661e-31	0.333300423161061	2.22038732778756e-27	Group1
WRNIP1	1.73964339634723e-31	0.343844580869212	2.31476950317963e-27	Group1
TIMM13	1.75824483039742e-31	0.579376002284307	2.33952057132681e-27	Group1
SSRP1	1.78603689910052e-31	0.338763980535038	2.37650069794315e-27	Group1
DDR1	1.94209413129345e-31	0.297678051359841	2.58415045109906e-27	Group1
IRS1	1.98348231260128e-31	0.323071019447058	2.63922156514727e-27	Group1
TUBG1	1.99842270875244e-31	0.388743191317086	2.659101256266e-27	Group1
VPS13C	2.07518155034626e-31	0.262310534809962	2.76123657089074e-27	Group1
IFI27	2.08250993713743e-31	1.44809861163439	2.77098772235506e-27	Group1
ITGA2	2.09737989170894e-31	0.251615918775594	2.79077368390791e-27	Group1
LARP1	2.16105276156425e-31	0.328200430410187	2.87549680453739e-27	Group1
ATP5MF	2.30510436574946e-31	0.666359616882158	3.06717186906624e-27	Group1
KHDRBS1	2.31428566946955e-31	0.514402093759216	3.07938851179618e-27	Group1
PARP9	2.41193698925539e-31	0.314778533161888	3.20932335790322e-27	Group1
PMPCB	2.42337947877366e-31	0.308916966874915	3.22454873445623e-27	Group1
NDUFS6	2.55533778395054e-31	0.720372513236455	3.40013245532459e-27	Group1
SUCLG2	2.59339558993089e-31	0.441553899887247	3.45077217196204e-27	Group1
NDUFB7	2.61796152436135e-31	0.712724673212518	3.48345960431521e-27	Group1
TRIP12	2.75894751349585e-31	0.303161544077814	3.67105556145758e-27	Group1
KRTCAP3	2.76964676378381e-31	0.516015979226407	3.68529198389073e-27	Group1
ATXN2	2.83445626370924e-31	0.41000398600204	3.77152750449152e-27	Group1
KITLG	2.8543170825201e-31	0.879192134155312	3.79795431000124e-27	Group1
HSD17B10	2.89101997860285e-31	0.339642771597286	3.84679118352896e-27	Group1
RNF167	2.90826025478096e-31	0.352601726428414	3.86973109501154e-27	Group1
UTP23	3.10720235652332e-31	0.321775661811844	4.13444345558993e-27	Group1
PRAME	3.253475654244e-31	0.278511711122183	4.32907470553707e-27	Group1
NOP14	3.27616678386099e-31	0.289795444320333	4.35926752260543e-27	Group1
OPA1	3.30686505838958e-31	0.272852703992495	4.40011464669317e-27	Group1
CDKN2AIPNL	3.33317902090836e-31	0.267250620703157	4.43512800522066e-27	Group1
SNRNP200	3.42155415357748e-31	0.36869922596135	4.55271995675019e-27	Group1
P4HTM	3.47761902131514e-31	0.267874537165038	4.62731986976192e-27	Group1
RAP1GDS1	3.51961439339811e-31	0.307942680302247	4.68319891185553e-27	Group1
MRPL28	3.52312343338477e-31	0.298055820292168	4.68786804046178e-27	Group1
EPHX1	3.64155571459141e-31	0.294863486937015	4.84545403383533e-27	Group1
ZNHIT1	3.86975457890187e-31	0.427481706568906	5.14909544268682e-27	Group1
MRPL45	4.28530112676099e-31	0.41893937432499	5.70202167926818e-27	Group1
MRPS34	4.33587354731865e-31	0.590872772092919	5.76931334206219e-27	Group1
METRN	4.55949061084095e-31	0.626416594288089	6.06685820678497e-27	Group1
SFR1	4.69517303507877e-31	0.321050049276142	6.24739724047581e-27	Group1
FKBP4	4.76078695549176e-31	0.415472895795686	6.33470312297733e-27	Group1
SNAPC1	4.78653639259392e-31	0.309619436074415	6.36896532398547e-27	Group1
DCTN1	4.81031340116015e-31	0.298525177877613	6.4006030115837e-27	Group1
TMED1	5.34552813933691e-31	0.324306508940509	7.1127597422017e-27	Group1
UBE2V2	5.47217823714095e-31	0.340834093863822	7.28128036233975e-27	Group1
NOL7	5.50879254639069e-31	0.327261979187883	7.32999936222746e-27	Group1
MICOS13	5.60117942167001e-31	0.562770074752528	7.45292933847411e-27	Group1
TFB1M	5.62019367901122e-31	0.258488040273811	7.47822970929233e-27	Group1
PSMD10	5.75147449117082e-31	0.258057256480174	7.65291195795189e-27	Group1
MANF	5.752301998903e-31	0.372305394050449	7.65401303974034e-27	Group1
CCT3	6.20935964955106e-31	0.837347010799662	8.26217394969265e-27	Group1
DNM2	6.52861112177007e-31	0.275513938623454	8.68696995862726e-27	Group1
TRNP1	6.6876040223226e-31	0.40236845477876	8.89852591210245e-27	Group1
USP11	6.85147485979569e-31	0.255752079855219	9.11657244844414e-27	Group1
CHCHD1	7.82642307750959e-31	0.253792743618212	1.04138385469343e-26	Group1
ZMYM1	8.14909728233361e-31	0.257649347622189	1.08431888438731e-26	Group1
PEBP1	8.19255205268268e-31	0.893028473022828	1.09010097612996e-26	Group1
MRPS16	8.19859649112475e-31	0.42852166598815	1.09090524910906e-26	Group1
RNF141	8.20185736647911e-31	0.452214776961606	1.09133914118371e-26	Group1
ATP6V1E1	8.25151831056351e-31	0.327293917727275	1.09794702640358e-26	Group1
HINT2	8.30911616172707e-31	0.254668032657918	1.1056109964794e-26	Group1
ESPN	8.4079831655857e-31	0.430420018379257	1.11876624001283e-26	Group1
DPP7	8.51262046981465e-31	0.468117911893976	1.13268927971354e-26	Group1
METTL2A	8.68851446520374e-31	0.313366121456541	1.15609373474001e-26	Group1
PPP2R5E	8.99151730908809e-31	0.329861941657328	1.19641129314726e-26	Group1
CCT5	9.05893133941718e-31	0.680363622866719	1.20538140402285e-26	Group1
CRK	9.11206585355535e-31	0.359921739868925	1.21245148247408e-26	Group1
MSX1	9.21432402613392e-31	0.679492396055245	1.22605795491738e-26	Group1
POLD2	9.72831896371609e-31	0.293630062077438	1.29445012131206e-26	Group1
PTMS	1.03622238363963e-30	0.974035887711276	1.37879750367089e-26	Group1
SPATS2	1.06166425606302e-30	0.477301353643771	1.41265045911746e-26	Group1
STK25	1.07540831074967e-30	0.293357877438902	1.43093829828351e-26	Group1
MAD2L2	1.11992309487837e-30	0.275892277748208	1.49016967004515e-26	Group1
TECR	1.12548289068201e-30	0.758897642837369	1.49756753434148e-26	Group1
CINP	1.20422069513022e-30	0.365839959067448	1.60233605694026e-26	Group1
H2AFY	1.29481372009726e-30	0.361666190550659	1.72287913596141e-26	Group1
MRPL24	1.31909684227611e-30	0.317456261986931	1.7551902583326e-26	Group1
RALGPS2	1.33104980852565e-30	0.360675927447338	1.77109487522422e-26	Group1
ZMYND8	1.40732924084572e-30	0.251099492813759	1.87259228786932e-26	Group1
CUL5	1.44110426133186e-30	0.302229164527199	1.91753333012818e-26	Group1
CSNK1A1	1.45336091997204e-30	0.583276129948478	1.93384204011479e-26	Group1
HAX1	1.45463199839691e-30	0.313292904656241	1.93553333706693e-26	Group1
TPD52L1	1.50656444891154e-30	0.367830399076333	2.00463465572169e-26	Group1
EPRS	1.56352778455813e-30	0.657720334838039	2.08043007013304e-26	Group1
TUFM	1.58322030206177e-30	0.882764889102034	2.10663293392339e-26	Group1
HMGB3	1.62708708216011e-30	0.38437396242159	2.16500207152224e-26	Group1
PITPNC1	1.72056709471134e-30	0.370234772594587	2.28938657622291e-26	Group1
UBA1	1.72789615924886e-30	0.525659718013017	2.29913862949653e-26	Group1
ADH5	1.7347714932646e-30	0.311693682409393	2.30828694893788e-26	Group1
CALM1	1.75470964325335e-30	0.890092872348935	2.33481665131291e-26	Group1
ASH1L	1.93509034647582e-30	0.38009636231389	2.57483121502072e-26	Group1
TMEM107	2.07937393666582e-30	0.311060144393604	2.76681496012754e-26	Group1
SPTBN1	2.11564971303332e-30	0.266298338371111	2.81508350816213e-26	Group1
ITGB4	2.13977269085663e-30	0.97106173231988	2.84718154245383e-26	Group1
FDXR	2.18882655461719e-30	0.388885365099929	2.91245261357364e-26	Group1
GLTP	2.19305164346949e-30	0.383892815542375	2.91807451680051e-26	Group1
MTUS1	2.23218139261401e-30	0.287223111681661	2.9701405610122e-26	Group1
HMGA2	2.31327295032494e-30	0.514400723177084	3.07804098770237e-26	Group1
PCBP1	2.38832404226847e-30	0.562159380592125	3.17790397064242e-26	Group1
MALSU1	2.41809007585925e-30	0.372534778263917	3.21751065493832e-26	Group1
APPL1	2.42667150595367e-30	0.316377630729237	3.22892910582196e-26	Group1
PSMD1	2.52902307640854e-30	0.489552337467584	3.36511810546921e-26	Group1
BRI3BP	2.57887491305553e-30	0.352000679393617	3.43145095931169e-26	Group1
HOOK2	2.58699854331608e-30	0.306087649608262	3.44226026173638e-26	Group1
POM121	2.60647426444117e-30	0.293129226905078	3.46817465626542e-26	Group1
ASPH	2.66680131507871e-30	0.803735168448737	3.54844582984373e-26	Group1
C1QBP	2.72346068318125e-30	1.13035309661957	3.62383678504097e-26	Group1
BRD7	2.74641534472411e-30	0.335142160532211	3.6543802576899e-26	Group1
NDUFB1	2.75627162654974e-30	0.420546153772685	3.66749502628709e-26	Group1
TRIM56	2.81679172193408e-30	0.394524041373256	3.74802306520548e-26	Group1
FZD6	2.86031603627055e-30	0.269991153711943	3.80593651786159e-26	Group1
LRPAP1	2.9586089387561e-30	0.621895255545824	3.93672505390887e-26	Group1
BTF3L4	3.00405387348274e-30	0.30698143607988	3.99719408405613e-26	Group1
BCAT2	3.17627112713563e-30	0.267489718160521	4.22634636176666e-26	Group1
FAM174C	3.29828581657927e-30	0.43859244718929	4.38869910754037e-26	Group1
PHB2	3.35987243541359e-30	0.507451006735217	4.47064626256132e-26	Group1
ARPC1B	3.37465406403352e-30	0.792061635800093	4.490314697603e-26	Group1
PALLD	3.43078350836901e-30	0.82868884592478	4.5650005362358e-26	Group1
ZNF770	3.44258148511007e-30	0.362067206413995	4.58069892408746e-26	Group1
CAPN1	3.48431637101127e-30	0.379415369154567	4.6362313632676e-26	Group1
PDE4B	3.48602534467984e-30	0.389773824313709	4.638505323631e-26	Group1
TRAPPC2L	3.5085402063328e-30	0.398502227980992	4.66846359854643e-26	Group1
SLCO4A1	3.56109409540846e-30	0.456252063564542	4.73839180335049e-26	Group1
C1orf43	3.64460470906126e-30	0.477476314848257	4.84951102587691e-26	Group1
ROCK1	3.67329479929345e-30	0.287575911577929	4.88768605993987e-26	Group1
NEDD8	3.86629796167499e-30	0.500879056649777	5.14449606780474e-26	Group1
TPBG	3.92915735540148e-30	0.464080500684099	5.22813677709721e-26	Group1
SCP2	3.99123453815275e-30	0.254079941399188	5.31073667646605e-26	Group1
GSN	4.12653324143478e-30	0.484836409479059	5.49076513105312e-26	Group1
VPS4A	4.16222692243209e-30	0.279058054375347	5.53825914298814e-26	Group1
C12orf73	4.22190953470043e-30	0.289481749136307	5.61767282687239e-26	Group1
HIST1H4C	4.23458324882698e-30	1.12208304829669	5.63453647088918e-26	Group1
NFIC	4.23600841090448e-30	0.356795976339726	5.6364327915495e-26	Group1
HDDC2	4.2673934614393e-30	0.283913802995197	5.67819373979113e-26	Group1
CCT6A	4.29168928466053e-30	0.587940873293502	5.71052176216929e-26	Group1
MRPL30	4.37589072899371e-30	0.251662791672596	5.82256020399903e-26	Group1
UNC45A	4.59502490946687e-30	0.266858568932103	6.11414014453662e-26	Group1
BMERB1	4.6243472308348e-30	0.309711597877211	6.15315642534879e-26	Group1
TMEM219	4.79442134254637e-30	0.332039397024212	6.3794570383922e-26	Group1
YWHAE	4.8352052074527e-30	0.69467085550407	6.43372404903656e-26	Group1
CIAO2B	4.90205154619875e-30	0.477771618173972	6.52266978737206e-26	Group1
NUCB2	4.9507311206738e-30	0.401297979967436	6.58744282916856e-26	Group1
PLS1	4.98433018632382e-30	0.287435865280498	6.63214974592247e-26	Group1
DTD1	5.14630465944799e-30	0.256843283396779	6.8476729798615e-26	Group1
PROCR	5.18388903612367e-30	0.381790301653665	6.89768275146615e-26	Group1
HEXB	5.29727453291374e-30	0.262739957911969	7.04855349349502e-26	Group1
ARF5	5.31190930034516e-30	0.708436193078121	7.06802651503927e-26	Group1
CKAP5	5.34799033100718e-30	0.360823556928567	7.11603593443816e-26	Group1
OSTF1	5.46546018425705e-30	0.320294277797807	7.27234132117243e-26	Group1
CAMTA1	5.54334234989304e-30	0.348823371079473	7.37597133076767e-26	Group1
MVP	5.54700125904302e-30	0.306198583523412	7.38083987528265e-26	Group1
CLTA	5.58332975865793e-30	0.475101676419942	7.42917857687024e-26	Group1
TMEM245	5.759605067903e-30	0.265749935893093	7.66373050335173e-26	Group1
FAM207A	6.16325476028522e-30	0.319221720015532	8.20082678403551e-26	Group1
COPS5	6.34597020857527e-30	0.36886022993278	8.44394795953026e-26	Group1
NOSIP	6.89444541606079e-30	0.470949214941559	9.17374907061049e-26	Group1
MRPS21	6.90378255258682e-30	0.605804175081637	9.18617306447202e-26	Group1
TAOK3	7.65920542001749e-30	0.316013166792808	1.01913387318753e-25	Group1
ACTN1	7.79246289035093e-30	0.436755716563607	1.0368651121901e-25	Group1
SLC66A3	7.79711002946065e-30	0.265117448964526	1.03748346052003e-25	Group1
PTPN11	7.86850350034643e-30	0.412432788274145	1.0469830757561e-25	Group1
COX11	7.87521776019805e-30	0.28451299562989	1.04787647517195e-25	Group1
GMPPA	7.97411789790015e-30	0.282123088080927	1.06103612749459e-25	Group1
RNF181	8.15573626447761e-30	0.587898817578322	1.08520226735139e-25	Group1
CPOX	8.33604749172075e-30	0.703715186439989	1.10919447924836e-25	Group1
WASL	8.34132379729476e-30	0.29532227039055	1.10989654446804e-25	Group1
NDUFA3	8.44763015041875e-30	0.449404212291746	1.12404166781472e-25	Group1
ZNF644	8.50687068698478e-30	0.273017967614843	1.13192421361019e-25	Group1
GNL3	8.64764626737386e-30	0.482493756409294	1.15065581233677e-25	Group1
AP1S3	8.73447834434006e-30	0.683697571529152	1.16220968849789e-25	Group1
MARCKSL1	9.20745885087655e-30	0.622254645718605	1.22514447469763e-25	Group1
POLR3G	9.20971613371658e-30	0.355729086293087	1.22544482875233e-25	Group1
PRPF4	9.21145373247572e-30	0.298863955503443	1.22567603364322e-25	Group1
BAG6	9.54737330399678e-30	0.325663795354572	1.27037349182981e-25	Group1
RPL7L1	9.60485520011128e-30	0.283781272478255	1.27802203292681e-25	Group1
DCXR	9.65678592235445e-30	0.692335707060641	1.28493193482848e-25	Group1
FGFR4	1.00815717623174e-29	0.260942797765197	1.34145393869395e-25	Group1
CHRAC1	1.02215410361428e-29	0.383594029767505	1.36007825026916e-25	Group1
VARS	1.0301730110209e-29	0.320179472828037	1.3707482084644e-25	Group1
MOSPD3	1.0922720182533e-29	0.262210264678648	1.45337714748784e-25	Group1
CDK2AP1	1.11786604178959e-29	0.459079142835974	1.48743255520522e-25	Group1
WAPL	1.16965234582574e-29	0.255670247243326	1.55633941135573e-25	Group1
C8orf33	1.19039757327238e-29	0.35621633099963	1.58394301099623e-25	Group1
ARL6IP4	1.23848038140672e-29	0.358018689630636	1.64792199549977e-25	Group1
LRPPRC	1.25280897116624e-29	0.313750454488679	1.6669876170338e-25	Group1
PGK1	1.34244246543945e-29	1.18368086272989	1.78625394451373e-25	Group1
NAA50	1.3450071295594e-29	0.262490806181324	1.78966648659174e-25	Group1
ASAH1	1.35306946302757e-29	0.460427347439068	1.80039422750449e-25	Group1
MNAT1	1.35507030740547e-29	0.279135189946656	1.80305655103372e-25	Group1
HSF1	1.38020095201886e-29	0.347832410841615	1.8364953867563e-25	Group1
ATOX1	1.38535393698209e-29	0.400110235496008	1.84335194854836e-25	Group1
YIPF6	1.43754368380546e-29	0.381997994736597	1.91279562567154e-25	Group1
SLTM	1.44495215298192e-29	0.614738759598158	1.92265333475774e-25	Group1
PAIP1	1.47109042008861e-29	0.429387335052061	1.9574329129699e-25	Group1
RDX	1.48378931520865e-29	0.528381389823969	1.97433006281663e-25	Group1
CAPZB	1.51057153348339e-29	0.385371380379204	2.00996648245299e-25	Group1
CISD2	1.51500026760375e-29	0.438237171984156	2.01585935607354e-25	Group1
NDUFA6	1.54247546421317e-29	0.591586419535968	2.05241785268205e-25	Group1
INSR	1.59271252661102e-29	0.319045881694585	2.11926328790863e-25	Group1
UQCR11	1.60360860546031e-29	0.737437446761254	2.13376161042548e-25	Group1
TACO1	1.63876764533497e-29	0.273872377346602	2.18054422888272e-25	Group1
SERBP1	1.72776658969436e-29	0.907694356574942	2.29896622424732e-25	Group1
PLRG1	1.80236028463426e-29	0.326617833201497	2.39822059473435e-25	Group1
TIMM8B	1.83384174084434e-29	0.509663772832366	2.44010982036748e-25	Group1
GSTO2	1.87127606163241e-29	0.521026394575255	2.48991992760808e-25	Group1
PGLS	1.87304910347967e-29	0.296508696431172	2.49227913709005e-25	Group1
EGLN1	1.90098282549006e-29	0.426865659811996	2.52944774759707e-25	Group1
TYMP	1.92662490669669e-29	0.343194215447944	2.56356710085061e-25	Group1
NT5C	1.98466770756713e-29	0.45130995114859	2.64079885168882e-25	Group1
MGME1	1.99073180404118e-29	0.270940741294795	2.64886773845719e-25	Group1
SDCBP	2.04013970583257e-29	0.441910513434681	2.71460989258081e-25	Group1
EXOSC3	2.05826856524994e-29	0.286812940568491	2.73873215292156e-25	Group1
SIPA1	2.12774587824751e-29	0.276084184065977	2.83117866559613e-25	Group1
DHRS4L2	2.28618718153135e-29	0.263268668379148	3.04200066374561e-25	Group1
CMBL	2.39124003575233e-29	0.426038301372526	3.18178399157205e-25	Group1
GULP1	2.43417035454799e-29	0.346859528749276	3.23890707376155e-25	Group1
NMU	2.63337694911305e-29	0.611799846082102	3.50397136848982e-25	Group1
C11orf54	2.64307969243122e-29	0.280093957742275	3.51688183874898e-25	Group1
DYNLL1	2.65221483898492e-29	0.886459033159188	3.52903706475334e-25	Group1
ATP5IF1	2.76876140061369e-29	0.778413015668431	3.68411391965657e-25	Group1
TSR3	2.84007540218401e-29	0.294684131586191	3.77900433014604e-25	Group1
U2SURP	2.86397613403294e-29	0.367624719852124	3.81080664394423e-25	Group1
TTC1	2.89873405230583e-29	0.254554277335058	3.85705552999814e-25	Group1
SMARCA5	2.92591359001187e-29	0.396446706264453	3.89322062286979e-25	Group1
NARF	2.98386778093285e-29	0.488881166082376	3.97033446930926e-25	Group1
TNFAIP8	3.06361724523687e-29	0.278653327201253	4.07644910651218e-25	Group1
KIAA0040	3.1738590274708e-29	0.268224229147256	4.22313682195264e-25	Group1
LTBR	3.52088398832571e-29	0.295808207841465	4.68488823486618e-25	Group1
MDK	3.57167342114416e-29	1.03418754468822	4.75246865417442e-25	Group1
CDKN2A	3.57219320437973e-29	0.366062086304595	4.75316027774767e-25	Group1
SCNN1A	3.6151766723864e-29	0.403247817490205	4.81035408027735e-25	Group1
GIPC1	3.73455767544047e-29	0.344648613676235	4.96920244294109e-25	Group1
PRXL2C	3.78912552010853e-29	0.336410632242346	5.04181041705641e-25	Group1
PSMC2	3.91873729824597e-29	0.251545720047468	5.21427184904608e-25	Group1
IKBIP	4.04678573313829e-29	0.336034767022408	5.38465309651381e-25	Group1
ANXA11	4.25713575517454e-29	0.564769256920472	5.66454483583524e-25	Group1
HTATSF1	4.67184643445828e-29	0.354493703807251	6.21635886569019e-25	Group1
GNB2	4.7503905612243e-29	0.48310002596244	6.32086968076505e-25	Group1
SNX6	4.93817497449028e-29	0.394327879409271	6.57073562105677e-25	Group1
PLEKHJ1	5.10718476402093e-29	0.26930978919906	6.79562004700625e-25	Group1
COX6C	5.22023983243257e-29	0.947415698514017	6.94605112103478e-25	Group1
SUDS3	5.25280627899073e-29	0.251262623600673	6.98938403482506e-25	Group1
VPS51	5.86854786073282e-29	0.276300628365149	7.80868978349109e-25	Group1
SUPT16H	6.34402095315622e-29	0.305313602285703	8.44135428026967e-25	Group1
TMEM208	6.54904422746637e-29	0.402372345229778	8.71415824906675e-25	Group1
HIGD1A	6.64869617416352e-29	0.274230057193495	8.84675512934199e-25	Group1
WNK1	6.67180458982784e-29	0.261816241176629	8.87750318722493e-25	Group1
PUS7L	6.8546376774516e-29	0.250357714167323	9.1207808936171e-25	Group1
DCUN1D5	6.87835576013961e-29	0.454418237095214	9.15234017444176e-25	Group1
OMA1	6.94676559269856e-29	0.26381353731407	9.2433662976447e-25	Group1
PPP1R35	7.05576305492953e-29	0.33664632008947	9.38839832088923e-25	Group1
ARHGEF12	8.33470512434738e-29	0.29892967816564	1.10901586384566e-24	Group1
PSMD13	8.5440343878546e-29	0.443605953132771	1.13686921564793e-24	Group1
DPM3	8.58957917140196e-29	0.559946185350788	1.14292940454674e-24	Group1
UBE4A	8.7304590936539e-29	0.279780877861181	1.16167488700159e-24	Group1
EAPP	8.82675649676927e-29	0.298365105584616	1.17448821946012e-24	Group1
RBX1	9.10256470016109e-29	0.51103191670811	1.21118725900343e-24	Group1
SETD3	9.18127062319572e-29	0.268294585704348	1.22165986912242e-24	Group1
SSNA1	9.20531543930911e-29	0.402253841382403	1.22485927235447e-24	Group1
NSD3	9.38457951957363e-29	0.35634147529372	1.24871215087447e-24	Group1
ATP6V0E1	9.6859411504859e-29	0.404376230848395	1.28881132948365e-24	Group1
MYO1C	1.03418602603504e-28	0.251138498915637	1.37608792624223e-24	Group1
UBAC2	1.04470636986071e-28	0.250438955145529	1.39008629573667e-24	Group1
EVI5	1.05772785808848e-28	0.277313407330059	1.40741268797254e-24	Group1
PSMA4	1.11413226052122e-28	0.376841236452534	1.48246438584954e-24	Group1
DHX40	1.12668691655097e-28	0.328720711658442	1.49916961116273e-24	Group1
CCT8	1.15360245245685e-28	0.559549880174976	1.53498342323909e-24	Group1
TST	1.15431423999265e-28	0.259753644307437	1.53593052773421e-24	Group1
AAAS	1.21029982161615e-28	0.250715016126159	1.61042494264245e-24	Group1
MRPS5	1.2229110310987e-28	0.326294191552416	1.62720541797993e-24	Group1
EPB41L2	1.24075925787043e-28	0.327242454359481	1.6509542685224e-24	Group1
EIF5B	1.34178157192115e-28	0.567838644947774	1.78537455959828e-24	Group1
LAMP1	1.38026076675879e-28	0.336746764063357	1.83657497624924e-24	Group1
ACTR3	1.42693088806192e-28	0.319765566758196	1.89867423965519e-24	Group1
SCAF11	1.42953138622506e-28	0.325997225336837	1.90213446251107e-24	Group1
ADAM15	1.58562995440301e-28	0.259949902606637	2.10983921732865e-24	Group1
HSPE1	1.6126546259106e-28	0.905031696542598	2.14579824523665e-24	Group1
NINJ1	1.66843089312721e-28	0.321575556790526	2.22001414639506e-24	Group1
RPAP3	1.69497714234021e-28	0.303057876769085	2.25533658559789e-24	Group1
PKN1	1.95256317285313e-28	0.378686208481491	2.59808055779837e-24	Group1
UXS1	1.96960215646389e-28	0.319383491791649	2.62075262939085e-24	Group1
STMN3	2.12240055939773e-28	0.335487212779313	2.82406618433462e-24	Group1
ZNRF1	2.18755577692902e-28	0.358887121515267	2.91076171678176e-24	Group1
NDUFS8	2.21921754836319e-28	0.579923227841241	2.95289086985206e-24	Group1
CZIB	2.24585764439648e-28	0.293446432212398	2.98833818163395e-24	Group1
NAPRT	2.38172556551881e-28	0.300139883659685	3.16912403747933e-24	Group1
CAPZA1	2.40924446475334e-28	0.421448489081225	3.2057406848008e-24	Group1
NDUFA2	2.5003855874494e-28	0.397993961876689	3.32701306266017e-24	Group1
CLPX	2.59330490430236e-28	0.26240586826914	3.45065150566472e-24	Group1
KTN1	2.60021585861886e-28	0.891226375561509	3.45984722147825e-24	Group1
DDX10	2.63200656460147e-28	0.266662511695594	3.50214793485872e-24	Group1
NHP2	2.6637165059847e-28	0.683777084660624	3.54434118286325e-24	Group1
SOD1	2.67937807327472e-28	0.697076377937467	3.56518046429934e-24	Group1
REEP5	2.82976620935369e-28	0.635533787169491	3.76528691816602e-24	Group1
PKM	2.84112142996326e-28	0.883696282345017	3.78039617470912e-24	Group1
COPB1	2.84977615949197e-28	0.566823334749659	3.79191215782001e-24	Group1
TPI1	2.92447866275222e-28	1.16839650880939	3.89131130865811e-24	Group1
URI1	2.93947304285225e-28	0.350196800606142	3.91126283081921e-24	Group1
PRR7	3.03805743323117e-28	0.29081161789539	4.04243922065739e-24	Group1
SP110	3.1076851123711e-28	0.275269369138429	4.13508581052098e-24	Group1
HPCAL1	3.11844143274982e-28	0.501384226157769	4.14939817041691e-24	Group1
ANKRD11	3.18448284067704e-28	0.518847450544504	4.23727286780487e-24	Group1
RPS6KA5	3.36945376791754e-28	0.410186622767174	4.48339518359108e-24	Group1
MRPL17	3.58359359543203e-28	0.411478541693447	4.76832963808185e-24	Group1
ENSA	3.67467718737031e-28	0.30140545889867	4.88952546551493e-24	Group1
PSMB2	3.76297572424213e-28	0.489310433293476	5.00701549867658e-24	Group1
CD46	3.79375113597672e-28	0.383683815276036	5.04796526153062e-24	Group1
DDT	3.85070338873414e-28	0.827538535308898	5.12374592904965e-24	Group1
EML2	3.87984872687232e-28	0.378123241716443	5.16252671597631e-24	Group1
SYAP1	3.88171897490313e-28	0.371633158164391	5.1650152680061e-24	Group1
SSB	4.0958249086929e-28	0.457440684542805	5.44990462350678e-24	Group1
SSX2IP	4.14888213757169e-28	0.316638983962841	5.52050257225289e-24	Group1
COPA	4.16316810000656e-28	0.26947205301076	5.53951147386872e-24	Group1
RPS27L	4.24109758351545e-28	0.774535390794129	5.64320444462566e-24	Group1
LSM5	4.63860975167639e-28	0.437178058387558	6.17213413558061e-24	Group1
DPY30	4.87155672586867e-28	0.304528806226309	6.48209337944086e-24	Group1
PHLDA3	5.08693958887838e-28	0.262788484722134	6.76868181696157e-24	Group1
RMDN1	5.17706792136362e-28	0.27451052559321	6.88860657616643e-24	Group1
RFLNB	5.38253854838653e-28	0.35133257824196	7.16200579248312e-24	Group1
ATP6V1F	5.4010364818435e-28	0.487945024488667	7.18661914274096e-24	Group1
GNPDA1	5.40227179987637e-28	0.289159996728544	7.1882628569155e-24	Group1
CLIC1	5.44376969444429e-28	0.775361597941978	7.24347995542758e-24	Group1
IMMT	5.79615913008495e-28	0.27246868952286	7.71236933849103e-24	Group1
STX12	6.08101424253018e-28	0.335696191582344	8.09139755111066e-24	Group1
PDLIM3	6.1584663970625e-28	0.265982401984459	8.19445538793136e-24	Group1
BID	6.45035601650272e-28	0.256272847573163	8.58284371555852e-24	Group1
SMARCE1	6.46164895148267e-28	0.327208627522191	8.59787009484283e-24	Group1
EMC4	6.52452310897521e-28	0.353170045688312	8.68153044880241e-24	Group1
ZNF706	6.71415060213331e-28	0.391111454029636	8.93384879119858e-24	Group1
SEPTIN9	6.73186189545926e-28	0.351769119282447	8.95741543809809e-24	Group1
OBSL1	6.94349384362955e-28	0.271954611375997	9.23901290833348e-24	Group1
RETREG2	7.27580668686283e-28	0.291507193057471	9.68118837753968e-24	Group1
PCLAF	7.41411662924531e-28	0.516674794575024	9.86522358687381e-24	Group1
LIMS1	7.8308454654369e-28	0.349088464550953	1.04197229763103e-23	Group1
MYOF	7.84681195957632e-28	0.563675739031269	1.04409679934123e-23	Group1
UBE2Q1	7.87885902581876e-28	0.29833989055687	1.04836098197544e-23	Group1
NOC2L	8.31448279384671e-28	0.273539134385388	1.10632508054924e-23	Group1
MBP	8.40712214187042e-28	0.285058473663463	1.11865167219728e-23	Group1
ATP5PD	9.56790071171572e-28	0.560292389657883	1.27310486870089e-23	Group1
CNOT7	9.74506334147908e-28	0.275959643403542	1.29667812821721e-23	Group1
SPTLC1	9.82983575477378e-28	0.40182222804222	1.3079579455302e-23	Group1
AP1M2	9.95890097218826e-28	0.510321271446657	1.32513136335937e-23	Group1
CCDC124	1.01883711049661e-27	0.34804738080629	1.3556646592268e-23	Group1
ARPC3	1.04725217585156e-27	0.608808964562458	1.39347374518808e-23	Group1
DMKN	1.04866993497464e-27	0.622597654223331	1.39536021547725e-23	Group1
UQCRC2	1.12541018352777e-27	0.537875743540939	1.49747079020205e-23	Group1
PWP1	1.13387759300236e-27	0.349846368396621	1.50873752524894e-23	Group1
THOC3	1.13701548111011e-27	0.365246362063837	1.51291279916511e-23	Group1
MTX2	1.16629095137135e-27	0.291565558174098	1.55186673989472e-23	Group1
SLK	1.2120155710281e-27	0.442692536851137	1.61270791880999e-23	Group1
SPINT1	1.21282148255451e-27	0.529004505859025	1.61378026468703e-23	Group1
TMEM64	1.25459750376813e-27	0.250319029359547	1.66936743851387e-23	Group1
NFE2L2	1.26334897079001e-27	0.332711796244521	1.68101214053318e-23	Group1
STBD1	1.26723120844999e-27	0.343527241582912	1.68617784596356e-23	Group1
EPCAM	1.29824666942256e-27	0.8466396609217	1.72744701833366e-23	Group1
BUD23	1.29854216740899e-27	0.631317136112277	1.72784020795441e-23	Group1
GSTP1	1.37317401043005e-27	0.839114989216295	1.82714533827823e-23	Group1
TUBB3	1.37621213054013e-27	0.419705738571365	1.83118786089669e-23	Group1
RBP1	1.42929021255813e-27	0.692612805248758	1.90181355682985e-23	Group1
MRPS23	1.44014598083229e-27	0.407038661285186	1.91625824209545e-23	Group1
MUC3A	1.4439219387242e-27	0.28488355190071	1.92128253166642e-23	Group1
TNIK	1.50456049939724e-27	0.259746579588196	2.00196820049796e-23	Group1
SPCS2	1.50824520207647e-27	0.439567610718659	2.00687106588295e-23	Group1
IDH3G	1.52022587420577e-27	0.283271105094734	2.0228125482182e-23	Group1
SMIM10L1	1.52233185975453e-27	0.254378583504865	2.02561477258937e-23	Group1
PCM1	1.52884605017398e-27	0.506657908197735	2.0342825543615e-23	Group1
MICU1	1.54685449480894e-27	0.322273807440297	2.05824459079278e-23	Group1
PRKAG1	1.6979842867445e-27	0.252843614641155	2.25933789194223e-23	Group1
HNRNPF	1.76513694444251e-27	0.483236951219821	2.3486912182752e-23	Group1
CRIPT	1.8064735611901e-27	0.29944771816275	2.40369372051954e-23	Group1
TMEM14C	1.8243885226747e-27	0.459246874844757	2.42753136827096e-23	Group1
DCTN2	1.85962331775334e-27	0.255104721365781	2.47441478660259e-23	Group1
ENDOG	1.89486822248633e-27	0.261414758317277	2.52131165684032e-23	Group1
KAT6A	1.90374763356054e-27	0.285136251644495	2.53312660121566e-23	Group1
TMEM14B	1.93803222869048e-27	0.537215141797976	2.57874568349556e-23	Group1
GSTO1	2.12210183141874e-27	0.6707591881013	2.82366869688577e-23	Group1
HSPD1	2.22644546466486e-27	0.781120114559691	2.96250833528306e-23	Group1
ZNF581	2.35876407468544e-27	0.319712378342762	3.13857147777645e-23	Group1
ZNF503	2.38160586242434e-27	0.383757412827463	3.16896476054182e-23	Group1
PDCD2	2.40958204091662e-27	0.462536741291563	3.20618986364365e-23	Group1
TMEM131	2.42290192795944e-27	0.262344406849007	3.22391330534284e-23	Group1
ZNHIT3	2.48305728513888e-27	0.375442678638116	3.3039560236058e-23	Group1
LMAN2	2.56624493749236e-27	0.559534039223422	3.41464551382733e-23	Group1
TERF2	2.58988564789567e-27	0.311907597688716	3.44610184308998e-23	Group1
KIF21A	2.63244651688974e-27	0.335464584281579	3.50273333537349e-23	Group1
API5	2.64229390784666e-27	0.270206202842669	3.51583627378077e-23	Group1
DYNC1I2	2.71150875740589e-27	0.302478816513194	3.60793355260427e-23	Group1
PRPF6	2.72065123202342e-27	0.34872123562449	3.62009852933036e-23	Group1
PITPNB	2.76851751575323e-27	0.295809070334471	3.68378940646125e-23	Group1
RNF187	2.85542343155534e-27	0.307391940581062	3.79942641802754e-23	Group1
PHF20	3.04439223282214e-27	0.250729940597796	4.05086830499315e-23	Group1
NFAT5	3.05352026576287e-27	0.464032306571089	4.06301406562407e-23	Group1
TFDP2	3.05798665871727e-27	0.269879074393715	4.0689570480892e-23	Group1
TXNDC12	3.16042353067412e-27	0.400214512643536	4.20525954991499e-23	Group1
VPS28	3.23275152626744e-27	0.391228819049321	4.30149918085146e-23	Group1
ZC3H13	3.3597915304674e-27	0.519338335244624	4.47053861043992e-23	Group1
MEAF6	3.36071240171371e-27	0.286621883427592	4.47176392172027e-23	Group1
PPP1R10	3.44465839595239e-27	0.364989527607789	4.58346246165425e-23	Group1
MRPS2	3.57775967438618e-27	0.394164585266282	4.76056702273826e-23	Group1
PRKAR1A	3.65284477876943e-27	0.388525628515659	4.8604752626306e-23	Group1
RBBP4	3.90739999526648e-27	0.400572319577691	5.19918643370158e-23	Group1
SLFN5	3.98257262848425e-27	0.333742220666155	5.29921113946114e-23	Group1
MT-ND3	4.01303667189711e-27	1.57284536648728	5.3397465956263e-23	Group1
TOMM22	4.21795058169174e-27	0.615279049955571	5.61240504399903e-23	Group1
SNRPD1	4.24277834142326e-27	0.816986886200844	5.6454408610978e-23	Group1
TMEM54	4.31461689166281e-27	0.397109944244778	5.74102923604653e-23	Group1
POLR2H	4.36343664999808e-27	0.412880295602074	5.80598880648744e-23	Group1
MRPL51	4.64584744152484e-27	0.391301717959155	6.18176460569295e-23	Group1
ZBTB7A	4.81225819432166e-27	0.387977778044541	6.4031907533644e-23	Group1
MRPS22	4.93965544535987e-27	0.270258400660482	6.57270553559584e-23	Group1
MRPS27	4.98467156888352e-27	0.285118267501037	6.63260398955642e-23	Group1
PSMA5	5.04477589702764e-27	0.550457700030154	6.71257880858498e-23	Group1
NDUFA5	5.07848300317839e-27	0.281953008838097	6.75742948402916e-23	Group1
EXOSC4	5.1439904110774e-27	0.306782504485531	6.84459364097959e-23	Group1
ACTN4	5.41996980079169e-27	0.450570550500174	7.21181181693343e-23	Group1
ATP5PB	5.72870519148825e-27	0.338231150252574	7.62261512779426e-23	Group1
C4orf48	5.80899006525212e-27	0.398707727156877	7.72944218082448e-23	Group1
NUCB1	6.37453502543317e-27	0.27785629538281	8.48195630484137e-23	Group1
MBNL1	6.51931354516082e-27	0.324719252808193	8.67459860319099e-23	Group1
SAV1	6.62618781194205e-27	0.273035207015544	8.81680550257009e-23	Group1
CERS6	6.70423480309362e-27	0.348160176498331	8.92065482899637e-23	Group1
SEPTIN2	7.18184368848082e-27	0.303355191647342	9.55616121189258e-23	Group1
MET	7.38051846457195e-27	0.381597997245187	9.82051786895943e-23	Group1
MFSD12	7.53861705825915e-27	0.284297913600777	1.00308838577196e-22	Group1
LINC00511	7.55688854291636e-27	0.46602871814574	1.00551958952045e-22	Group1
EMC10	7.70529506034827e-27	0.250471368306166	1.02526656072994e-22	Group1
NUDT1	8.12310357645905e-27	0.269877718292454	1.08086016188364e-22	Group1
NR2F1	8.5576951411585e-27	0.765670966923659	1.13868691548255e-22	Group1
ERH	8.74682684556115e-27	0.477206600385828	1.16385278007037e-22	Group1
MRPS12	8.77590648956713e-27	0.417396254753794	1.1677221175018e-22	Group1
ARHGAP12	9.13119012093323e-27	0.309378942143647	1.21499615749138e-22	Group1
HOOK3	9.50834026221625e-27	0.324606462564249	1.26517975529049e-22	Group1
STAT3	1.02261123301787e-26	0.299283173026298	1.36068650665358e-22	Group1
BCAP29	1.05083812251845e-26	0.266546007546945	1.39824520582305e-22	Group1
MED19	1.06150743710477e-26	0.286553379444138	1.41244179581161e-22	Group1
MACF1	1.15335821754063e-26	0.268307446096193	1.53465844425956e-22	Group1
ORMDL2	1.30363666057083e-26	0.250092637118564	1.73461894055554e-22	Group1
OTUD6B-AS1	1.31687168489343e-26	0.252751594906962	1.7522294639192e-22	Group1
RNASET2	1.32280959989965e-26	0.299075039994549	1.76013045362647e-22	Group1
DALRD3	1.34076212472177e-26	0.263208709158613	1.78401808315478e-22	Group1
DGCR6L	1.39165923102091e-26	0.286183269348151	1.85174177279642e-22	Group1
AIG1	1.48155315215632e-26	0.380402726985827	1.97135462425919e-22	Group1
GDF15	1.50045258561523e-26	1.54085455066104	1.99650221041962e-22	Group1
AHI1	1.50295826842138e-26	0.325727440988295	1.99983627196149e-22	Group1
SLC39A4	1.50868537902929e-26	0.34547648513912	2.00745676533637e-22	Group1
PPFIA1	1.51612696811132e-26	0.279690109180373	2.01735854376893e-22	Group1
MRPL42	1.54838936505019e-26	0.308161746811287	2.06028688913578e-22	Group1
PSMG2	1.66732040266888e-26	0.314735090989704	2.21853652779122e-22	Group1
SF3B2	1.68272037696782e-26	0.467200405029622	2.23902773359339e-22	Group1
TIAM1	1.68363000607891e-26	0.315647184247503	2.2402380860886e-22	Group1
ATP6AP2	1.74350274394443e-26	0.353246598024733	2.31990475109246e-22	Group1
PKN2	1.77229836348654e-26	0.26947716841932	2.35822020245519e-22	Group1
GABPB1-AS1	1.77507254483573e-26	0.370941780121103	2.36191152815843e-22	Group1
EHD2	1.78508324613647e-26	0.254737542906197	2.37523176730918e-22	Group1
TFDP1	1.79704201698374e-26	0.373904732948196	2.39114410779856e-22	Group1
CERS2	1.86522693472128e-26	0.296971925671617	2.48187095934013e-22	Group1
FAAP20	1.97830170991629e-26	0.341635734874701	2.63232825521462e-22	Group1
GTSF1	2.02859038544729e-26	0.404117638994766	2.69924236687617e-22	Group1
TMPO	2.1514561218775e-26	0.533185295122786	2.86272751577021e-22	Group1
COX5B	2.21650130670195e-26	0.769509002691344	2.94927663869761e-22	Group1
PSMD12	2.27703281647648e-26	0.329332988649427	3.02981986560361e-22	Group1
CAPRIN1	2.3946526625465e-26	0.310931783235619	3.18632483278438e-22	Group1
CCS	2.41694880454148e-26	0.261661612644951	3.21599207932289e-22	Group1
CHD4	2.41894525247895e-26	0.309610269695871	3.21864855294849e-22	Group1
MPG	2.58106340203444e-26	0.253904210939775	3.43436296274703e-22	Group1
GANAB	2.62489406455426e-26	0.257009689331707	3.49268404229589e-22	Group1
CHMP3	2.96447429140042e-26	0.359727317753953	3.94452949213739e-22	Group1
CRIP1	2.99586592165088e-26	0.750233160172759	3.98629919534866e-22	Group1
PRSS3	3.03378459940415e-26	0.319979278265	4.03675378796717e-22	Group1
DCTN6	3.28944332634656e-26	0.433821333135129	4.37693329003674e-22	Group1
CALR	3.30970287326909e-26	0.860123997117892	4.40389064317185e-22	Group1
ZMYM4	3.36713469417794e-26	0.264251041872786	4.48030942407317e-22	Group1
PPP1R12A	3.37863176484293e-26	0.260133418082362	4.4956074263e-22	Group1
PDE4A	3.50516193968265e-26	0.275215521836658	4.66396847694174e-22	Group1
BAD	3.53396805566478e-26	0.271625343942241	4.70229789486756e-22	Group1
MAGOH	3.82075041043959e-26	0.308257676792275	5.08389049613091e-22	Group1
IFIT1	3.8326191730722e-26	0.405724331061272	5.09968307168987e-22	Group1
NDUFC2	3.95065800028646e-26	0.639586714320991	5.25674553518116e-22	Group1
SEC11A	3.98032487914099e-26	0.651478233225196	5.296220284185e-22	Group1
BUB3	3.98791677416591e-26	0.558562439522482	5.30632205970516e-22	Group1
ALCAM	4.00147001331597e-26	0.410578654008172	5.32435599971823e-22	Group1
GPAA1	4.00582338618697e-26	0.278403203587618	5.33014859766038e-22	Group1
SLC25A1	4.11345466281698e-26	0.327141633811266	5.47336277434428e-22	Group1
CLDND1	4.14033632713464e-26	0.753994284799499	5.50913151688536e-22	Group1
DDX56	4.1574769068105e-26	0.281454930370347	5.53193877220205e-22	Group1
STMN1	4.1852069391744e-26	0.60568123650691	5.56883635326546e-22	Group1
CRLF1	4.26433404379341e-26	0.265425652845939	5.67412287867151e-22	Group1
ATP5PF	4.32063728348261e-26	0.410652216552081	5.74903996940196e-22	Group1
RAB11FIP1	4.43618436578154e-26	0.398566298330414	5.90278691710892e-22	Group1
HSBP1	4.51875476008092e-26	0.663132296735438	6.01265508376367e-22	Group1
MRPS15	4.67828034950259e-26	0.37155308898463	6.22491983304815e-22	Group1
NME4	4.70447081618166e-26	0.434501322874459	6.25976886801131e-22	Group1
TNFRSF6B	4.85945261341825e-26	1.29196596568208	6.46598764741433e-22	Group1
EIF4G2	5.13355626528166e-26	0.284371853290577	6.83070996658377e-22	Group1
GMNN	5.28295519415321e-26	0.301457895202161	7.02950018134026e-22	Group1
CBFB	5.37657848577387e-26	0.299042349545731	7.15407533317071e-22	Group1
SAMD9	5.71172128983041e-26	0.337488241514067	7.60001634824834e-22	Group1
ATP5F1C	6.0485056423204e-26	0.607555494151764	8.04814160767152e-22	Group1
C17orf49	6.09303558077469e-26	0.400927222112262	8.1073931437788e-22	Group1
PPP4C	6.11585123840957e-26	0.401090498254491	8.13775165782777e-22	Group1
LAMC1	6.49565436138516e-26	0.296301812896965	8.64311769325909e-22	Group1
CDC37	6.53743831673414e-26	0.40653727144171	8.69871542424645e-22	Group1
ERGIC1	6.6376006849444e-26	0.259142100918937	8.83199147138702e-22	Group1
NDUFB9	6.70635975352857e-26	0.646940689990452	8.92348228804511e-22	Group1
MAF1	6.7447838170675e-26	0.384098904939709	8.97460934699002e-22	Group1
PSME1	6.84949551414654e-26	0.38338537373683	9.11393873112338e-22	Group1
F2RL1	6.86761290343496e-26	0.472666462768149	9.13804572931056e-22	Group1
WRAP73	7.13614908648918e-26	0.253454014778389	9.4953599744825e-22	Group1
PLD3	7.84493634325043e-26	0.433893750111464	1.0438472298329e-21	Group1
ASL	7.8492914603365e-26	0.261418470532752	1.04442672171237e-21	Group1
IGFBP2	8.27231455523474e-26	0.840831863314608	1.10071417471954e-21	Group1
PTPMT1	8.27982567635028e-26	0.36359823320671	1.10171360449517e-21	Group1
MRPL50	8.30232190859044e-26	0.301418621052394	1.10470695315704e-21	Group1
LOXL2	8.55893156640595e-26	0.288728983707118	1.13885143422598e-21	Group1
NANS	8.80159091709514e-26	0.3727575796682	1.17113968742868e-21	Group1
CCDC47	8.81941160829606e-26	0.403785059613408	1.17351090859987e-21	Group1
CCNC	9.8260351439205e-26	0.314785812130783	1.30745223625006e-21	Group1
ATP2B4	9.8525536568188e-26	0.257426149579191	1.31098078957631e-21	Group1
MRPL48	1.04102415243962e-25	0.287945452839867	1.38518673723616e-21	Group1
MYL6B	1.04818046976224e-25	0.312687587514952	1.39470893306563e-21	Group1
CTXN1	1.04926501970659e-25	0.375286147915569	1.39615203522159e-21	Group1
ZNF511	1.0895216516107e-25	0.324927376967482	1.4497175096332e-21	Group1
NDUFAF8	1.10888318747403e-25	0.328972294524499	1.47547996925295e-21	Group1
IDH1	1.11503883552043e-25	0.308945875559992	1.48367067454348e-21	Group1
CARHSP1	1.16646088546017e-25	0.420045291920367	1.5520928541933e-21	Group1
TUT7	1.22224648599093e-25	0.291776249415929	1.62632117425953e-21	Group1
H2AFV	1.24829333379838e-25	0.508727074023918	1.66097910995212e-21	Group1
SEPTIN7	1.37252241373908e-25	0.346273070779754	1.82627832372122e-21	Group1
GAA	1.37870101842662e-25	0.381588832873392	1.83449957511846e-21	Group1
PLAU	1.42339723274162e-25	0.420929089761624	1.893972357886e-21	Group1
DUSP4	1.45051099431647e-25	0.614278783189597	1.93004992903749e-21	Group1
RAB2A	1.46346140601788e-25	0.386096377789323	1.94728174684739e-21	Group1
MRPS26	1.46936278676929e-25	0.46080213261829	1.95513412407522e-21	Group1
SHMT2	1.64143484621421e-25	0.346628616262981	2.18409320637263e-21	Group1
CLU	1.73091527941256e-25	0.562595750214079	2.30315587078635e-21	Group1
SERPINB1	1.81953573993862e-25	0.751414201528627	2.42107425556233e-21	Group1
PET117	1.92549024897278e-25	0.25775060134715	2.56205732528319e-21	Group1
MCTS1	2.01154540337778e-25	0.278262144501846	2.67656231373447e-21	Group1
FKBP8	2.06438866706273e-25	0.359695874089786	2.74687556039367e-21	Group1
CD47	2.1768682130684e-25	0.269582340596075	2.89654084430881e-21	Group1
NDFIP1	2.28325374485972e-25	0.266097099404109	3.03809743291034e-21	Group1
TNIP2	2.28829816017138e-25	0.302854233800166	3.04480953192404e-21	Group1
SLC35B2	2.32989835460572e-25	0.251195803421902	3.10016275063837e-21	Group1
TCF7L2	2.4495897263625e-25	0.636542369917403	3.25942408989794e-21	Group1
GATAD1	2.6026456495579e-25	0.342268934708637	3.46308030130174e-21	Group1
LYAR	2.72451731589221e-25	0.343743767907339	3.62524274052617e-21	Group1
PSMC1	2.90413357679105e-25	0.325682659066886	3.86424013727817e-21	Group1
PMF1	2.90806800263725e-25	0.289258883918332	3.86947528430913e-21	Group1
ST14	2.96098832486422e-25	0.276331619446291	3.93989106506433e-21	Group1
SRM	3.18376895146573e-25	0.445637708192424	4.2363229668203e-21	Group1
TSNAX	3.22353716644065e-25	0.293923768197736	4.28923855366593e-21	Group1
TOMM70	3.25680963301751e-25	0.307437744147725	4.3335108976931e-21	Group1
ACTR10	3.26997989787716e-25	0.254984618541087	4.35103525211535e-21	Group1
JAK1	3.49436504471182e-25	0.320147216504009	4.64960212849355e-21	Group1
CST3	3.57612042590454e-25	0.669084240376219	4.75838583870859e-21	Group1
TBCA	3.70316251875975e-25	0.589328170428309	4.92742804746172e-21	Group1
ARHGAP29	3.73238234714371e-25	0.763183731386047	4.96630795110943e-21	Group1
MOSPD1	3.76555201872562e-25	0.36901166641103	5.01044351611632e-21	Group1
ANAPC10	3.79046784228429e-25	0.254782968336963	5.04359651094348e-21	Group1
C18orf32	3.86628280867207e-25	0.352183422086015	5.14447590521905e-21	Group1
ABRACL	3.88734492819055e-25	0.28328381915716	5.17250116145034e-21	Group1
GHITM	3.91452557844153e-25	0.326134412475402	5.2086677346743e-21	Group1
DCTPP1	3.93108105316674e-25	0.262769629250286	5.23069644934366e-21	Group1
STRN3	4.36040230450277e-25	0.333461316467722	5.80195130637138e-21	Group1
MRPS33	4.49159337875003e-25	0.313421192859554	5.97651414976479e-21	Group1
TMEM106C	4.50037822863999e-25	0.342072857000999	5.98820327102838e-21	Group1
NDUFC1	4.96577171253706e-25	0.559731882938039	6.60745584070181e-21	Group1
FBXO6	5.13545347401598e-25	0.269708454365417	6.83323439252567e-21	Group1
PDIA4	5.32332602251353e-25	0.446078051027272	7.0832176055565e-21	Group1
BANF1	5.79664915225572e-25	0.597471958330255	7.71302136199146e-21	Group1
BCL3	5.82809305953668e-25	0.351055430369528	7.75486062501951e-21	Group1
HNRNPA2B1	6.09884904714556e-25	0.946457069756657	8.11512854213188e-21	Group1
CLDN4	6.36844163804039e-25	1.16991105292211	8.47384844357654e-21	Group1
ACOT7	6.71893428491782e-25	0.343446896570581	8.94021395951165e-21	Group1
CBX3	7.21688282702204e-25	0.517028624298997	9.60278428963553e-21	Group1
SRSF7	7.54235958189576e-25	0.397211539656855	1.00358636596705e-20	Group1
RSF1	7.77672841022377e-25	0.438435692367894	1.03477148226437e-20	Group1
IDH3B	8.23317422380338e-25	0.320417271435491	1.09550616221928e-20	Group1
RAC3	8.64114532395571e-25	0.440307841229985	1.14979079680555e-20	Group1
GOLGA4	8.98678553128217e-25	0.501670234058563	1.19578168279241e-20	Group1
GTF2E2	9.50312462795287e-25	0.291550125161218	1.26448576299541e-20	Group1
SNRPE	9.9973155528811e-25	0.631136690029746	1.33024280746636e-20	Group1
STK39	1.01692402919401e-24	0.410160178181911	1.35311911324555e-20	Group1
UBE2M	1.09863820848198e-24	0.417680714853242	1.46184800020612e-20	Group1
HERC5	1.12129184388376e-24	0.278591310391946	1.49199092747174e-20	Group1
SUMO1	1.16636160975744e-24	0.497256342057763	1.55196075794326e-20	Group1
METAP2	1.26952383015922e-24	0.350722164851354	1.68922840840986e-20	Group1
ATP5MC3	1.27278762017696e-24	0.583258202270732	1.69357120740746e-20	Group1
PRDX5	1.27582166638743e-24	0.640849472625781	1.69760830929511e-20	Group1
LRRC59	1.41233068115848e-24	0.362694524365093	1.87924720434947e-20	Group1
POLR2J	1.51973932098551e-24	0.532843190362225	2.02216514050331e-20	Group1
CCT7	1.52985726546812e-24	0.252172490332928	2.03562807743188e-20	Group1
RPAIN	1.54067719713106e-24	0.285664843687781	2.05002507850259e-20	Group1
PPP1CA	1.65489649326821e-24	0.546669181830572	2.20200527394268e-20	Group1
DAP3	1.66286697041149e-24	0.301075502092534	2.21261079082952e-20	Group1
RNASEK	1.71267760362088e-24	0.61776099538233	2.27888881937794e-20	Group1
PSMA6	1.74646302819976e-24	0.427169278137761	2.3238437053226e-20	Group1
ANP32E	1.88201961282206e-24	0.288173008171974	2.50421529682104e-20	Group1
RBM3	1.88420597413593e-24	0.509374590076165	2.50712446918526e-20	Group1
CKAP2	1.97504936338123e-24	0.317601822445263	2.62800068291507e-20	Group1
PRMT1	2.03096834614621e-24	0.54829682875521	2.70240648138215e-20	Group1
DDRGK1	2.05904860661661e-24	0.27405187732441	2.73977007596406e-20	Group1
ELOVL1	2.13073585312105e-24	0.299966738798647	2.83515712616287e-20	Group1
PCNP	2.15543056135028e-24	0.458218822016881	2.86801590493268e-20	Group1
RANBP1	2.1684258311303e-24	0.562168954877273	2.88530741090198e-20	Group1
KDELR2	2.27835197396039e-24	0.684347389973955	3.03157513655169e-20	Group1
CDC123	2.31988108498304e-24	0.387484946580869	3.08683377167843e-20	Group1
PAFAH1B3	2.37743283792815e-24	0.381383192784719	3.1634121341472e-20	Group1
APP	2.55898309345898e-24	0.573143007370762	3.40498290415652e-20	Group1
DDX24	2.61242478990593e-24	0.328954079102603	3.47609242544883e-20	Group1
IFRD2	2.61588514990425e-24	0.309416986469022	3.4806967804626e-20	Group1
MDH2	3.04625288598633e-24	0.51753477931888	4.05334409009342e-20	Group1
CCDC137	3.23887790089392e-24	0.353963858066209	4.30965093492945e-20	Group1
BAZ1B	3.27454173583638e-24	0.269485356410329	4.35710523370389e-20	Group1
LSM14A	3.28212298743794e-24	0.346308482838931	4.36719284708493e-20	Group1
GNG10	3.31024688555472e-24	0.365402500182653	4.40461450591911e-20	Group1
TRAF7	3.32081418551007e-24	0.35295217908758	4.4186753552397e-20	Group1
KIF18A	3.47911330608326e-24	0.26771289242189	4.62930816507439e-20	Group1
SELENOM	3.55222560557311e-24	0.32924769364314	4.72659139077558e-20	Group1
CHPF	3.56175778824419e-24	0.633920156589408	4.73927491303772e-20	Group1
AK2	3.59148019516206e-24	0.274327553857285	4.77882354768263e-20	Group1
MAP3K20	3.74021686103254e-24	0.279358892873913	4.9767325552899e-20	Group1
CCNG1	3.75196223876007e-24	0.362123671620003	4.99236095489415e-20	Group1
UBE2K	3.99795122880882e-24	0.300651228397753	5.31967390505302e-20	Group1
COX17	4.06395340497947e-24	0.280869053705141	5.40749640066568e-20	Group1
MLX	4.08415588984984e-24	0.289461596472548	5.43437782703419e-20	Group1
SPEN	4.09104902859416e-24	0.275391817067708	5.44354983744739e-20	Group1
ADIPOR1	4.32435551024009e-24	0.331864317858493	5.75398744192546e-20	Group1
NAA38	4.43459259188305e-24	0.445281597402981	5.90066890275959e-20	Group1
EHMT2	4.50299926066573e-24	0.256184988669376	5.99169081624182e-20	Group1
PSMB3	4.59482505198143e-24	0.600859137956802	6.11387421416649e-20	Group1
PSMB1	4.63430696361482e-24	0.653722366445574	6.16640884578588e-20	Group1
ARID1A	4.68546540604706e-24	0.309264024099112	6.23448026928622e-20	Group1
GABARAPL2	4.77258935360726e-24	0.433404757238279	6.35040739390982e-20	Group1
DBI	4.94677894555696e-24	0.523951892349402	6.58218406495809e-20	Group1
DCTN4	5.06595545073098e-24	0.298391490398496	6.74076032274264e-20	Group1
TFAM	5.29146481384621e-24	0.281480518972396	7.04082308130377e-20	Group1
PSMD2	5.37180132683726e-24	0.323831246051902	7.14771884548966e-20	Group1
SDHD	5.92813121009161e-24	0.258734630186131	7.8879713881479e-20	Group1
BIK	6.54119400235703e-24	0.409130592371638	8.70371273953627e-20	Group1
CREG1	7.73204802181696e-24	0.355042591164153	1.02882630978296e-19	Group1
SURF1	8.17895242727708e-24	0.252272318400955	1.08829140997349e-19	Group1
NAA10	8.32042915636472e-24	0.299302681944964	1.10711630354589e-19	Group1
QSOX1	8.520140519392e-24	0.292091354930744	1.1336898975103e-19	Group1
FAM204A	9.48068014839109e-24	0.286528233353384	1.26149930054492e-19	Group1
SYTL3	9.59700956978314e-24	0.270071962807287	1.27697809335534e-19	Group1
AARS	9.61670315898376e-24	0.282137031758012	1.27959852233438e-19	Group1
PAM16	9.6772406572071e-24	0.391938274100825	1.28765364184798e-19	Group1
PGAM1	9.84108048296737e-24	0.740091229966467	1.30945416906364e-19	Group1
PSMA3	9.87353122129238e-24	0.405950413873948	1.31377206430516e-19	Group1
TVP23B	1.00774946912688e-23	0.289025008477541	1.34091144362022e-19	Group1
XRCC6	1.11156382908084e-23	0.578174744781706	1.47904683097497e-19	Group1
PPIH	1.12532283983808e-23	0.269165556187288	1.49735457068855e-19	Group1
APEX1	1.17622356524735e-23	0.43047281958264	1.56508307591812e-19	Group1
MOSMO	1.18738687400627e-23	0.256730337502166	1.57993697455274e-19	Group1
GTF3C6	1.19760778690156e-23	0.301476955530879	1.59353692125122e-19	Group1
MEF2A	1.23732576827072e-23	0.378104910690256	1.64638566726101e-19	Group1
PSMD8	1.25671877059737e-23	0.469075454238731	1.67218999615686e-19	Group1
QARS	1.29323650091158e-23	0.284253143180352	1.72078048811295e-19	Group1
DESI2	1.3335624477244e-23	0.258750716736854	1.77443819294209e-19	Group1
MFAP1	1.41566520913096e-23	0.320463451464478	1.88368412726965e-19	Group1
NCAPD2	1.497833727804e-23	0.360321825210094	1.993017558216e-19	Group1
GRINA	1.55200324985866e-23	0.474362015236113	2.06509552426194e-19	Group1
NDUFA4	1.63357882353164e-23	0.622354513665025	2.17363998259121e-19	Group1
ZFP91	1.6532846817523e-23	0.301912882084215	2.19986059753961e-19	Group1
TMCO1	1.7022366907679e-23	0.358199418229942	2.26499614073576e-19	Group1
PARD3	1.73742085266754e-23	0.261659721361464	2.31181218655942e-19	Group1
NECTIN2	1.78781237654617e-23	0.297781321514018	2.37886314823234e-19	Group1
DDX39B	1.78921945724533e-23	0.337630487700892	2.38073540981063e-19	Group1
WIPI2	1.87016166708223e-23	0.29199776214566	2.48843711421961e-19	Group1
AC004148.1	1.98811528610199e-23	0.283844627755693	2.64538619968731e-19	Group1
MLEC	2.04670146049161e-23	0.540719746724936	2.72334096333014e-19	Group1
B2M	2.05164183122123e-23	0.84885811286744	2.72991462062297e-19	Group1
RRP36	2.23757108424915e-23	0.272164974741782	2.97731208470192e-19	Group1
ADGRF1	2.34869559244336e-23	0.273314317341355	3.12517435530514e-19	Group1
CLMN	2.44365599785152e-23	0.317591373232611	3.25152867074123e-19	Group1
USP7	2.44818528478596e-23	0.305548420168815	3.2575553399362e-19	Group1
DEK	2.49994316972558e-23	0.538356802984932	3.32642438163686e-19	Group1
BIRC6	2.69837335993557e-23	0.256891741489305	3.59045559273027e-19	Group1
NSUN5	2.82667716675202e-23	0.271364656342925	3.76117663808023e-19	Group1
ELAVL1	2.86741042060052e-23	0.296174966438081	3.81537630565106e-19	Group1
HS3ST1	2.93049225673584e-23	0.682340033263953	3.8993129968127e-19	Group1
ARMCX3	2.99084635421057e-23	0.266477625633187	3.97962015891258e-19	Group1
WDR34	3.06252902309195e-23	0.324573035739055	4.07500111812615e-19	Group1
GOLGA7	3.15686940411051e-23	0.260796743299644	4.20053042910945e-19	Group1
SPCS3	3.1581239959832e-23	0.30438994922251	4.20219978905525e-19	Group1
MRPL43	3.15849929519318e-23	0.330955362222164	4.20269916218405e-19	Group1
RBM12B	3.16317964452494e-23	0.25167789734771	4.20892683500488e-19	Group1
DDX46	3.18488257189662e-23	0.296006283861926	4.23780475016564e-19	Group1
ITM2C	3.27141203712896e-23	0.417410029807678	4.35294085660379e-19	Group1
RFNG	3.35586392497045e-23	0.256247006812554	4.46531253856568e-19	Group1
PLOD2	3.43671552498848e-23	0.305008315760943	4.57289367754967e-19	Group1
SKA2	3.80193607591724e-23	0.302308190051088	5.05885614261548e-19	Group1
SAE1	3.85934107392677e-23	0.262780501788002	5.13523923296697e-19	Group1
ATP6AP1	3.88221627384686e-23	0.299973678511781	5.16567697398063e-19	Group1
UQCC3	3.9376149896335e-23	0.340644351776867	5.23939050520633e-19	Group1
LSM2	3.97864374190271e-23	0.419315191567248	5.29398336297575e-19	Group1
PSMA1	3.98497870713908e-23	0.361305379029738	5.30241266771926e-19	Group1
ARPC2	4.22389177461215e-23	0.598203866017002	5.62031039529893e-19	Group1
COX14	4.3068662899862e-23	0.318863249598857	5.73071628545563e-19	Group1
OGFR	4.40375244426025e-23	0.262886088280036	5.85963300233269e-19	Group1
EIF1AX	5.25571532955297e-23	0.346852946094775	6.99325481750319e-19	Group1
FNTA	5.39664321443154e-23	0.358421388056156	7.18077346112261e-19	Group1
COX7A2	5.76109311933434e-23	0.611618264151801	7.66571050458627e-19	Group1
PCBD1	5.92138654111749e-23	0.419045600911577	7.87899693161093e-19	Group1
SNW1	6.10672370712509e-23	0.412433391179773	8.12560656470065e-19	Group1
EREG	6.4060097156288e-23	1.04849842876238	8.52383652761568e-19	Group1
GART	6.46821447638225e-23	0.266177962141769	8.60660618227422e-19	Group1
TXNDC17	6.56713862124162e-23	0.45006718410461	8.73823464942409e-19	Group1
CLPTM1L	6.68487188523611e-23	0.270414427498143	8.89489053049517e-19	Group1
HDLBP	6.80362370965322e-23	0.286009738944817	9.05290170806457e-19	Group1
ID3	6.95394288364887e-23	0.920248248183182	9.25291640098318e-19	Group1
TSC22D1	7.35128299228035e-23	0.912566611800802	9.78161714952824e-19	Group1
TRIM8	7.60139703477417e-23	0.290703224098747	1.01144188944705e-18	Group1
TNNT1	8.23831713599443e-23	0.498802371105839	1.09619047811542e-18	Group1
TXNL4A	8.40361817376958e-23	0.537352849913888	1.11818543420178e-18	Group1
ALDH1A3	8.74646761326978e-23	0.42605090115685	1.16380498062168e-18	Group1
LETMD1	9.55441064434381e-23	0.308471158578812	1.27130988033639e-18	Group1
PSMA2	9.94460886546601e-23	0.473505620280478	1.32322965563891e-18	Group1
ITGB3BP	1.01115649829237e-22	0.252915475281526	1.34544483662783e-18	Group1
POLR2F	1.03625654468401e-22	0.319660098950983	1.37884295835655e-18	Group1
TEAD1	1.04683258963355e-22	0.350269277835784	1.3929154437664e-18	Group1
CDC42EP3	1.0685367967659e-22	0.272693180482329	1.42179506177671e-18	Group1
TOP1	1.13564613837935e-22	0.69506560310024	1.51109075172756e-18	Group1
NDUFB4	1.16048029502723e-22	0.337690350439132	1.54413508056323e-18	Group1
PHLDB2	1.2168893425448e-22	0.419238967821941	1.61919295919011e-18	Group1
RCAN3	1.32763696968213e-22	0.25345561491594	1.76655375185904e-18	Group1
LSM4	1.32927633973037e-22	0.622819867726861	1.76873509764523e-18	Group1
TK1	1.38816166092304e-22	0.466338180216428	1.8470879060242e-18	Group1
MRPL18	1.51221520034419e-22	0.266228668865707	2.01215354557798e-18	Group1
CHMP1A	1.52476064854799e-22	0.266759566800934	2.02884651895795e-18	Group1
PDP1	1.58177540255494e-22	0.575868458308482	2.1047103506396e-18	Group1
STX10	1.62873544172638e-22	0.439617325595213	2.16719537876112e-18	Group1
C12orf45	1.67701934892846e-22	0.280427282847865	2.23144194568421e-18	Group1
VAPA	1.69903990033655e-22	0.547820441452945	2.26074249138782e-18	Group1
MYL6	1.71167793672356e-22	0.634858852836559	2.27755866260437e-18	Group1
SMU1	1.8947243361341e-22	0.267997829160314	2.52112020166003e-18	Group1
OAT	1.9636706172816e-22	0.272032732887933	2.6128601233549e-18	Group1
CTDNEP1	1.9639924873167e-22	0.289656245253418	2.6132884036236e-18	Group1
TCEA1	2.02325793345875e-22	0.399074993875073	2.69214700626021e-18	Group1
RDH11	2.05121526145238e-22	0.288290567141667	2.72934702688854e-18	Group1
ATAD1	2.15637561859459e-22	0.3293779987049	2.86927339810197e-18	Group1
NIP7	2.22287899869979e-22	0.285809717518324	2.95776279566995e-18	Group1
RABAC1	2.24454111717139e-22	0.513882449554968	2.98658641050826e-18	Group1
TMEM11	2.36502000792694e-22	0.255013497122967	3.14689562254758e-18	Group1
CHCHD2	2.60574564086955e-22	0.650276455480437	3.46720514974102e-18	Group1
PPM1G	2.69695696087194e-22	0.338235716536721	3.58857093213621e-18	Group1
MYO1E	3.14744520409798e-22	0.277407833174877	4.18799058857277e-18	Group1
TXNDC5	3.24443742069248e-22	0.287614017868569	4.31704843197341e-18	Group1
TGOLN2	3.28703786090604e-22	0.25664788291201	4.37373257772158e-18	Group1
TSPO	3.30456381480131e-22	0.531718891781872	4.39705261197463e-18	Group1
SAP30BP	3.39040032487209e-22	0.279448319049386	4.5112666722748e-18	Group1
MED13L	3.44583753051249e-22	0.255724134157064	4.58503141809993e-18	Group1
RAB1B	3.69725266920351e-22	0.294174022033437	4.91956440164219e-18	Group1
TXN2	3.96718535894938e-22	0.363818806322107	5.27873683861805e-18	Group1
AIMP1	4.05474178172818e-22	0.284877857559313	5.39523941476752e-18	Group1
CSNK2B	4.33545319605149e-22	0.259524785734548	5.76875402266611e-18	Group1
ATP6V1G1	4.457703428174e-22	0.333473548059086	5.93142018152832e-18	Group1
XRN1	4.52663256206709e-22	0.25256978155472	6.02313728708647e-18	Group1
SRP14	4.52956533566428e-22	0.603646063414598	6.02703963563489e-18	Group1
FAM49B	4.70443923861645e-22	0.360923854793296	6.25972685090305e-18	Group1
POLR2E	5.13860688790828e-22	0.293283679530206	6.83743032505076e-18	Group1
ERI1	6.0174145552041e-22	0.309561501341858	8.00677180715458e-18	Group1
TRABD	6.23161655053237e-22	0.271016603802488	8.29178898213837e-18	Group1
NOP16	6.53650422611755e-22	0.345487734502522	8.69747252327202e-18	Group1
EMC8	6.72707070445217e-22	0.285161322410242	8.95104027934406e-18	Group1
CANX	6.82698626299932e-22	0.614929472592214	9.08398792154689e-18	Group1
LSM3	7.13025026895171e-22	0.26971160737595	9.48751100786715e-18	Group1
COPE	7.22312530889848e-22	0.508137552113549	9.61109053602032e-18	Group1
ATP5MD	7.71746427037716e-22	0.649274165024173	1.02688579581639e-17	Group1
EIF3A	7.8630597517816e-22	0.649134488575211	1.04625873057206e-17	Group1
ADIRF	7.9296737688618e-22	0.967116523249116	1.05512239168475e-17	Group1
TAGLN2	9.67240928846854e-22	0.452175252800115	1.28701077992362e-17	Group1
SERPINB9	9.97314192428202e-22	0.308522270970539	1.32702626444497e-17	Group1
CTNNAL1	1.02270850039786e-21	0.316347140619278	1.36081593062939e-17	Group1
RBFA	1.24285238473025e-21	0.284150992589064	1.65373938312207e-17	Group1
ANXA3	1.25301873675509e-21	0.401874088455884	1.66726673112633e-17	Group1
CMTM6	1.31266748872318e-21	0.358701461509844	1.74663536049506e-17	Group1
ACADVL	1.33488531855309e-21	0.338729747110154	1.77619840486674e-17	Group1
CD59	1.3679837737485e-21	0.505994397018034	1.82023920934976e-17	Group1
FAM104A	1.4138338953502e-21	0.261119314579141	1.88124738115298e-17	Group1
ARPC5L	1.49061196162304e-21	0.335679225379478	1.98340827613562e-17	Group1
MCM7	1.635338341411e-21	0.316354766765192	2.17598119708147e-17	Group1
USP16	1.71793752960605e-21	0.260296454350157	2.2858876768938e-17	Group1
SRA1	1.76981289289331e-21	0.328606885659753	2.35491303528384e-17	Group1
ILF3	1.80500733341811e-21	0.260566144624387	2.40174275784614e-17	Group1
MIEN1	1.81996655368799e-21	0.408224377445515	2.42164749633724e-17	Group1
ACSL3	1.85880516490864e-21	0.360901516512899	2.47332615242744e-17	Group1
MT1E	1.88978752068923e-21	0.952926152029898	2.51455127502908e-17	Group1
OXR1	1.96046210307674e-21	0.271483337329144	2.60859087435391e-17	Group1
TOMM6	2.080394567522e-21	0.537231838483777	2.76817301154478e-17	Group1
PKIB	2.14602907169298e-21	0.43843157032291	2.85550628279467e-17	Group1
ELK3	2.3455786806251e-21	0.251042753382172	3.12102699243976e-17	Group1
PLAUR	2.68321672069851e-21	0.748319123396984	3.57028816856144e-17	Group1
CALU	2.77718112349583e-21	0.557003548836364	3.69531720292355e-17	Group1
C5orf24	2.92434992619692e-21	0.289068431702413	3.89114001179762e-17	Group1
NONO	3.28036870245678e-21	0.288334167429182	4.36485859548899e-17	Group1
DANCR	3.50655738893013e-21	0.297906856182467	4.66582526171043e-17	Group1
CTSD	3.51555111763091e-21	0.328518128750594	4.67779231711968e-17	Group1
CKB	3.89398049798065e-21	0.566894184973847	5.18133045061305e-17	Group1
LLPH	4.01708288202082e-21	0.302940847860903	5.3451304828169e-17	Group1
INSIG2	4.60289687499806e-21	0.500064886692246	6.12461458187242e-17	Group1
EPS8	4.65736190407566e-21	0.392178811229203	6.19708574956308e-17	Group1
BMP4	4.69316216431375e-21	0.403189036468027	6.24472157583588e-17	Group1
BSG	4.79158814688828e-21	0.580064365046137	6.37568718824954e-17	Group1
DENND10	4.83577788972118e-21	0.250958214406115	6.434486060063e-17	Group1
ATP5ME	5.23824342254434e-21	0.514079341213515	6.9700066980375e-17	Group1
VSNL1	5.36947730701844e-21	0.290912885665809	7.14462650471873e-17	Group1
EIF4EBP1	5.41568212541235e-21	0.38485757702237	7.20610663607367e-17	Group1
EPN1	5.45466192020052e-21	0.266346601119956	7.25797315101882e-17	Group1
BCAP31	5.51180488873439e-21	0.315402554226183	7.33400758494998e-17	Group1
DHFR	5.71240616239574e-21	0.262644763905229	7.60092763968377e-17	Group1
SCG2	6.7899589157834e-21	0.461548789568919	9.03471933334139e-17	Group1
SQSTM1	6.86359502806579e-21	0.425724786338975	9.13269954434434e-17	Group1
FAM50A	6.89449601274024e-21	0.283997227667285	9.17381639455216e-17	Group1
MYDGF	6.93184050012988e-21	0.56328949683007	9.22350696947282e-17	Group1
CHCHD5	6.99369583291184e-21	0.338442887263073	9.30581167527249e-17	Group1
CSNK2A2	7.79578817279303e-21	0.25293027067546	1.03730757427184e-16	Group1
TYW3	8.10911898534904e-21	0.280554101745835	1.07899937219054e-16	Group1
MRPL19	8.21671103294627e-21	0.291226411682709	1.09331557004383e-16	Group1
POMP	8.72052273364176e-21	0.411015652365011	1.16035275493837e-16	Group1
COX16	9.4933892193418e-21	0.354910593125051	1.26319036952562e-16	Group1
TM9SF3	9.63364412464872e-21	0.267412820216662	1.28185268722576e-16	Group1
HEBP2	1.02740555626908e-20	0.250934084530065	1.36706583317163e-16	Group1
EIF3K	1.06623304132267e-20	0.412098285067678	1.41872968478395e-16	Group1
CFDP1	1.11183409753972e-20	0.45819285069722	1.47940645018635e-16	Group1
ATP6V0B	1.13704295374102e-20	0.464113244305048	1.5129493542478e-16	Group1
HP1BP3	1.17146155675428e-20	0.364830686942682	1.55874674741725e-16	Group1
SEZ6L2	1.18561627382564e-20	0.430025898609292	1.57758101395239e-16	Group1
AKR1A1	1.21392993067345e-20	0.2725403522017	1.61525516575409e-16	Group1
DHPS	1.24758819705208e-20	0.347045328647154	1.6600408549975e-16	Group1
PCNA	1.27196592404879e-20	0.263586411888589	1.69247785853932e-16	Group1
GINS2	1.31589480593176e-20	0.256208517673734	1.7509296287728e-16	Group1
SUB1	1.33967319698431e-20	0.406648016087705	1.78256915590732e-16	Group1
DCAF13	1.80222350043248e-20	0.30767638263292	2.39803858967546e-16	Group1
RNH1	1.89016977871655e-20	0.391425474031815	2.51505990756024e-16	Group1
SRP72	2.11682772706991e-20	0.285918375131227	2.81665097363922e-16	Group1
NUSAP1	2.39230900105521e-20	0.37003534184768	3.18320635680407e-16	Group1
MPHOSPH8	2.39699452433237e-20	0.253812407489773	3.18944091407665e-16	Group1
SDHA	2.40242410237193e-20	0.252815649998796	3.19666551061609e-16	Group1
EIF2S3	2.48576299541778e-20	0.300828825840871	3.3075562417029e-16	Group1
AHNAK2	2.49211527770862e-20	0.256233537391516	3.31600858851909e-16	Group1
IFITM2	2.56563801814259e-20	0.816620106220457	3.41383794694054e-16	Group1
LSR	2.69389083841964e-20	0.489529830816631	3.58449114960118e-16	Group1
BLVRB	2.80422676633241e-20	0.617191607291412	3.7313041352819e-16	Group1
SKP1	2.92513992243525e-20	0.437110708165642	3.89219118079234e-16	Group1
TTC3	3.02562970098983e-20	0.351174580223365	4.02590288013707e-16	Group1
LTA4H	3.22886978767772e-20	0.277915022472171	4.29633413948397e-16	Group1
FNDC3B	3.5282590253616e-20	0.263099034922748	4.69470145914614e-16	Group1
PYURF	4.24201950334269e-20	0.285095244489642	5.64443115114779e-16	Group1
TMED10	4.24875415920958e-20	0.486429613158448	5.65339228424426e-16	Group1
HNRNPK	4.7625401705938e-20	0.354337622668136	6.33703595099211e-16	Group1
HDAC2	4.9917664454054e-20	0.273751026700677	6.64204443225642e-16	Group1
SP100	5.06391610822754e-20	0.425168078930431	6.73804677360756e-16	Group1
PTBP3	5.6365628182637e-20	0.39029179868882	7.50001048598168e-16	Group1
SH3KBP1	5.88012813636228e-20	0.314743297604187	7.82409849824365e-16	Group1
UBE2T	5.88373646104619e-20	0.29141873722127	7.82889973506807e-16	Group1
TXN	6.00532944081005e-20	0.684927575039088	7.99069135394185e-16	Group1
UQCRQ	6.90440445374221e-20	0.573669698543968	9.18700056614938e-16	Group1
PPIA	6.92880315631678e-20	0.69942235081383	9.21946547979511e-16	Group1
KLK8	7.20493266299607e-20	0.309747089863152	9.58688340138257e-16	Group1
ATP5PO	7.27843084162917e-20	0.436588955958725	9.68468007787177e-16	Group1
JTB	7.63073943835818e-20	0.253907430306198	1.01534618966794e-15	Group1
MLF1	7.99421221026172e-20	0.276824815206583	1.06370987669742e-15	Group1
NR2F6	1.00676589126274e-19	0.2823157732754	1.3396026949142e-15	Group1
HLA-E	1.09484787859658e-19	0.545942450287616	1.4568045872606e-15	Group1
MIER1	1.11698692598789e-19	0.285617715880248	1.48626280371949e-15	Group1
ACP1	1.13394347354985e-19	0.316391978500581	1.50882518590543e-15	Group1
UBE2C	1.16556699063272e-19	0.921033879702257	1.5509034377359e-15	Group1
SYPL1	1.39307298647007e-19	0.289334119250676	1.85362291579707e-15	Group1
ETV1	1.3963897966603e-19	0.262416112370231	1.85803626343619e-15	Group1
DYNLRB1	1.56004389207499e-19	0.261027996431619	2.07579440279498e-15	Group1
TMOD3	1.89832406808541e-19	0.334512354673629	2.52591000499445e-15	Group1
ATP5F1B	1.95720208487546e-19	0.625452007172888	2.60425309413528e-15	Group1
KPNB1	2.11266990955855e-19	0.381962667592754	2.8111185816586e-15	Group1
NPW	2.29825632298723e-19	0.709961996905674	3.05805986336681e-15	Group1
YBX3	2.64407405272886e-19	0.471500076424576	3.51820493456103e-15	Group1
REXO2	2.75563227275994e-19	0.330061966352168	3.66664430213438e-15	Group1
OSTC	2.91310568787914e-19	0.376307241503059	3.87617842829198e-15	Group1
SEC61G	3.13765045852081e-19	0.537371182552039	4.17495770010779e-15	Group1
WLS	3.21035194252982e-19	0.25006287081457	4.27169429473018e-15	Group1
TRIR	3.70566396042832e-19	0.400824499957234	4.93075646574592e-15	Group1
DUS1L	4.6584520104306e-19	0.254725927402867	6.19853624507896e-15	Group1
KRR1	5.00313409323722e-19	0.281561074003646	6.65717022446144e-15	Group1
ANXA1	5.67312428624461e-19	0.692060572752588	7.54865917527708e-15	Group1
TGIF1	6.37590085280534e-19	0.376108946005344	8.48377367474278e-15	Group1
CTNNA1	6.4621487388617e-19	0.345557654028648	8.59853511192938e-15	Group1
UQCRFS1	6.49718299740698e-19	0.303633273929574	8.64515169634972e-15	Group1
POP5	6.51809679579867e-19	0.284098376930873	8.67297959648971e-15	Group1
SRRM2	7.50988837827647e-19	0.323991799052653	9.99265747613467e-15	Group1
HMGN1	7.71741683574448e-19	0.403141066347755	1.02687948416416e-14	Group1
CCT2	7.88747987406576e-19	0.339953492906949	1.04950807204319e-14	Group1
HBE1	8.0912303887818e-19	0.291135235316591	1.07661911553131e-14	Group1
UBL5	8.38713471016655e-19	0.510411643210598	1.11599214453476e-14	Group1
ERGIC3	8.45215299032792e-19	0.349757969292584	1.12464347689303e-14	Group1
ERG28	8.99400966729415e-19	0.320261717665812	1.19674292633016e-14	Group1
S100A4	9.15838985610105e-19	1.00930379499759	1.21861535425281e-14	Group1
NDUFA1	9.5033889431298e-19	0.384136660797542	1.26452093277285e-14	Group1
OCIAD2	9.85944628845017e-19	0.30221134201088	1.31189792314118e-14	Group1
NCL	1.11334122141006e-18	0.573343624421141	1.48141182920822e-14	Group1
HNRNPA1	1.1876698110093e-18	0.562107325195193	1.58031345052897e-14	Group1
MT-ND6	1.1946730724179e-18	0.583158851877006	1.58963199015926e-14	Group1
ATP1A1	1.1974854693928e-18	0.268001250425459	1.59337416557406e-14	Group1
JUP	1.26734726631039e-18	0.264533642096866	1.68633227255261e-14	Group1
TPD52	1.31132740635916e-18	0.391051697424426	1.7448522469015e-14	Group1
PTGES3	1.37715518219677e-18	0.409964481008128	1.83244268543102e-14	Group1
CHCHD10	1.38950637907573e-18	0.345381094946602	1.84887718799817e-14	Group1
TUBA1C	1.45527811901126e-18	0.5888725075216	1.93639306515639e-14	Group1
CD2AP	1.54725201634476e-18	0.264683262668236	2.05877353294834e-14	Group1
ENY2	1.70967751674739e-18	0.354185723587422	2.27489690378408e-14	Group1
BST2	1.91706608216467e-18	0.732277312039154	2.55084812892831e-14	Group1
IQGAP1	1.96167295452762e-18	0.368302468887476	2.61020203329446e-14	Group1
CALCOCO2	1.97431349738907e-18	0.261555664350365	2.6270215396259e-14	Group1
LAMTOR5	2.01134867059477e-18	0.471738913318089	2.6763005410934e-14	Group1
OCLN	2.04725870347979e-18	0.250944756030632	2.72408243085021e-14	Group1
OR51B5	2.09749579072371e-18	0.356627392176485	2.79092789913696e-14	Group1
CRIP2	2.11922696726034e-18	0.26142709275718	2.81984340263661e-14	Group1
CRABP2	2.13655232887405e-18	0.500289710073925	2.84289652879981e-14	Group1
BRK1	2.2157288316651e-18	0.423245156891264	2.94824878341358e-14	Group1
UBE2V1	2.29497574821305e-18	0.369812785167873	3.05369473057228e-14	Group1
SNRPF	2.34552000773427e-18	0.409293804177087	3.12094892229121e-14	Group1
PPIL4	3.62957251804722e-18	0.255081090654616	4.82950919251363e-14	Group1
EIF3I	4.33747199159995e-18	0.357121624556369	5.7714402320229e-14	Group1
ILF2	4.67737028445946e-18	0.453296467031546	6.22370890050176e-14	Group1
TPX2	5.25389146730313e-18	0.5382181337774	6.99082798639354e-14	Group1
SNRPC	5.35125707209088e-18	0.329418188286022	7.12038266012413e-14	Group1
COPS9	5.35870160379607e-18	0.390366657667173	7.13028835401105e-14	Group1
EIF5A	5.48522257803229e-18	0.771159189461448	7.29863716232976e-14	Group1
SELENOW	5.58487020939863e-18	0.278211321848206	7.43122830062581e-14	Group1
MRPL22	5.73800308381639e-18	0.283700457741081	7.63498690332609e-14	Group1
GLRX5	6.10247051021504e-18	0.377019734263528	8.11994726089213e-14	Group1
SOX4	6.85122010398181e-18	0.353380702671005	9.11623347035819e-14	Group1
AUP1	7.22371395977436e-18	0.314011210676377	9.61187379487577e-14	Group1
HNRNPA3	7.76427430246358e-18	0.380174102716031	1.0331143386858e-13	Group1
PTTG1	7.9516085183774e-18	0.672813631541959	1.0580410294553e-13	Group1
CENPF	8.68998753024416e-18	0.469327783873312	1.15628974077429e-13	Group1
NPC2	8.94787715914122e-18	0.479370435466346	1.19060453479533e-13	Group1
GPS1	9.13309720779424e-18	0.256345389949155	1.2152499144691e-13	Group1
MAD2L1	1.01532867615523e-17	0.448813167549974	1.35099633649216e-13	Group1
FAM3C	1.05578122593567e-17	0.64870376210638	1.40482249923e-13	Group1
MAN1A2	1.09515637582968e-17	0.253444656207173	1.45721507367897e-13	Group1
LMAN1	1.10182793366787e-17	0.51846848623935	1.46609224853847e-13	Group1
CD81	1.19170079087918e-17	0.600179838511656	1.58567707234384e-13	Group1
TMED2	1.24728460481911e-17	0.285535816102513	1.6596368951723e-13	Group1
COX8A	1.25083118425878e-17	0.530414209603229	1.66435597377474e-13	Group1
CD151	1.26896936978884e-17	0.455633955616819	1.68849064344103e-13	Group1
METRNL	1.66812343964426e-17	0.357459962881541	2.21960504879066e-13	Group1
DDX21	1.72502299241275e-17	0.353821452888328	2.29531559370441e-13	Group1
CSTB	1.86899949100627e-17	0.435443287801114	2.48689072273294e-13	Group1
SRSF3	1.9229760629709e-17	0.272632534239288	2.55871194938908e-13	Group1
CNBP	1.93153774319348e-17	0.416551378333769	2.57010412109324e-13	Group1
HNRNPD	2.01354607181949e-17	0.279408712828951	2.67922440316301e-13	Group1
GLRX	2.08275104157712e-17	0.411419705282202	2.77130853592252e-13	Group1
COX20	2.11740312048578e-17	0.443416774080973	2.81741659211838e-13	Group1
SNRPB2	2.51204631187694e-17	0.301611130418365	3.34252882258345e-13	Group1
ARL6IP1	2.67420891816005e-17	0.495849200378798	3.55830238650377e-13	Group1
LUCAT1	2.71764082356449e-17	0.270603304973442	3.61609287983491e-13	Group1
PAXX	2.80182274798418e-17	0.259909644611203	3.72810534846775e-13	Group1
SF3B5	3.26259634267946e-17	0.321102069517474	4.34121069356929e-13	Group1
SF3B1	3.37525770710313e-17	0.330552546026676	4.49111790507143e-13	Group1
GTPBP4	3.57331686094182e-17	0.301131365646897	4.75465541516919e-13	Group1
ATP5F1A	4.04292811816178e-17	0.264535409685531	5.37952015402607e-13	Group1
KIF22	4.08375591908294e-17	0.28051741658408	5.43384562593176e-13	Group1
NOB1	4.35793369047332e-17	0.264777648870676	5.7986665685438e-13	Group1
MXI1	5.02855364523241e-17	0.377394734652793	6.69099348034625e-13	Group1
SRSF9	5.44693207908851e-17	0.265378733936143	7.24768782443517e-13	Group1
RPP21	5.56197313454166e-17	0.277116676371128	7.40076145282114e-13	Group1
RALA	5.76227390021955e-17	0.299852246111497	7.66728165163213e-13	Group1
FXR1	7.05040753638432e-17	0.386629899688097	9.38127226791297e-13	Group1
CDA	8.17544273310727e-17	0.425594550676213	1.08782441006725e-12	Group1
DKK1	8.21414690393266e-17	1.08528736074348	1.09297438703728e-12	Group1
COX6B1	8.5022312357935e-17	0.401648621805896	1.13130688823468e-12	Group1
PGRMC1	8.76954146016882e-17	0.348744108781817	1.16687518669006e-12	Group1
SNRPG	8.8197588007153e-17	0.295623055513652	1.17355710602318e-12	Group1
ZNF593	1.02672013571297e-16	0.256210858382002	1.36615381257967e-12	Group1
LSM7	1.27173744139757e-16	0.281227985106949	1.6921738395236e-12	Group1
HNRNPM	1.28760513090613e-16	0.627499637602083	1.7132873871837e-12	Group1
CALM2	1.40810780453134e-16	0.549849933914376	1.87362824470941e-12	Group1
PDIA3	1.65385303485113e-16	0.404613454137237	2.20061684817291e-12	Group1
SEM1	1.69606048712965e-16	0.351546921907797	2.25677808417472e-12	Group1
ID2	1.73998178966919e-16	0.33133960443385	2.31521976933382e-12	Group1
SLC25A5	1.75956697330916e-16	0.467213482892513	2.34127981468517e-12	Group1
MTCH1	1.77365094777418e-16	0.252354106745898	2.36001995110832e-12	Group1
SNRPB	1.78372857082257e-16	0.539597969701433	2.37342923633651e-12	Group1
UBB	2.10924297134121e-16	0.604261107037505	2.80655869766662e-12	Group1
MT-CO2	2.24892147741557e-16	0.838679785560218	2.99241491784916e-12	Group1
CMTM7	2.7561868817914e-16	0.280597280928856	3.66738226491163e-12	Group1
CYP24A1	2.99598260411637e-16	0.379362845359716	3.98645445303724e-12	Group1
KLF3	3.85426863864982e-16	0.253506882779147	5.12848985058745e-12	Group1
MIR100HG	3.97295355222071e-16	0.329021745351576	5.28641199658488e-12	Group1
NPM1	4.02223825347467e-16	0.544930960870643	5.3519902200734e-12	Group1
GAL	4.31133249054773e-16	0.381895498872875	5.7366590119228e-12	Group1
PSMA7	4.54985042595156e-16	0.424785062135887	6.05403097677115e-12	Group1
FOXC1	4.69750872445362e-16	0.3001597582925	6.25050510875799e-12	Group1
CD164	5.16674897392389e-16	0.284060972868597	6.87487618470313e-12	Group1
CNIH1	5.2175878490642e-16	0.2624363193957	6.94252239196482e-12	Group1
LDHB	7.03837500638772e-16	0.566365483634689	9.3652617834995e-12	Group1
BZW1	7.13320383448043e-16	0.427556064261454	9.49144102215965e-12	Group1
TPM4	8.59875162827847e-16	0.402420286841937	1.14414989165873e-11	Group1
ATP5F1D	9.68538756674741e-16	0.423425542975556	1.28873766963141e-11	Group1
SNRPA1	9.73218211701696e-16	0.376872228367663	1.29496415249028e-11	Group1
PSMD14	1.11291352454914e-15	0.255426154212209	1.48084273576509e-11	Group1
REEP3	1.16575519645991e-15	0.270462789022948	1.55115386440955e-11	Group1
COX6A1	1.19550541394834e-15	0.589836091487709	1.59073950379966e-11	Group1
BIRC5	1.27646983025376e-15	0.30375031333941	1.69847075613566e-11	Group1
VDAC1	1.39081840576637e-15	0.268798952738502	1.85062297071273e-11	Group1
SSR2	1.59896025625015e-15	0.352875449795755	2.12757651696645e-11	Group1
LGALS3	1.95780736674555e-15	0.331186113468417	2.60505848219162e-11	Group1
HMGB1	2.34810900194405e-15	0.818523707894812	3.12439383798675e-11	Group1
CAV1	2.91579028890179e-15	0.566188873681217	3.87975055841272e-11	Group1
PRELID1	3.27433451822251e-15	0.338575368598906	4.35682950994687e-11	Group1
NR2F2	4.29181200412872e-15	0.447971455216395	5.71068505269367e-11	Group1
ODC1	5.59091914564019e-15	0.326498953450496	7.43927701518884e-11	Group1
TKT	6.3268811354462e-15	0.47106184908231	8.41854803882471e-11	Group1
SLC2A1	7.66156849113089e-15	0.426538416983123	1.01944830342988e-10	Group1
PABPC4	8.00230851435721e-15	0.253178462010159	1.06478717092037e-10	Group1
SOX9	8.17235997676261e-15	0.254521932144618	1.08741421850803e-10	Group1
HSP90B1	8.3130354508401e-15	0.686381321443099	1.10613249708878e-10	Group1
TATDN1	8.45451552202305e-15	0.295067987154923	1.12495783536039e-10	Group1
HAS3	9.50590214055489e-15	0.277559113025451	1.26485533882223e-10	Group1
VKORC1	1.10079115897956e-14	0.30125985029404	1.46471271613821e-10	Group1
CUTA	1.58792115964858e-14	0.296190197499998	2.11288789502839e-10	Group1
TPM2	1.6471542692792e-14	0.262355201754259	2.19170347070291e-10	Group1
FAM162A	1.77237869507886e-14	0.49564397956939	2.35832709167193e-10	Group1
ZFP36L1	2.14013602273345e-14	0.308131619904846	2.84766499184913e-10	Group1
PCBP2	2.21644403183279e-14	0.383462794395899	2.9492004287567e-10	Group1
PFN1	2.25015032203053e-14	0.713622351644972	2.99405001849382e-10	Group1
GNG5	2.45937557983949e-14	0.443415198956767	3.27244514653442e-10	Group1
CCNB1	2.72353043184925e-14	0.531073706824348	3.62392959261861e-10	Group1
RPL22L1	3.03354016935334e-14	0.62626498889988	4.03642854934156e-10	Group1
H3F3A	3.20739463809279e-14	0.289316589415284	4.26775930544626e-10	Group1
EIF5	3.41116480775403e-14	0.285295988877649	4.53889589319752e-10	Group1
NDUFS4	4.52723459596954e-14	0.260382090805609	6.02393835339707e-10	Group1
SEMA4B	5.62466533199271e-14	0.360023099709826	7.48417969074951e-10	Group1
MKI67	6.15842303573234e-14	0.416993208074682	8.19439769134545e-10	Group1
OAZ1	6.3430764652706e-14	0.289558275611353	8.44009754468906e-10	Group1
MT1X	6.44367755606649e-14	0.26677884710659	8.57395735610207e-10	Group1
TMEM258	6.96302611710192e-14	0.385891779466119	9.26500255141582e-10	Group1
CLIC3	7.43078706400849e-14	0.31408869762148	9.8874052673697e-10	Group1
NDUFS5	8.2485776008017e-14	0.359556508532748	1.09755573556267e-09	Group1
TUBB	1.00317531101657e-13	0.411375935566993	1.33482506883865e-09	Group1
PDIA6	1.06927974850563e-13	0.390336418023477	1.42278363336159e-09	Group1
TOP2A	1.16554887952843e-13	0.298590323314154	1.55087933910053e-09	Group1
TPM3	1.18334766244926e-13	0.329541983576824	1.57456239965498e-09	Group1
MYC	1.34893286313221e-13	0.333053190909835	1.79489006768372e-09	Group1
KDELR1	1.39046983309186e-13	0.444931151761563	1.85015915991203e-09	Group1
H2AFX	1.55568156406088e-13	0.350513353384624	2.06998988913941e-09	Group1
CAST	1.82066430518103e-13	0.255602891507929	2.42257592447387e-09	Group1
EMP3	1.88983160566743e-13	0.364896022985584	2.51460993450108e-09	Group1
IL18	2.35345114521531e-13	0.412093025662044	3.13150209382349e-09	Group1
NR4A2	2.67159556809594e-13	0.354756930383808	3.55482506290846e-09	Group1
C4orf3	3.09478213506811e-13	0.312316624566275	4.11791710892163e-09	Group1
RRAS	3.09597646387878e-13	0.28655351756294	4.1195062828371e-09	Group1
PCMT1	3.1271150651191e-13	0.349370924323176	4.16093930564748e-09	Group1
S100A6	4.16346489926047e-13	0.663772173558252	5.53990639495598e-09	Group1
PPIB	4.19812435659928e-13	0.510744136460022	5.586024268891e-09	Group1
ITGB1	4.52613263623687e-13	0.568414135512427	6.02247208577677e-09	Group1
POLR2L	5.79107291153538e-13	0.437369875964609	7.70560161608898e-09	Group1
RGS10	6.01031745844918e-13	0.307768858380981	7.99732841021248e-09	Group1
CD9	1.08856296896096e-12	0.380255441244976	1.44844188649946e-08	Group1
TMED9	1.13416660491026e-12	0.406907658785826	1.5091220844936e-08	Group1
CDCP1	1.17363181695081e-12	0.366060275508809	1.56163449563475e-08	Group1
PRDX1	1.20137350808738e-12	0.511030733175359	1.59854758986106e-08	Group1
S100A13	1.2331876111538e-12	0.455527343259991	1.64087943540124e-08	Group1
TMEM256	1.31263164912968e-12	0.261482694484935	1.74658767233196e-08	Group1
FOS	1.48304529628722e-12	0.271408430423057	1.97334007123977e-08	Group1
RPSA	1.63939632150532e-12	0.472738060575358	2.18138074539497e-08	Group1
H2AFZ	1.98171419687885e-12	0.745611177939695	2.636868910367e-08	Group1
DUSP6	3.42361812518902e-12	0.331001154729366	4.55546627737651e-08	Group1
CLDN7	3.53348538642271e-12	0.390074979558266	4.70165565517405e-08	Group1
CCT4	4.25991600034997e-12	0.342384742723413	5.66824423006568e-08	Group1
OLA1	6.46055028767145e-12	0.401411329506249	8.59640821277564e-08	Group1
SERF2	8.52274905757481e-12	0.421789738813618	1.1340369896009e-07	Group1
HLA-C	1.28110283511314e-11	0.53618883034328	1.70463543240155e-07	Group1
IFITM3	1.2864538226619e-11	0.605666358310811	1.71175545643392e-07	Group1
CA9	2.18812028798928e-11	0.256082869356573	2.91151285519854e-07	Group1
EIF4A1	2.50340996582605e-11	0.373066721683435	3.33103730052815e-07	Group1
WASF2	7.36894694005287e-11	0.306808571308211	9.80512079843435e-07	Group1
CDK1	1.51416770424699e-10	0.419404516129711	2.01475154727105e-06	Group1
NENF	1.87180384524253e-10	0.312787136444117	2.49062219647971e-06	Group1
RBM8A	2.07414685594065e-10	0.2594817087984	2.75985980651463e-06	Group1
IGFBP6	2.39920445377324e-10	0.489050810370777	3.19238144619068e-06	Group1
AREG	2.57610291434402e-10	1.00569185989112	3.42776253782615e-06	Group1
ID1	3.01090556628939e-10	0.446158729967533	4.00631094650467e-06	Group1
YBX1	3.55619920815941e-10	0.391038691679855	4.73187866637691e-06	Group1
TUBA1B	4.13146707047708e-10	0.726142877290765	5.4973300839768e-06	Group1
NAP1L1	4.26116515289891e-10	0.338427711154999	5.66990635244729e-06	Group1
PERP	5.04600054836411e-10	0.283214191757033	6.71420832965329e-06	Group1
ANGPTL4	1.13121765505353e-09	0.472572695541408	1.50519821181423e-05	Group1
CCND1	2.44555025213917e-09	0.368922156409806	3.25404916549638e-05	Group1
PHLDA1	2.61127525546634e-09	0.381558828354625	3.47456285492351e-05	Group1
TACSTD2	2.64819832839336e-09	0.447390969113506	3.52369269576021e-05	Group1
MT-CO3	2.64928102412187e-09	0.49444595800262	3.52513333069656e-05	Group1
CDC20	3.09350539365566e-09	0.256402157624292	4.11621827679822e-05	Group1
RAN	3.69286893861687e-09	0.477199025427199	4.91373140972361e-05	Group1
YWHAZ	3.87216671924632e-09	0.360849269820685	5.15230503662915e-05	Group1
UBE2S	4.23326325857561e-09	0.690595720705917	5.6327800918607e-05	Group1
TIMP1	1.15493337310026e-08	0.323555721233989	0.00015367543462472	Group1
MT2A	1.22254779622471e-08	0.348337012567456	0.00016267220976566	Group1
PSMB5	1.77812996886948e-08	0.309019603036826	0.000236597973657772	Group1
COX4I1	2.54743467377217e-08	0.290896254393763	0.000338961657692125	Group1
HMGB2	4.85725555544045e-08	0.611457523912484	0.000646306424206906	Group1
KPNA2	4.91026041647877e-08	0.354914476236438	0.000653359251016665	Group1
RNF7	1.42602293820909e-07	0.263749721230883	0.00189746612158102	Group1
MT-ATP6	1.43617958371401e-07	0.272488961965921	0.00191098055408986	Group1
ITPRID2	2.95858560453776e-07	0.287759139228348	0.00393669400539794	Group1
HIST2H2AA4	6.11406573249562e-35	2.21295869455876	8.13537586365867e-31	Group2
VEGFA	1.01604750740968e-34	1.56714999538923	1.35195281335932e-30	Group2
HIST1H2BJ	1.19816893211145e-33	1.05524397415548	1.5942835810675e-29	Group2
MTRNR2L8	2.24019292830984e-32	2.20534498083417	2.98080071040907e-28	Group2
INSIG1	7.17873945883429e-32	1.70287611771838	9.55203072392491e-28	Group2
BHLHE40	7.2751462483115e-32	1.6688770129301	9.68030959800328e-28	Group2
HIST1H1C	2.38632086261945e-30	1.93908710051316	3.17523853980144e-26	Group2
HIST2H2BE	1.23517329534416e-29	1.12453880392223	1.64352158678494e-25	Group2
SNHG15	2.07321930670296e-29	1.29044493963688	2.75862560949896e-25	Group2
HES4	2.05727538102869e-28	1.85119490736621	2.73741062199677e-24	Group2
GADD45B	4.82391788372574e-28	1.8920241664601	6.41870513608547e-24	Group2
MAP1LC3B	8.85549340029077e-27	1.33477569309335	1.17831195184269e-22	Group2
MTRNR2L1	9.33746767850491e-27	1.74657800772606	1.24244344930186e-22	Group2
AL118516.1	4.30046978767892e-24	1.39733192011019	5.72220509948557e-20	Group2
MAFF	5.0558145114115e-24	0.658172040048003	6.72726678888414e-20	Group2
TUBB2A	8.46416796769751e-24	1.13726015450775	1.12624218978183e-19	Group2
MTRNR2L12	1.34552876990825e-23	1.67066111313519	1.79036058123991e-19	Group2
ACSS2	5.27251630561498e-23	1.05627803634566	7.0156101962513e-19	Group2
MVD	1.5229497395329e-22	0.921096361811787	2.02643692342248e-18	Group2
MSMO1	2.26998727268483e-22	1.18854904318383	3.02044506503443e-18	Group2
TMED7	7.0233986134026e-22	1.22652061521195	9.34533419499349e-18	Group2
FDFT1	2.81657694957873e-21	1.19706638713142	3.74773728910946e-17	Group2
CD55	8.68447712371459e-20	0.850592477442927	1.15555652608146e-15	Group2
SNHG5	1.51558072042567e-19	0.696282429058521	2.0166317065984e-15	Group2
ATF3	3.39641593006484e-19	1.17773444032169	4.51927103654427e-15	Group2
LAMB3	1.3725425037028e-18	0.828854151892755	1.82630505542695e-14	Group2
KRT10	6.78427315351169e-18	0.667602489617196	9.02715385806265e-14	Group2
PTPRK	1.43789545314939e-17	1.18690439619644	1.91326368996058e-13	Group2
HILPDA	1.73322374092448e-17	1.12668440224401	2.30622750967411e-13	Group2
TFRC	3.42938541736873e-17	0.767231458583259	4.56314023635083e-13	Group2
HIST3H2A	7.31152809770967e-17	0.956567105484711	9.72871928681249e-13	Group2
SNHG9	1.77694628373157e-16	1.01526627199348	2.36440472513322e-12	Group2
SBDS	2.56310149037231e-16	0.610566319930684	3.4104628430894e-12	Group2
ATF4	4.25013768523414e-16	0.807993549638009	5.65523320397254e-12	Group2
MT-ND4L	4.76563955298216e-16	1.10366158849772	6.34115998919806e-12	Group2
VAMP2	1.58376778472586e-15	0.675183735092081	2.10736141435622e-11	Group2
CYTOR	1.72694586638164e-15	0.903263543018326	2.29787416980741e-11	Group2
MXD1	2.08258212807264e-15	0.643059766384171	2.77108377961346e-11	Group2
CDKN1A	2.21915091030787e-15	0.93099601105341	2.95280220125565e-11	Group2
BRD2	3.5016220319549e-15	0.894605428740341	4.65925827571919e-11	Group2
HSPA5	4.33646183928347e-15	2.01707615950594	5.77009612335058e-11	Group2
GADD45A	5.25163519764659e-15	1.1802653984281	6.98782579398856e-11	Group2
OSER1	2.45288967084678e-14	0.575720038603547	3.26381499602873e-10	Group2
AC015912.3	2.90338770139676e-14	1.16376451207667	3.86324767547853e-10	Group2
SLC38A2	5.40478894793622e-14	1.27229265263241	7.19161217412393e-10	Group2
SIAH2	6.93487316686715e-14	0.655310615271733	9.22754223583343e-10	Group2
DUSP8	1.32597237041408e-13	0.481566778867548	1.76433883607298e-09	Group2
COA6-AS1	2.69888167328239e-13	0.385847235337036	3.59113195446955e-09	Group2
SESN2	2.94144407051186e-13	0.533040084571987	3.91388548022308e-09	Group2
NR4A1	3.45380805228519e-13	0.552604971092785	4.59563699437067e-09	Group2
AC099791.2	4.05290103112539e-13	0.419069289089715	5.39279011201544e-09	Group2
GOLT1B	5.76403236195866e-13	0.308717083939321	7.6696214608222e-09	Group2
SLC3A2	7.05438186600955e-13	0.941191702081957	9.38656051091231e-09	Group2
CCNB1IP1	1.22454395242479e-12	0.372432215719317	1.62937818309642e-08	Group2
SNHG3	1.23624122436845e-12	0.732333864607392	1.64494257314466e-08	Group2
DUSP5	1.62033764587441e-12	0.620760161192019	2.15602127160049e-08	Group2
CCDC85B	1.79807204533788e-12	1.1021775686779	2.39251466352658e-08	Group2
SUN1	1.87961162538212e-12	0.701443392411412	2.50101122873345e-08	Group2
FEM1C	2.69074122167451e-12	0.717662756754163	3.5803002695601e-08	Group2
TNFSF9	3.19690031416976e-12	1.02733288538667	4.25379555803429e-08	Group2
CDKN1C	3.6765989560746e-12	0.787808548873612	4.89208257095287e-08	Group2
MPRIP	6.335491390202e-12	0.592517726860947	8.43000484380277e-08	Group2
MTRNR2L10	6.48852586346283e-12	0.433200178159292	8.63363251392364e-08	Group2
STX3	8.95298389547099e-12	0.350366803029042	1.19128403713137e-07	Group2
HIST1H3H	1.85906123092668e-11	0.287857977699236	2.47366687387104e-07	Group2
DHCR7	3.20835933011134e-11	0.636888773806224	4.26904292464616e-07	Group2
SMIM26	4.45505703455148e-11	0.416852109533524	5.9278988901742e-07	Group2
SERTAD1	5.21136394282331e-11	0.540288321443982	6.93424086232069e-07	Group2
P4HB	5.25669856729333e-11	0.863575772627771	6.9945631136405e-07	Group2
MT-ND5	9.7598131786832e-11	0.973411401919948	1.29864074155559e-06	Group2
MIDN	9.99824432830057e-11	0.442872930122684	1.33036639032367e-06	Group2
CMC2	1.39266588238037e-10	0.477449097345328	1.85308122309532e-06	Group2
RYBP	1.42300699651114e-10	0.405456569576177	1.89345310955772e-06	Group2
HSPA8	1.531324147204e-10	0.945603254280934	2.03757991026964e-06	Group2
CHMP4A	2.55579378757561e-10	0.297270533498322	3.40073921374811e-06	Group2
AC124016.1	2.92478982309131e-10	0.323042790385595	3.8917253386053e-06	Group2
HK2	3.01032564212549e-10	0.696712275306055	4.00553929941218e-06	Group2
PRSS8	4.24039116796356e-10	0.587052183657639	5.64226448809232e-06	Group2
SLC20A1	4.43805168840762e-10	0.847962376420361	5.90527157659517e-06	Group2
HIST1H2AC	7.12972379509975e-10	0.464411292247959	9.48681048175973e-06	Group2
SRSF2	8.85824114154915e-10	0.902591382642049	1.17867756629453e-05	Group2
MTHFD1L	9.20789607029837e-10	0.569125524090578	1.2252026511139e-05	Group2
HERPUD1	9.64325287527077e-10	1.05387294674812	1.28313122758353e-05	Group2
AL158152.1	1.03022337611404e-09	0.29027913873956	1.37081522425734e-05	Group2
SNHG17	1.12713486474982e-09	0.974957372393572	1.49976565103611e-05	Group2
PLCG2	1.20803671485835e-09	1.19739581906389	1.60741365279053e-05	Group2
CDKN2D	1.34818619961793e-09	0.596078863649597	1.79389655721162e-05	Group2
RHOB	1.47530754188736e-09	1.12761895617475	1.96304421523533e-05	Group2
COG3	1.85918231204854e-09	0.316140238484919	2.47382798441179e-05	Group2
HMGCS1	2.52989748579482e-09	0.787786776909579	3.36628159459859e-05	Group2
CSKMT	2.8461297197401e-09	0.438538081598217	3.78706020508618e-05	Group2
ERO1A	6.32006705948069e-09	0.500070201415292	8.409481229345e-05	Group2
FAM210A	6.53746582693808e-09	0.557920851752309	8.6987520293238e-05	Group2
ATP6V0C	6.97508843265931e-09	0.527289664487622	9.28105266849648e-05	Group2
ATG12	8.75749282274542e-09	0.912829800622024	0.000116527199499451	Group2
UAP1	1.03474604018799e-08	0.392998805601998	0.000137683308107414	Group2
VDAC2	1.0696539990206e-08	0.302140554650309	0.000142328161109682	Group2
CYP51A1	1.13816258118457e-08	0.534101034533061	0.000151443913052419	Group2
DDIT3	1.26432394185715e-08	0.758555107587883	0.000168230943703512	Group2
BBC3	1.33647484086185e-08	0.494423687760408	0.000177831342325077	Group2
CHAC1	1.44398897132695e-08	0.671721139523735	0.000192137172524764	Group2
SDC4	1.54638949690237e-08	0.670946427835528	0.000205762586457829	Group2
SH3BP4	1.92491029337396e-08	0.443101096465169	0.000256128563636339	Group2
STARD4	2.12737616637052e-08	0.393361087299042	0.000283068672697262	Group2
CDV3	2.16141661534999e-08	0.535574363062932	0.00028759809483847	Group2
RSL24D1	2.33586839298455e-08	0.376887833123822	0.000310810648370524	Group2
PER1	2.54809146494669e-08	0.348473705348787	0.000339049050325807	Group2
SNHG1	2.99734747872032e-08	0.464661501780069	0.000398827055518525	Group2
SCD	3.60389988042425e-08	0.715318476064894	0.000479534918089251	Group2
SCML1	4.18168892811409e-08	0.345761453411207	0.000556415528774861	Group2
EID3	4.28326566931694e-08	0.369443988372704	0.000569931329959313	Group2
C19orf33	5.44579451888042e-08	0.445863998668127	0.000724617418682229	Group2
SNHG8	6.1272685320182e-08	0.298991982054849	0.000815294350870341	Group2
EPB41L4A-AS1	6.91236070476867e-08	0.291004144950223	0.000919758715376519	Group2
NFIL3	1.18603066398647e-07	0.426251345372016	0.0015781324015004	Group2
SNHG25	1.63360747863799e-07	0.493110517033385	0.00217367811107571	Group2
TNFRSF12A	1.71318788740361e-07	0.505048575396759	0.00227956780297924	Group2
SELENOI	2.14202179024929e-07	0.646397193004616	0.00285017419410571	Group2
CYCS	2.59412617070509e-07	0.514643482274571	0.0034517442827402	Group2
HOTAIRM1	2.93558055823211e-07	0.281274162259242	0.00390608349078364	Group2
HIST1H2BD	3.60993512393997e-07	0.929996137851229	0.00480337967591453	Group2
NR1D1	4.1483341479852e-07	0.329753991403557	0.0055197734173091	Group2
MAPK6	6.20160221823785e-07	0.273157640020623	0.00825185191158728	Group2
TRIM36	6.22485268980652e-07	0.313622770073536	0.00828278898905656	Group2
KLF5	6.25007500457627e-07	0.479942361259114	0.00831634980108919	Group2
FOSL1	6.28610124494488e-07	0.394934980544385	0.00836428631652365	Group2
TES	6.99377225575929e-07	0.429197175412666	0.00930591336351332	Group2
CCDC186	7.04265259387399e-07	0.472478327710936	0.00937095354140873	Group2
C6orf226	7.40250032976531e-07	0.274246520134412	0.00984976693878572	Group2
