# Supplementary material for: Identification of ATF3 as a novel protective signature of quiescent colorectal tumor cells
Source: Cell Death Dis. 2023 Oct 13;14(10):676. doi: 10.1038/s41419-023-06204-1 (PMC10576032; doi:10.1038/s41419-023-06204-1)
Supplement: Supplementary file 5 — Table S2.xls [file 41419_2023_6204_MOESM5_ESM.xls]

term ID	term description	observed gene count	background gene count	strength	false discovery rate	matching proteins in your network (IDs)	matching proteins in your network (labels)
GO:0044237	Cellular metabolic process	1062	7513	0.18	2.47e-53	9606.ENSP00000001008,9606.ENSP00000002165,9606.ENSP00000007390,9606.ENSP00000013807,9606.ENSP00000025008,9606.ENSP00000037243,9606.ENSP00000044462,9606.ENSP00000054950,9606.ENSP00000160827,9606.ENSP00000162749,9606.ENSP00000164227,9606.ENSP00000168216,9606.ENSP00000171111,9606.ENSP00000177742,9606.ENSP00000184266,9606.ENSP00000185150,9606.ENSP00000196061,9606.ENSP00000199389,9606.ENSP00000199706,…
GO:0008152	Metabolic process	1128	8298	0.16	9.83e-51	9606.ENSP00000001008,9606.ENSP00000002165,9606.ENSP00000002596,9606.ENSP00000007390,9606.ENSP00000013807,9606.ENSP00000025008,9606.ENSP00000037243,9606.ENSP00000044462,9606.ENSP00000054950,9606.ENSP00000160827,9606.ENSP00000162749,9606.ENSP00000164227,9606.ENSP00000168216,9606.ENSP00000171111,9606.ENSP00000177742,9606.ENSP00000184266,9606.ENSP00000185150,9606.ENSP00000196061,9606.ENSP00000199389,…
GO:0071840	Cellular component organization or biogenesis	816	5633	0.19	7.46e-38	9606.ENSP00000000412,9606.ENSP00000001008,9606.ENSP00000005257,9606.ENSP00000006275,9606.ENSP00000007390,9606.ENSP00000007722,9606.ENSP00000013807,9606.ENSP00000025008,9606.ENSP00000037243,9606.ENSP00000053867,9606.ENSP00000160827,9606.ENSP00000162749,9606.ENSP00000164227,9606.ENSP00000168216,9606.ENSP00000177742,9606.ENSP00000184266,9606.ENSP00000188312,9606.ENSP00000194214,9606.ENSP00000199706,…
GO:0009987	Cellular process	1643	15024	0.07	1.30e-36	9606.ENSP00000000233,9606.ENSP00000000412,9606.ENSP00000001008,9606.ENSP00000002165,9606.ENSP00000005257,9606.ENSP00000006275,9606.ENSP00000007390,9606.ENSP00000007722,9606.ENSP00000011473,9606.ENSP00000013807,9606.ENSP00000025008,9606.ENSP00000037243,9606.ENSP00000044462,9606.ENSP00000053867,9606.ENSP00000054950,9606.ENSP00000160827,9606.ENSP00000162044,9606.ENSP00000162749,9606.ENSP00000164227,…
GO:0034641	Cellular nitrogen compound metabolic process	551	3282	0.25	1.30e-36	9606.ENSP00000007390,9606.ENSP00000013807,9606.ENSP00000160827,9606.ENSP00000164227,9606.ENSP00000168216,9606.ENSP00000177742,9606.ENSP00000199706,9606.ENSP00000202816,9606.ENSP00000205402,9606.ENSP00000210060,9606.ENSP00000210444,9606.ENSP00000215375,9606.ENSP00000215567,9606.ENSP00000215882,9606.ENSP00000216225,9606.ENSP00000216294,9606.ENSP00000216297,9606.ENSP00000216554,9606.ENSP00000216714,…
GO:0071704	Organic substance metabolic process	1013	7755	0.14	6.98e-34	9606.ENSP00000001008,9606.ENSP00000002165,9606.ENSP00000002596,9606.ENSP00000007390,9606.ENSP00000013807,9606.ENSP00000025008,9606.ENSP00000044462,9606.ENSP00000054950,9606.ENSP00000160827,9606.ENSP00000162749,9606.ENSP00000164227,9606.ENSP00000168216,9606.ENSP00000171111,9606.ENSP00000177742,9606.ENSP00000185150,9606.ENSP00000196061,9606.ENSP00000199389,9606.ENSP00000199706,9606.ENSP00000202816,…
GO:0016043	Cellular component organization	777	5447	0.18	3.63e-33	9606.ENSP00000000412,9606.ENSP00000001008,9606.ENSP00000005257,9606.ENSP00000006275,9606.ENSP00000007722,9606.ENSP00000013807,9606.ENSP00000025008,9606.ENSP00000037243,9606.ENSP00000053867,9606.ENSP00000160827,9606.ENSP00000162749,9606.ENSP00000164227,9606.ENSP00000168216,9606.ENSP00000177742,9606.ENSP00000184266,9606.ENSP00000188312,9606.ENSP00000194214,9606.ENSP00000199706,9606.ENSP00000200181,…
GO:0006807	Nitrogen compound metabolic process	920	6852	0.15	5.36e-33	9606.ENSP00000001008,9606.ENSP00000002165,9606.ENSP00000002596,9606.ENSP00000007390,9606.ENSP00000013807,9606.ENSP00000044462,9606.ENSP00000054950,9606.ENSP00000160827,9606.ENSP00000164227,9606.ENSP00000168216,9606.ENSP00000171111,9606.ENSP00000177742,9606.ENSP00000185150,9606.ENSP00000196061,9606.ENSP00000199389,9606.ENSP00000199706,9606.ENSP00000202816,9606.ENSP00000205402,9606.ENSP00000209873,…
GO:0044238	Primary metabolic process	964	7332	0.15	3.51e-32	9606.ENSP00000001008,9606.ENSP00000002165,9606.ENSP00000007390,9606.ENSP00000013807,9606.ENSP00000025008,9606.ENSP00000044462,9606.ENSP00000054950,9606.ENSP00000160827,9606.ENSP00000162749,9606.ENSP00000164227,9606.ENSP00000168216,9606.ENSP00000171111,9606.ENSP00000177742,9606.ENSP00000185150,9606.ENSP00000196061,9606.ENSP00000199389,9606.ENSP00000199706,9606.ENSP00000202816,9606.ENSP00000205402,…
GO:0043933	Protein-containing complex subunit organization	317	1539	0.34	6.02e-32	9606.ENSP00000001008,9606.ENSP00000006275,9606.ENSP00000037243,9606.ENSP00000162749,9606.ENSP00000168216,9606.ENSP00000177742,9606.ENSP00000184266,9606.ENSP00000188312,9606.ENSP00000199706,9606.ENSP00000215375,9606.ENSP00000215565,9606.ENSP00000216225,9606.ENSP00000216297,9606.ENSP00000216416,9606.ENSP00000216554,9606.ENSP00000217131,9606.ENSP00000217958,9606.ENSP00000223023,9606.ENSP00000223129,…
GO:0006119	Oxidative phosphorylation	76	118	0.84	1.86e-28	9606.ENSP00000184266,9606.ENSP00000203407,9606.ENSP00000205402,9606.ENSP00000215375,9606.ENSP00000215565,9606.ENSP00000229379,9606.ENSP00000233627,9606.ENSP00000237889,9606.ENSP00000246554,9606.ENSP00000252102,9606.ENSP00000258424,9606.ENSP00000259037,9606.ENSP00000262030,9606.ENSP00000262507,9606.ENSP00000264932,9606.ENSP00000266544,9606.ENSP00000268379,9606.ENSP00000268668,9606.ENSP00000274137,…	NDUFB4,UQCRC1,DLD,ATP5D,NDUFB7,COX6A1,NDUFS7,NDUFB3,COX6B1,NDUFA2,COX5B,NDUFB5,ATP5B,COQ9,SDHA,NDUFA9,UQCRC2,NDUFB10,NDUFS6,NDUFB9,NDUFC2,ATP5G3,ATP5O,ATP5J2,NDUFS4,NDUFB8,NDUFA7,ATP5H,ATP5I,UQCRFS1,GBAS,NDUFS8,CYC1,BID,COX8A,NDUFV1,NDUFV2,NDUFB1,UQCR10,NDUFA4,NDUFV3,STOML2,ATP5C1,MT-ATP6,MT-ND6,MT-CO2,MT-CO3,MT-ND3,SDHC,NDUFS2,ATP5F1,COX7A2,NDUFA1,SURF1,NDUFS5,NDUFA8,SDHD,UQCRQ,NDUFB6,ATP5G1,ATP…
GO:0006996	Organelle organization	538	3450	0.22	3.95e-28	9606.ENSP00000005257,9606.ENSP00000006275,9606.ENSP00000013807,9606.ENSP00000025008,9606.ENSP00000037243,9606.ENSP00000053867,9606.ENSP00000160827,9606.ENSP00000168216,9606.ENSP00000184266,9606.ENSP00000188312,9606.ENSP00000194214,9606.ENSP00000209873,9606.ENSP00000211314,9606.ENSP00000214869,9606.ENSP00000215375,9606.ENSP00000215565,9606.ENSP00000215570,9606.ENSP00000216034,9606.ENSP00000216115,…
GO:0010467	Gene expression	365	2056	0.28	4.20e-26	9606.ENSP00000007390,9606.ENSP00000164227,9606.ENSP00000168216,9606.ENSP00000177742,9606.ENSP00000199706,9606.ENSP00000202816,9606.ENSP00000209873,9606.ENSP00000210060,9606.ENSP00000216294,9606.ENSP00000216297,9606.ENSP00000216554,9606.ENSP00000217131,9606.ENSP00000219548,9606.ENSP00000219782,9606.ENSP00000221233,9606.ENSP00000221859,9606.ENSP00000225698,9606.ENSP00000225969,9606.ENSP00000227507,…
GO:0007005	Mitochondrion organization	139	452	0.51	8.21e-26	9606.ENSP00000025008,9606.ENSP00000037243,9606.ENSP00000168216,9606.ENSP00000184266,9606.ENSP00000211314,9606.ENSP00000215375,9606.ENSP00000215565,9606.ENSP00000215570,9606.ENSP00000216034,9606.ENSP00000216115,9606.ENSP00000223136,9606.ENSP00000233627,9606.ENSP00000237889,9606.ENSP00000249269,9606.ENSP00000249442,9606.ENSP00000252102,9606.ENSP00000252483,9606.ENSP00000255194,9606.ENSP00000258975,…	RB1CC1,GABARAPL2,HSD17B10,NDUFB4,TMEM14A,ATP5D,NDUFB7,TIMM13,TOMM22,BIK,FIS1,NDUFS7,NDUFB3,PMPCB,MTX2,NDUFA2,PVRL2,AP3B1,TACO1,NDUFB5,COX17,VPS13C,ATP5B,YWHAE,STAT3,NDUFA9,UQCRC2,NDUFB10,CISD2,NDUFS6,NDUFB9,NDUFC2,SLC25A4,TOMM70A,ATP5G3,WIPI2,ATP5O,ATP5J2,BAX,NDUFS4,C7orf55,PRDX3,VPS35,NDUFB8,NDUFA7,ATP5H,HSPA4,ATP5I,C19orf70,GBAS,CLU,PAM16,NDUFS8,BID,TMEM11,NDUFV1,NDUFAF3,MINOS1,NDUFV2,NDUFB1,UQ…
GO:0006091	Generation of precursor metabolites and energy	130	405	0.53	1.78e-25	9606.ENSP00000025008,9606.ENSP00000184266,9606.ENSP00000203407,9606.ENSP00000205402,9606.ENSP00000215375,9606.ENSP00000215565,9606.ENSP00000216254,9606.ENSP00000217901,9606.ENSP00000221130,9606.ENSP00000229270,9606.ENSP00000229379,9606.ENSP00000233627,9606.ENSP00000234590,9606.ENSP00000235835,9606.ENSP00000237642,9606.ENSP00000237889,9606.ENSP00000246554,9606.ENSP00000252102,9606.ENSP00000252603,…	RB1CC1,NDUFB4,UQCRC1,DLD,ATP5D,NDUFB7,ACO2,IDH3G,GSR,TPI1,COX6A1,NDUFS7,ENO1,AKR7A2,STBD1,NDUFB3,COX6B1,NDUFA2,PGLS,COX5B,NDUFB5,COX17,CYBA,ATP5B,COQ9,SDHA,NDUFA9,UQCRC2,NDUFB10,PFKL,NDUFS6,NDUFB9,NDUFC2,SLC25A4,ATP5G3,ATP5O,ATP5J2,ADH5,NDUFS4,NDUFB8,COX11,NDUFA7,ATP5H,GAA,ATP5I,UQCRFS1,PDHB,CYB5B,GBAS,NDUFS8,CYC1,BID,PKM,TALDO1,COX8A,NDUFV1,PPP1CA,MDH2,NDUFV2,GLRX5,NDUFB1,UQCR10,ATPIF1,NDUFA4,PT…
GO:0046034	ATP metabolic process	91	204	0.68	2.37e-25	9606.ENSP00000184266,9606.ENSP00000203407,9606.ENSP00000205402,9606.ENSP00000215375,9606.ENSP00000215565,9606.ENSP00000229270,9606.ENSP00000229379,9606.ENSP00000233627,9606.ENSP00000234590,9606.ENSP00000237889,9606.ENSP00000246554,9606.ENSP00000252102,9606.ENSP00000258424,9606.ENSP00000259037,9606.ENSP00000262030,9606.ENSP00000262507,9606.ENSP00000264932,9606.ENSP00000266544,9606.ENSP00000268379,…	NDUFB4,UQCRC1,DLD,ATP5D,NDUFB7,TPI1,COX6A1,NDUFS7,ENO1,NDUFB3,COX6B1,NDUFA2,COX5B,NDUFB5,ATP5B,COQ9,SDHA,NDUFA9,UQCRC2,NDUFB10,PFKL,NDUFS6,NDUFB9,NDUFC2,OLA1,ATP5G3,ATP5O,ATP5J2,NDUFS4,NDUFB8,CLPX,NDUFA7,ATP5H,ATP5I,UQCRFS1,GBAS,NDUFS8,CYC1,BID,PKM,COX8A,NDUFV1,NDUFV2,NDUFB1,UQCR10,NDUFA4,NDUFV3,AK2,STOML2,ATP5C1,MT-ATP6,MT-ND6,MT-CO2,MT-CO3,MT-ND3,PARP1,SDHC,NDUFS2,ATP5F1,COX7A2,PGAM1,PGM1,NDUFA…
GO:0043170	Macromolecule metabolic process	813	6137	0.15	2.87e-25	9606.ENSP00000001008,9606.ENSP00000002165,9606.ENSP00000002596,9606.ENSP00000007390,9606.ENSP00000013807,9606.ENSP00000025008,9606.ENSP00000044462,9606.ENSP00000054950,9606.ENSP00000160827,9606.ENSP00000164227,9606.ENSP00000168216,9606.ENSP00000171111,9606.ENSP00000177742,9606.ENSP00000185150,9606.ENSP00000196061,9606.ENSP00000199389,9606.ENSP00000199706,9606.ENSP00000202816,9606.ENSP00000205402,…
GO:0044260	Cellular macromolecule metabolic process	684	4976	0.16	2.16e-23	9606.ENSP00000001008,9606.ENSP00000002165,9606.ENSP00000013807,9606.ENSP00000025008,9606.ENSP00000044462,9606.ENSP00000054950,9606.ENSP00000160827,9606.ENSP00000164227,9606.ENSP00000168216,9606.ENSP00000171111,9606.ENSP00000177742,9606.ENSP00000185150,9606.ENSP00000196061,9606.ENSP00000199389,9606.ENSP00000199706,9606.ENSP00000205402,9606.ENSP00000209873,9606.ENSP00000210060,9606.ENSP00000215071,…
GO:0022900	Electron transport chain	80	174	0.69	8.08e-23	9606.ENSP00000184266,9606.ENSP00000203407,9606.ENSP00000205402,9606.ENSP00000215565,9606.ENSP00000221130,9606.ENSP00000229379,9606.ENSP00000233627,9606.ENSP00000235835,9606.ENSP00000237889,9606.ENSP00000246554,9606.ENSP00000252102,9606.ENSP00000258424,9606.ENSP00000259037,9606.ENSP00000261623,9606.ENSP00000262507,9606.ENSP00000264932,9606.ENSP00000266544,9606.ENSP00000268379,9606.ENSP00000268668,…	NDUFB4,UQCRC1,DLD,NDUFB7,GSR,COX6A1,NDUFS7,AKR7A2,NDUFB3,COX6B1,NDUFA2,COX5B,NDUFB5,CYBA,COQ9,SDHA,NDUFA9,UQCRC2,NDUFB10,NDUFS6,NDUFB9,NDUFC2,ADH5,NDUFS4,NDUFB8,COX11,NDUFA7,UQCRFS1,CYB5B,NDUFS8,CYC1,BID,COX8A,NDUFV1,NDUFV2,GLRX5,NDUFB1,UQCR10,NDUFA4,PTGES2,ETFB,NDUFV3,MT-ND6,MT-CO2,MT-CO3,MT-ND3,SDHC,NDUFS2,GLRX3,COX7A2,NDUFA1,SURF1,AKR1A1,NDUFS5,NDUFA8,SDHB,SDHD,UQCRQ,ASPH,NDUFB6,GLRX,NQO2,IDH3…
GO:0044271	Cellular nitrogen compound biosynthetic process	285	1522	0.3	1.11e-22	9606.ENSP00000164227,9606.ENSP00000177742,9606.ENSP00000199706,9606.ENSP00000205402,9606.ENSP00000210060,9606.ENSP00000210444,9606.ENSP00000215375,9606.ENSP00000215567,9606.ENSP00000215882,9606.ENSP00000216294,9606.ENSP00000216297,9606.ENSP00000216554,9606.ENSP00000217971,9606.ENSP00000219302,9606.ENSP00000219479,9606.ENSP00000219782,9606.ENSP00000220913,9606.ENSP00000221859,9606.ENSP00000223129,…
GO:0042775	Mitochondrial atp synthesis coupled electron transport	58	87	0.85	3.97e-22	9606.ENSP00000184266,9606.ENSP00000203407,9606.ENSP00000205402,9606.ENSP00000215565,9606.ENSP00000229379,9606.ENSP00000233627,9606.ENSP00000237889,9606.ENSP00000246554,9606.ENSP00000252102,9606.ENSP00000258424,9606.ENSP00000259037,9606.ENSP00000262507,9606.ENSP00000264932,9606.ENSP00000266544,9606.ENSP00000268379,9606.ENSP00000268668,9606.ENSP00000274137,9606.ENSP00000276689,9606.ENSP00000281031,…	NDUFB4,UQCRC1,DLD,NDUFB7,COX6A1,NDUFS7,NDUFB3,COX6B1,NDUFA2,COX5B,NDUFB5,COQ9,SDHA,NDUFA9,UQCRC2,NDUFB10,NDUFS6,NDUFB9,NDUFC2,NDUFS4,NDUFB8,NDUFA7,UQCRFS1,NDUFS8,CYC1,BID,COX8A,NDUFV1,NDUFV2,NDUFB1,UQCR10,NDUFA4,NDUFV3,MT-ND6,MT-CO2,MT-CO3,MT-ND3,SDHC,NDUFS2,NDUFA1,NDUFS5,NDUFA8,SDHD,UQCRQ,NDUFB6,NDUFA11,NDUFS1,NDUFA5,NDUFA3,NDUFA6,NDUFB2,NDUFA13,COX6C,UQCC3,NDUFC1,COX4I1,NDUFAB1,UQCR11
GO:0044085	Cellular component biogenesis	412	2583	0.23	7.08e-22	9606.ENSP00000001008,9606.ENSP00000006275,9606.ENSP00000007390,9606.ENSP00000013807,9606.ENSP00000025008,9606.ENSP00000037243,9606.ENSP00000162749,9606.ENSP00000168216,9606.ENSP00000184266,9606.ENSP00000194214,9606.ENSP00000200181,9606.ENSP00000200457,9606.ENSP00000202816,9606.ENSP00000209873,9606.ENSP00000215375,9606.ENSP00000215565,9606.ENSP00000216225,9606.ENSP00000216416,9606.ENSP00000216554,…
GO:0045333	Cellular respiration	74	158	0.7	1.81e-21	9606.ENSP00000184266,9606.ENSP00000203407,9606.ENSP00000205402,9606.ENSP00000215375,9606.ENSP00000215565,9606.ENSP00000216254,9606.ENSP00000217901,9606.ENSP00000229379,9606.ENSP00000233627,9606.ENSP00000237889,9606.ENSP00000246554,9606.ENSP00000252102,9606.ENSP00000258424,9606.ENSP00000259037,9606.ENSP00000262507,9606.ENSP00000264932,9606.ENSP00000266544,9606.ENSP00000268379,9606.ENSP00000268668,…	NDUFB4,UQCRC1,DLD,ATP5D,NDUFB7,ACO2,IDH3G,COX6A1,NDUFS7,NDUFB3,COX6B1,NDUFA2,COX5B,NDUFB5,COQ9,SDHA,NDUFA9,UQCRC2,NDUFB10,NDUFS6,NDUFB9,NDUFC2,NDUFS4,NDUFB8,NDUFA7,UQCRFS1,PDHB,NDUFS8,CYC1,BID,COX8A,NDUFV1,MDH2,NDUFV2,NDUFB1,UQCR10,NDUFA4,ETFB,NDUFV3,MT-ND6,MT-CO2,MT-CO3,MT-ND3,SDHC,NDUFS2,NDUFA1,SURF1,NDUFS5,NDUFA8,SDHB,SDHD,UQCRQ,NDUFB6,IDH3B,NDUFA11,IDH1,NDUFS1,NDUFA5,NDUFA3,NDUFA6,NDUFB2,SUCL…
GO:0051641	Cellular localization	454	2967	0.21	2.63e-21	9606.ENSP00000000233,9606.ENSP00000000412,9606.ENSP00000002165,9606.ENSP00000005257,9606.ENSP00000006275,9606.ENSP00000053867,9606.ENSP00000160827,9606.ENSP00000162749,9606.ENSP00000164227,9606.ENSP00000185150,9606.ENSP00000194214,9606.ENSP00000205636,9606.ENSP00000209873,9606.ENSP00000214869,9606.ENSP00000215375,9606.ENSP00000215570,9606.ENSP00000216034,9606.ENSP00000216106,9606.ENSP00000216181,…
GO:0046483	Heterocycle metabolic process	438	2840	0.21	5.53e-21	9606.ENSP00000007390,9606.ENSP00000013807,9606.ENSP00000160827,9606.ENSP00000164227,9606.ENSP00000168216,9606.ENSP00000199389,9606.ENSP00000202816,9606.ENSP00000205402,9606.ENSP00000210444,9606.ENSP00000215375,9606.ENSP00000215567,9606.ENSP00000215882,9606.ENSP00000216225,9606.ENSP00000216294,9606.ENSP00000216297,9606.ENSP00000216714,9606.ENSP00000216756,9606.ENSP00000217426,9606.ENSP00000217971,…
GO:0022904	Respiratory electron transport chain	61	107	0.78	8.10e-21	9606.ENSP00000184266,9606.ENSP00000203407,9606.ENSP00000205402,9606.ENSP00000215565,9606.ENSP00000229379,9606.ENSP00000233627,9606.ENSP00000237889,9606.ENSP00000246554,9606.ENSP00000252102,9606.ENSP00000258424,9606.ENSP00000259037,9606.ENSP00000262507,9606.ENSP00000264932,9606.ENSP00000266544,9606.ENSP00000268379,9606.ENSP00000268668,9606.ENSP00000274137,9606.ENSP00000276689,9606.ENSP00000281031,…	NDUFB4,UQCRC1,DLD,NDUFB7,COX6A1,NDUFS7,NDUFB3,COX6B1,NDUFA2,COX5B,NDUFB5,COQ9,SDHA,NDUFA9,UQCRC2,NDUFB10,NDUFS6,NDUFB9,NDUFC2,NDUFS4,NDUFB8,NDUFA7,UQCRFS1,NDUFS8,CYC1,BID,COX8A,NDUFV1,NDUFV2,NDUFB1,UQCR10,NDUFA4,ETFB,NDUFV3,MT-ND6,MT-CO2,MT-CO3,MT-ND3,SDHC,NDUFS2,NDUFA1,NDUFS5,NDUFA8,SDHB,SDHD,UQCRQ,NDUFB6,NDUFA11,NDUFS1,NDUFA5,NDUFA3,NDUFA6,NDUFB2,NDUFA13,COX6C,UQCC3,NDUFC1,ETFA,COX4I1,NDUFAB1,U…
GO:0006139	Nucleobase-containing compound metabolic process	415	2659	0.22	1.62e-20	9606.ENSP00000007390,9606.ENSP00000013807,9606.ENSP00000160827,9606.ENSP00000164227,9606.ENSP00000168216,9606.ENSP00000202816,9606.ENSP00000205402,9606.ENSP00000210444,9606.ENSP00000215375,9606.ENSP00000215567,9606.ENSP00000215882,9606.ENSP00000216225,9606.ENSP00000216294,9606.ENSP00000216297,9606.ENSP00000216714,9606.ENSP00000216756,9606.ENSP00000217426,9606.ENSP00000219302,9606.ENSP00000219431,…
GO:0070125	Mitochondrial translational elongation	56	90	0.82	2.17e-20	9606.ENSP00000177742,9606.ENSP00000199706,9606.ENSP00000225969,9606.ENSP00000229238,9606.ENSP00000245539,9606.ENSP00000253099,9606.ENSP00000254630,9606.ENSP00000258455,9606.ENSP00000259873,9606.ENSP00000272418,9606.ENSP00000276585,9606.ENSP00000285298,9606.ENSP00000288937,9606.ENSP00000301585,9606.ENSP00000306548,9606.ENSP00000308717,9606.ENSP00000308897,9606.ENSP00000310726,9606.ENSP00000315017,…	MRPS34,MRPL28,MRPL27,MRPL51,MRPS7,MRPL4,PTCD3,MRPS9,MRPS18B,MRPS5,MRPS28,RPMS17,MRPL17,ICT1,MRPL13,MRPL48,MRPL11,MRPL57,MRPL1,MRPS23,TUFM,GADD45GIP1,MRPL40,MRPL12,MRPL30,MRPL35,MRPL43,MRPL20,AURKAIP1,MRPL52,MRPL37,MRPL24,MRPL18,DAP3,MRPS2,MRPS18A,CHCHD1,MRPS16,MRPS15,MRPL50,MRPS26,MRPL2,MRPS33,MRPL19,RPL23L,MRPS6,MRPS12,MRPL47,MRPS22,MRPS14,MRPS27,MRPL22,MRPL42,MRPS21,OXA1L,MRPL45
GO:0006725	Cellular aromatic compound metabolic process	439	2882	0.21	3.83e-20	9606.ENSP00000007390,9606.ENSP00000013807,9606.ENSP00000160827,9606.ENSP00000164227,9606.ENSP00000168216,9606.ENSP00000199389,9606.ENSP00000202816,9606.ENSP00000205402,9606.ENSP00000210444,9606.ENSP00000215375,9606.ENSP00000215567,9606.ENSP00000215882,9606.ENSP00000216225,9606.ENSP00000216294,9606.ENSP00000216297,9606.ENSP00000216714,9606.ENSP00000216756,9606.ENSP00000217426,9606.ENSP00000217971,…
GO:0032543	Mitochondrial translation	61	114	0.75	8.30e-20	9606.ENSP00000177742,9606.ENSP00000199706,9606.ENSP00000225969,9606.ENSP00000229238,9606.ENSP00000245539,9606.ENSP00000253099,9606.ENSP00000254630,9606.ENSP00000258455,9606.ENSP00000259873,9606.ENSP00000261772,9606.ENSP00000272418,9606.ENSP00000276585,9606.ENSP00000285298,9606.ENSP00000288937,9606.ENSP00000301457,9606.ENSP00000301585,9606.ENSP00000306548,9606.ENSP00000308717,9606.ENSP00000308897,…	MRPS34,MRPL28,MRPL27,MRPL51,MRPS7,MRPL4,PTCD3,MRPS9,MRPS18B,AARS,MRPS5,MRPS28,RPMS17,MRPL17,NDUFA7,ICT1,MRPL13,MRPL48,MRPL11,MRPL57,MRPL1,MRPS23,TUFM,GADD45GIP1,MRPL40,MRPL12,MRPL30,MRPL35,MRPL43,MRPL20,AURKAIP1,MRPL52,MRPL37,MRPL24,IARS2,MRPL18,DAP3,MRPS2,MRPS18A,CHCHD1,MRPS16,MRPS15,MRPL50,MRPS26,MTIF3,MRPL2,MRPS33,MRPL19,RPL23L,MRPS6,MRPS12,MRPL47,MRPS22,MRPS14,HARS,MRPS27,MRPL22,MRPL42,MRPS21…
GO:0070126	Mitochondrial translational termination	55	91	0.81	1.33e-19	9606.ENSP00000177742,9606.ENSP00000199706,9606.ENSP00000225969,9606.ENSP00000229238,9606.ENSP00000245539,9606.ENSP00000253099,9606.ENSP00000254630,9606.ENSP00000258455,9606.ENSP00000259873,9606.ENSP00000272418,9606.ENSP00000276585,9606.ENSP00000285298,9606.ENSP00000288937,9606.ENSP00000301585,9606.ENSP00000306548,9606.ENSP00000308717,9606.ENSP00000308897,9606.ENSP00000310726,9606.ENSP00000315017,…	MRPS34,MRPL28,MRPL27,MRPL51,MRPS7,MRPL4,PTCD3,MRPS9,MRPS18B,MRPS5,MRPS28,RPMS17,MRPL17,ICT1,MRPL13,MRPL48,MRPL11,MRPL57,MRPL1,MRPS23,GADD45GIP1,MRPL40,MRPL12,MRPL30,MRPL35,MRPL43,MRPL20,AURKAIP1,MRPL52,MRPL37,MRPL24,MRPL18,DAP3,MRPS2,MRPS18A,CHCHD1,MRPS16,MRPS15,MRPL50,MRPS26,MRPL2,MRPS33,MRPL19,RPL23L,MRPS6,MRPS12,MRPL47,MRPS22,MRPS14,MRPS27,MRPL22,MRPL42,MRPS21,OXA1L,MRPL45
GO:0006415	Translational termination	56	99	0.78	5.72e-19	9606.ENSP00000177742,9606.ENSP00000199706,9606.ENSP00000225969,9606.ENSP00000229238,9606.ENSP00000245539,9606.ENSP00000253099,9606.ENSP00000253233,9606.ENSP00000254630,9606.ENSP00000258455,9606.ENSP00000259873,9606.ENSP00000272418,9606.ENSP00000276585,9606.ENSP00000285298,9606.ENSP00000288937,9606.ENSP00000301585,9606.ENSP00000306548,9606.ENSP00000308717,9606.ENSP00000308897,9606.ENSP00000310726,…	MRPS34,MRPL28,MRPL27,MRPL51,MRPS7,MRPL4,C12orf65,PTCD3,MRPS9,MRPS18B,MRPS5,MRPS28,RPMS17,MRPL17,ICT1,MRPL13,MRPL48,MRPL11,MRPL57,MRPL1,MRPS23,GADD45GIP1,MRPL40,MRPL12,MRPL30,MRPL35,MRPL43,MRPL20,AURKAIP1,MRPL52,MRPL37,MRPL24,MRPL18,DAP3,MRPS2,MRPS18A,CHCHD1,MRPS16,MRPS15,MRPL50,MRPS26,MRPL2,MRPS33,MRPL19,RPL23L,MRPS6,MRPS12,MRPL47,MRPS22,MRPS14,MRPS27,MRPL22,MRPL42,MRPS21,OXA1L,MRPL45
GO:0065003	Protein-containing complex assembly	242	1293	0.3	5.72e-19	9606.ENSP00000001008,9606.ENSP00000006275,9606.ENSP00000162749,9606.ENSP00000168216,9606.ENSP00000184266,9606.ENSP00000215375,9606.ENSP00000215565,9606.ENSP00000216225,9606.ENSP00000216416,9606.ENSP00000216554,9606.ENSP00000217131,9606.ENSP00000217958,9606.ENSP00000223023,9606.ENSP00000223129,9606.ENSP00000229390,9606.ENSP00000230048,9606.ENSP00000230056,9606.ENSP00000231198,9606.ENSP00000231487,…
GO:0051649	Establishment of localization in cell	375	2375	0.22	5.76e-19	9606.ENSP00000000233,9606.ENSP00000000412,9606.ENSP00000002165,9606.ENSP00000006275,9606.ENSP00000053867,9606.ENSP00000160827,9606.ENSP00000185150,9606.ENSP00000194214,9606.ENSP00000205636,9606.ENSP00000209873,9606.ENSP00000214869,9606.ENSP00000215375,9606.ENSP00000215570,9606.ENSP00000216034,9606.ENSP00000216106,9606.ENSP00000216181,9606.ENSP00000216416,9606.ENSP00000217131,9606.ENSP00000217971,…
GO:0022411	Cellular component disassembly	113	395	0.48	6.46e-19	9606.ENSP00000025008,9606.ENSP00000037243,9606.ENSP00000177742,9606.ENSP00000199706,9606.ENSP00000216297,9606.ENSP00000218388,9606.ENSP00000222219,9606.ENSP00000223136,9606.ENSP00000225969,9606.ENSP00000229238,9606.ENSP00000245539,9606.ENSP00000246533,9606.ENSP00000253099,9606.ENSP00000253233,9606.ENSP00000254480,9606.ENSP00000254630,9606.ENSP00000254950,9606.ENSP00000256442,9606.ENSP00000257430,…	RB1CC1,GABARAPL2,MRPS34,MRPL28,SUPT16H,TIMP1,DNASE2,FIS1,MRPL27,MRPL51,MRPS7,CAPNS1,MRPL4,C12orf65,SMARCC1,PTCD3,VPS4A,CCNB1,APC,LAMC1,MRPS9,MRPS18B,SMARCB1,KIF18A,VAMP8,MRPS5,CISD2,MRPS28,DENR,RPMS17,WIPI2,MRPL17,KPNB1,HMGB2,ICT1,TWF2,MRPL13,MRPL48,MRPL11,MRPL57,SNX14,MRPL1,MRPS23,ARID1A,GADD45GIP1,SMARCE1,PPP1CA,MRPL40,BSG,MRPL12,MRPL30,MRPL35,CAV1,MRPL43,MRPL20,AURKAIP1,CTSL,HMGB1,MRPL52,ADAM1…
GO:0015980	Energy derivation by oxidation of organic compounds	82	223	0.59	9.95e-19	9606.ENSP00000025008,9606.ENSP00000184266,9606.ENSP00000203407,9606.ENSP00000205402,9606.ENSP00000215375,9606.ENSP00000215565,9606.ENSP00000216254,9606.ENSP00000217901,9606.ENSP00000229379,9606.ENSP00000233627,9606.ENSP00000237642,9606.ENSP00000237889,9606.ENSP00000246554,9606.ENSP00000252102,9606.ENSP00000258424,9606.ENSP00000259037,9606.ENSP00000262507,9606.ENSP00000264932,9606.ENSP00000266544,…	RB1CC1,NDUFB4,UQCRC1,DLD,ATP5D,NDUFB7,ACO2,IDH3G,COX6A1,NDUFS7,STBD1,NDUFB3,COX6B1,NDUFA2,COX5B,NDUFB5,COQ9,SDHA,NDUFA9,UQCRC2,NDUFB10,NDUFS6,NDUFB9,NDUFC2,NDUFS4,NDUFB8,NDUFA7,GAA,UQCRFS1,PDHB,NDUFS8,CYC1,BID,COX8A,NDUFV1,PPP1CA,MDH2,NDUFV2,NDUFB1,UQCR10,NDUFA4,ETFB,NDUFV3,CALM1,MT-ND6,MT-CO2,MT-CO3,MT-ND3,SDHC,NDUFS2,PGM1,NDUFA1,SURF1,NDUFS5,NDUFA8,SDHB,SDHD,UQCRQ,NDUFB6,IDH3B,NDUFA11,IDH1,NDUF…
GO:0055114	Oxidation-reduction process	193	939	0.34	1.66e-18	9606.ENSP00000025008,9606.ENSP00000168216,9606.ENSP00000184266,9606.ENSP00000196061,9606.ENSP00000203407,9606.ENSP00000205402,9606.ENSP00000215375,9606.ENSP00000215565,9606.ENSP00000215567,9606.ENSP00000216185,9606.ENSP00000216254,9606.ENSP00000216500,9606.ENSP00000216714,9606.ENSP00000216862,9606.ENSP00000217901,9606.ENSP00000220764,9606.ENSP00000221130,9606.ENSP00000221418,9606.ENSP00000229270,…
GO:1901360	Organic cyclic compound metabolic process	457	3118	0.19	2.78e-18	9606.ENSP00000007390,9606.ENSP00000013807,9606.ENSP00000160827,9606.ENSP00000164227,9606.ENSP00000168216,9606.ENSP00000199389,9606.ENSP00000202816,9606.ENSP00000205402,9606.ENSP00000210444,9606.ENSP00000215375,9606.ENSP00000215567,9606.ENSP00000215882,9606.ENSP00000216225,9606.ENSP00000216294,9606.ENSP00000216297,9606.ENSP00000216714,9606.ENSP00000216756,9606.ENSP00000216862,9606.ENSP00000217426,…
GO:0140053	Mitochondrial gene expression	64	143	0.68	8.49e-18	9606.ENSP00000168216,9606.ENSP00000177742,9606.ENSP00000199706,9606.ENSP00000225969,9606.ENSP00000229238,9606.ENSP00000245539,9606.ENSP00000253099,9606.ENSP00000254630,9606.ENSP00000258455,9606.ENSP00000259873,9606.ENSP00000261772,9606.ENSP00000272418,9606.ENSP00000276585,9606.ENSP00000285298,9606.ENSP00000288937,9606.ENSP00000301457,9606.ENSP00000301585,9606.ENSP00000306548,9606.ENSP00000308717,…	HSD17B10,MRPS34,MRPL28,MRPL27,MRPL51,MRPS7,MRPL4,PTCD3,MRPS9,MRPS18B,AARS,MRPS5,MRPS28,RPMS17,MRPL17,NDUFA7,ICT1,MRPL13,MRPL48,MRPL11,MRPL57,TRMT10C,MRPL1,MRPS23,TUFM,GADD45GIP1,MRPL40,MRPL12,MRPL30,MRPL35,MRPL43,MRPL20,AURKAIP1,MRPL52,MRPL37,MRPL24,IARS2,MRPL18,DAP3,MRPS2,MRPS18A,CHCHD1,MRPS16,MRPS15,MRPL50,MRPS26,MTIF3,MRPL2,MRPS33,MRPL19,RPL23L,MRPS6,MRPS12,MRPL47,MRPS22,TFAM,MRPS14,HARS,MRPS2…
GO:0010608	Posttranscriptional regulation of gene expression	138	574	0.41	1.21e-17	9606.ENSP00000044462,9606.ENSP00000164227,9606.ENSP00000199389,9606.ENSP00000215071,9606.ENSP00000216455,9606.ENSP00000216554,9606.ENSP00000216714,9606.ENSP00000216802,9606.ENSP00000217958,9606.ENSP00000221233,9606.ENSP00000222005,9606.ENSP00000223321,9606.ENSP00000225698,9606.ENSP00000228251,9606.ENSP00000233057,9606.ENSP00000244745,9606.ENSP00000246957,9606.ENSP00000248342,9606.ENSP00000253039,…	PSMA4,BCL3,EIF2AK1,PSMD8,PSMA3,EIF5,APEX1,PSME2,PSMD10,EXOSC5,CDC37,PSMA2,C1QBP,YBX3,EIF2AK2,SOX4,TRAP1,EIF3K,EIF2S3,C12orf65,PTCD3,HRSP12,EIF2S1,CDK4,TACO1,PSMB7,LRPPRC,PSMC1,PSMA6,AARS,PSMB1,EIF2AK4,PSMD3,STAT3,XRN1,PSMB6,PSMA5,DENR,CDC123,ZFP36L2,APP,EIF5B,EIF4A1,ITGA2,NPM1,ICT1,POLR2G,PAIP1,PA2G4,UBB,SRP9,MRPL13,NSUN5,PSMD1,PSMD2,PSMC5,TRMT10C,HNRNPD,PRKDC,ABCF1,KHDRBS1,EXOSC4,TYMS,ROCK2,NCL,…
GO:0043624	Cellular protein complex disassembly	63	140	0.68	1.29e-17	9606.ENSP00000177742,9606.ENSP00000199706,9606.ENSP00000225969,9606.ENSP00000229238,9606.ENSP00000245539,9606.ENSP00000253099,9606.ENSP00000253233,9606.ENSP00000254630,9606.ENSP00000254950,9606.ENSP00000258455,9606.ENSP00000259873,9606.ENSP00000263181,9606.ENSP00000272418,9606.ENSP00000276585,9606.ENSP00000285298,9606.ENSP00000288937,9606.ENSP00000301585,9606.ENSP00000303908,9606.ENSP00000306548,…	MRPS34,MRPL28,MRPL27,MRPL51,MRPS7,MRPL4,C12orf65,PTCD3,VPS4A,MRPS9,MRPS18B,KIF18A,MRPS5,MRPS28,RPMS17,MRPL17,ICT1,TWF2,MRPL13,MRPL48,MRPL11,MRPL57,MRPL1,MRPS23,GADD45GIP1,MRPL40,MRPL12,MRPL30,MRPL35,MRPL43,MRPL20,AURKAIP1,MRPL52,MRPL37,MRPL24,MRPL18,DAP3,STMN3,MRPS2,MRPS18A,CHCHD1,MRPS16,MRPS15,MRPL50,MRPS26,MRPL2,MRPS33,MRPL19,RPL23L,MRPS6,MRPS12,STMN1,MRPL47,MRPS22,MRPS14,MRPS27,MRPL22,CFL1,CKA…
GO:0033108	Mitochondrial respiratory chain complex assembly	54	102	0.75	2.25e-17	9606.ENSP00000184266,9606.ENSP00000215565,9606.ENSP00000233627,9606.ENSP00000237889,9606.ENSP00000252102,9606.ENSP00000258975,9606.ENSP00000259037,9606.ENSP00000261070,9606.ENSP00000266544,9606.ENSP00000268668,9606.ENSP00000274137,9606.ENSP00000276689,9606.ENSP00000281031,9606.ENSP00000296684,9606.ENSP00000299166,9606.ENSP00000301457,9606.ENSP00000315774,9606.ENSP00000322450,9606.ENSP00000323076,…	NDUFB4,NDUFB7,NDUFS7,NDUFB3,NDUFA2,TACO1,NDUFB5,COX17,NDUFA9,NDUFB10,NDUFS6,NDUFB9,NDUFC2,NDUFS4,NDUFB8,NDUFA7,NDUFS8,NDUFV1,NDUFAF3,NDUFV2,NDUFB1,UQCR10,NDUFV3,COA4,MT-ND6,MT-ND3,NDUFS2,OMA1,NDUFA1,SURF1,NDUFS5,NDUFA8,C12orf73,NDUFB6,COX16,COA1,NDUFA11,NDUFS1,PET117,C17orf89,COX20,NDUFA5,NDUFA3,TIMMDC1,NDUFA6,NDUFB2,TFAM,NDUFA13,UQCC3,NDUFC1,COX14,NDUFAB1,PET100,OXA1L
GO:0032984	Protein-containing complex disassembly	80	229	0.57	3.19e-17	9606.ENSP00000037243,9606.ENSP00000177742,9606.ENSP00000199706,9606.ENSP00000216297,9606.ENSP00000225969,9606.ENSP00000229238,9606.ENSP00000245539,9606.ENSP00000253099,9606.ENSP00000253233,9606.ENSP00000254480,9606.ENSP00000254630,9606.ENSP00000254950,9606.ENSP00000257430,9606.ENSP00000258455,9606.ENSP00000259873,9606.ENSP00000263121,9606.ENSP00000263181,9606.ENSP00000263864,9606.ENSP00000272418,…	GABARAPL2,MRPS34,MRPL28,SUPT16H,MRPL27,MRPL51,MRPS7,MRPL4,C12orf65,SMARCC1,PTCD3,VPS4A,APC,MRPS9,MRPS18B,SMARCB1,KIF18A,VAMP8,MRPS5,MRPS28,RPMS17,MRPL17,ICT1,TWF2,MRPL13,MRPL48,MRPL11,MRPL57,SNX14,MRPL1,MRPS23,ARID1A,GADD45GIP1,SMARCE1,PPP1CA,MRPL40,MRPL12,MRPL30,MRPL35,CAV1,MRPL43,MRPL20,AURKAIP1,MRPL52,MRPL37,MRPL24,MRPL18,DAP3,SNAPIN,STMN3,MRPS2,MRPS18A,CHCHD1,MRPS16,MRPS15,MRPL50,MRPS26,MRPL2…
GO:0034622	Cellular protein-containing complex assembly	171	816	0.35	5.76e-17	9606.ENSP00000001008,9606.ENSP00000184266,9606.ENSP00000215375,9606.ENSP00000215565,9606.ENSP00000216225,9606.ENSP00000216554,9606.ENSP00000217958,9606.ENSP00000223023,9606.ENSP00000223129,9606.ENSP00000229390,9606.ENSP00000230056,9606.ENSP00000233627,9606.ENSP00000237889,9606.ENSP00000242285,9606.ENSP00000244520,9606.ENSP00000245479,9606.ENSP00000245539,9606.ENSP00000246747,9606.ENSP00000248342,…	FKBP4,NDUFB4,ATP5D,NDUFB7,RBX1,EIF5,PSMD10,WASL,RPA3,SRSF9,GMNN,NDUFS7,NDUFB3,CLTA,SNRPC,SOX9,MRPS7,ARL2,EIF3K,TUBG1,NDUFA2,EIF2S3,NASP,TACO1,NDUFB5,COX17,MNAT1,UBE2K,CYBA,PIH1D1,SMARCB1,AP2S1,VAMP8,TAF12,UBE2S,PRPF6,NDUFA9,SNRPF,NDUFB10,TXNL4A,SNRPG,NDUFS6,NDUFB9,DENR,NDUFC2,SMARCA5,TIAM1,AP2M1,ARPC2,HMGB2,NDUFS4,NPM1,C7orf55,NDUFB8,CCT2,TPX2,SNRPD1,NDUFA7,HSPA4,UBB,TBCA,MCM7,MRPL11,RSF1,HP1BP3,…
GO:0022607	Cellular component assembly	364	2359	0.21	6.24e-17	9606.ENSP00000001008,9606.ENSP00000006275,9606.ENSP00000013807,9606.ENSP00000025008,9606.ENSP00000037243,9606.ENSP00000162749,9606.ENSP00000168216,9606.ENSP00000184266,9606.ENSP00000194214,9606.ENSP00000200181,9606.ENSP00000200457,9606.ENSP00000209873,9606.ENSP00000215375,9606.ENSP00000215565,9606.ENSP00000216225,9606.ENSP00000216416,9606.ENSP00000216554,9606.ENSP00000217131,9606.ENSP00000217958,…
GO:1901576	Organic substance biosynthetic process	407	2734	0.2	6.53e-17	9606.ENSP00000002596,9606.ENSP00000164227,9606.ENSP00000177742,9606.ENSP00000199706,9606.ENSP00000205402,9606.ENSP00000210060,9606.ENSP00000210444,9606.ENSP00000215375,9606.ENSP00000215567,9606.ENSP00000215882,9606.ENSP00000216294,9606.ENSP00000216297,9606.ENSP00000216554,9606.ENSP00000216756,9606.ENSP00000217971,9606.ENSP00000219302,9606.ENSP00000219479,9606.ENSP00000219782,9606.ENSP00000220913,…
GO:0006414	Translational elongation	57	119	0.71	7.17e-17	9606.ENSP00000177742,9606.ENSP00000199706,9606.ENSP00000225969,9606.ENSP00000229238,9606.ENSP00000245539,9606.ENSP00000253099,9606.ENSP00000254630,9606.ENSP00000258455,9606.ENSP00000259873,9606.ENSP00000272418,9606.ENSP00000276585,9606.ENSP00000285298,9606.ENSP00000288937,9606.ENSP00000301585,9606.ENSP00000306548,9606.ENSP00000308717,9606.ENSP00000308897,9606.ENSP00000310726,9606.ENSP00000315017,…	MRPS34,MRPL28,MRPL27,MRPL51,MRPS7,MRPL4,PTCD3,MRPS9,MRPS18B,MRPS5,MRPS28,RPMS17,MRPL17,ICT1,MRPL13,MRPL48,MRPL11,MRPL57,MRPL1,MRPS23,TUFM,GADD45GIP1,MRPL40,MRPL12,EIF5A,MRPL30,MRPL35,MRPL43,MRPL20,AURKAIP1,MRPL52,MRPL37,MRPL24,MRPL18,DAP3,MRPS2,MRPS18A,CHCHD1,MRPS16,MRPS15,MRPL50,MRPS26,MRPL2,MRPS33,MRPL19,RPL23L,MRPS6,MRPS12,MRPL47,MRPS22,MRPS14,MRPS27,MRPL22,MRPL42,MRPS21,OXA1L,MRPL45
GO:1901564	Organonitrogen compound metabolic process	677	5244	0.14	8.25e-17	9606.ENSP00000001008,9606.ENSP00000002165,9606.ENSP00000002596,9606.ENSP00000044462,9606.ENSP00000054950,9606.ENSP00000168216,9606.ENSP00000171111,9606.ENSP00000177742,9606.ENSP00000185150,9606.ENSP00000196061,9606.ENSP00000199389,9606.ENSP00000199706,9606.ENSP00000205402,9606.ENSP00000209873,9606.ENSP00000210060,9606.ENSP00000215071,9606.ENSP00000215375,9606.ENSP00000215567,9606.ENSP00000215882,…
GO:0009058	Biosynthetic process	412	2788	0.2	1.08e-16	9606.ENSP00000002596,9606.ENSP00000164227,9606.ENSP00000177742,9606.ENSP00000199706,9606.ENSP00000205402,9606.ENSP00000210060,9606.ENSP00000210444,9606.ENSP00000215375,9606.ENSP00000215567,9606.ENSP00000215882,9606.ENSP00000216294,9606.ENSP00000216297,9606.ENSP00000216554,9606.ENSP00000216756,9606.ENSP00000217456,9606.ENSP00000217971,9606.ENSP00000219302,9606.ENSP00000219479,9606.ENSP00000219782,…
GO:0006518	Peptide metabolic process	124	503	0.42	1.58e-16	9606.ENSP00000177742,9606.ENSP00000199706,9606.ENSP00000210060,9606.ENSP00000216554,9606.ENSP00000217131,9606.ENSP00000221130,9606.ENSP00000225969,9606.ENSP00000228740,9606.ENSP00000229238,9606.ENSP00000231572,9606.ENSP00000233057,9606.ENSP00000245539,9606.ENSP00000248342,9606.ENSP00000253039,9606.ENSP00000253099,9606.ENSP00000253233,9606.ENSP00000254630,9606.ENSP00000256383,9606.ENSP00000258455,…	MRPS34,MRPL28,DHPS,EIF5,CTSZ,GSR,MRPL27,LTA4H,MRPL51,RARS,EIF2AK2,MRPS7,EIF3K,EIF2S3,MRPL4,C12orf65,PTCD3,EIF2S1,MRPS9,MRPS18B,AARS,SPCS2,DARS,SOD1,MRPS5,DNPEP,MRPS28,DENR,RPMS17,MRPL17,EIF5B,EIF4A1,NDUFA7,ICT1,PAIP1,PAM,MRPL13,QARS,MRPL48,MRPL11,MRPL57,ABCF1,MRPL1,MRPS23,FARSA,TUFM,GADD45GIP1,KARS,RPS27L,MRPL40,MRPL12,EIF5A,LARP1,MRPL30,MRPL35,MRPL43,EIF4EBP1,MRPL20,AURKAIP1,PPA2,DALRD3,RPSA,RPL…
GO:0044249	Cellular biosynthetic process	390	2611	0.2	2.66e-16	9606.ENSP00000164227,9606.ENSP00000177742,9606.ENSP00000199706,9606.ENSP00000205402,9606.ENSP00000210060,9606.ENSP00000210444,9606.ENSP00000215375,9606.ENSP00000215567,9606.ENSP00000215882,9606.ENSP00000216294,9606.ENSP00000216297,9606.ENSP00000216554,9606.ENSP00000216756,9606.ENSP00000217971,9606.ENSP00000219302,9606.ENSP00000219479,9606.ENSP00000219782,9606.ENSP00000220913,9606.ENSP00000221859,…
GO:0006412	Translation	101	366	0.47	5.18e-16	9606.ENSP00000177742,9606.ENSP00000199706,9606.ENSP00000210060,9606.ENSP00000216554,9606.ENSP00000225969,9606.ENSP00000229238,9606.ENSP00000231572,9606.ENSP00000233057,9606.ENSP00000245539,9606.ENSP00000248342,9606.ENSP00000253039,9606.ENSP00000253099,9606.ENSP00000253233,9606.ENSP00000254630,9606.ENSP00000256383,9606.ENSP00000258455,9606.ENSP00000259873,9606.ENSP00000261772,9606.ENSP00000264161,…	MRPS34,MRPL28,DHPS,EIF5,MRPL27,MRPL51,RARS,EIF2AK2,MRPS7,EIF3K,EIF2S3,MRPL4,C12orf65,PTCD3,EIF2S1,MRPS9,MRPS18B,AARS,DARS,MRPS5,MRPS28,DENR,RPMS17,MRPL17,EIF5B,EIF4A1,NDUFA7,ICT1,PAIP1,MRPL13,QARS,MRPL48,MRPL11,MRPL57,ABCF1,MRPL1,MRPS23,FARSA,TUFM,GADD45GIP1,KARS,RPS27L,MRPL40,MRPL12,EIF5A,LARP1,MRPL30,MRPL35,MRPL43,EIF4EBP1,MRPL20,AURKAIP1,PPA2,DALRD3,RPSA,RPL22L1,MRPL52,COPS5,MRPL37,MRPL24,IARS…
GO:0006120	Mitochondrial electron transport, nadh to ubiquinone	38	49	0.92	5.38e-16	9606.ENSP00000184266,9606.ENSP00000205402,9606.ENSP00000215565,9606.ENSP00000233627,9606.ENSP00000237889,9606.ENSP00000252102,9606.ENSP00000259037,9606.ENSP00000262507,9606.ENSP00000266544,9606.ENSP00000268668,9606.ENSP00000274137,9606.ENSP00000276689,9606.ENSP00000281031,9606.ENSP00000296684,9606.ENSP00000299166,9606.ENSP00000301457,9606.ENSP00000315774,9606.ENSP00000322450,9606.ENSP00000327268,…	NDUFB4,DLD,NDUFB7,NDUFS7,NDUFB3,NDUFA2,NDUFB5,COQ9,NDUFA9,NDUFB10,NDUFS6,NDUFB9,NDUFC2,NDUFS4,NDUFB8,NDUFA7,NDUFS8,NDUFV1,NDUFV2,NDUFB1,NDUFA4,NDUFV3,MT-ND6,MT-ND3,NDUFS2,NDUFA1,NDUFS5,NDUFA8,NDUFB6,NDUFA11,NDUFS1,NDUFA5,NDUFA3,NDUFA6,NDUFB2,NDUFA13,NDUFC1,NDUFAB1
GO:0090304	Nucleic acid metabolic process	338	2178	0.22	6.91e-16	9606.ENSP00000007390,9606.ENSP00000013807,9606.ENSP00000160827,9606.ENSP00000164227,9606.ENSP00000168216,9606.ENSP00000202816,9606.ENSP00000216225,9606.ENSP00000216294,9606.ENSP00000216297,9606.ENSP00000216714,9606.ENSP00000216756,9606.ENSP00000219431,9606.ENSP00000219548,9606.ENSP00000219782,9606.ENSP00000220913,9606.ENSP00000221233,9606.ENSP00000221859,9606.ENSP00000222219,9606.ENSP00000223129,…
GO:0043603	Cellular amide metabolic process	161	773	0.35	9.44e-16	9606.ENSP00000177742,9606.ENSP00000199706,9606.ENSP00000205402,9606.ENSP00000210060,9606.ENSP00000215567,9606.ENSP00000215882,9606.ENSP00000216554,9606.ENSP00000217131,9606.ENSP00000221130,9606.ENSP00000225969,9606.ENSP00000228740,9606.ENSP00000229238,9606.ENSP00000229329,9606.ENSP00000230048,9606.ENSP00000231572,9606.ENSP00000233057,9606.ENSP00000243045,9606.ENSP00000245539,9606.ENSP00000248342,…	MRPS34,MRPL28,DLD,DHPS,TECR,SLC25A1,EIF5,CTSZ,GSR,MRPL27,LTA4H,MRPL51,CMAS,ACOT13,RARS,EIF2AK2,ORMDL2,MRPS7,EIF3K,EIF2S3,MRPL4,C12orf65,PTCD3,EIF2S1,MRPS9,MRPS18B,GGH,HEXB,AARS,SPTLC1,SPCS2,DARS,SOD1,CERS2,MRPS5,DNPEP,MRPS28,HSD17B12,AASDHPPT,DENR,OXSM,RPMS17,MRPL17,EIF5B,EIF4A1,SPTSSA,NDUFA7,ICT1,PAIP1,CBR4,PAM,MRPL13,ASL,PDHB,QARS,MRPL48,MRPL11,MRPL57,ABCF1,MRPL1,TYMS,MRPS23,FARSA,TUFM,GADD45GI…
GO:0033554	Cellular response to stress	282	1725	0.24	2.12e-15	9606.ENSP00000013807,9606.ENSP00000037243,9606.ENSP00000044462,9606.ENSP00000160827,9606.ENSP00000162044,9606.ENSP00000162749,9606.ENSP00000164227,9606.ENSP00000171111,9606.ENSP00000185150,9606.ENSP00000199389,9606.ENSP00000215071,9606.ENSP00000216225,9606.ENSP00000216297,9606.ENSP00000216455,9606.ENSP00000216714,9606.ENSP00000216756,9606.ENSP00000216802,9606.ENSP00000217958,9606.ENSP00000219431,…
GO:0043604	Amide biosynthetic process	122	512	0.4	2.57e-15	9606.ENSP00000177742,9606.ENSP00000199706,9606.ENSP00000205402,9606.ENSP00000210060,9606.ENSP00000215567,9606.ENSP00000215882,9606.ENSP00000216554,9606.ENSP00000225969,9606.ENSP00000229238,9606.ENSP00000231572,9606.ENSP00000233057,9606.ENSP00000245539,9606.ENSP00000248342,9606.ENSP00000253039,9606.ENSP00000253099,9606.ENSP00000253233,9606.ENSP00000254630,9606.ENSP00000256383,9606.ENSP00000258455,…	MRPS34,MRPL28,DLD,DHPS,TECR,SLC25A1,EIF5,MRPL27,MRPL51,RARS,EIF2AK2,MRPS7,EIF3K,EIF2S3,MRPL4,C12orf65,PTCD3,EIF2S1,MRPS9,MRPS18B,AARS,SPTLC1,DARS,CERS2,MRPS5,MRPS28,HSD17B12,DENR,RPMS17,MRPL17,EIF5B,EIF4A1,SPTSSA,NDUFA7,ICT1,PAIP1,CBR4,MRPL13,ASL,PDHB,QARS,MRPL48,MRPL11,MRPL57,ABCF1,MRPL1,MRPS23,FARSA,TUFM,GADD45GIP1,KARS,RPS27L,MRPL40,MRPL12,EIF5A,LARP1,MRPL30,MRPL35,MRPL43,EIF4EBP1,MRPL20,AURKA…
GO:1901566	Organonitrogen compound biosynthetic process	234	1346	0.27	4.45e-15	9606.ENSP00000002596,9606.ENSP00000177742,9606.ENSP00000199706,9606.ENSP00000205402,9606.ENSP00000210060,9606.ENSP00000215375,9606.ENSP00000215567,9606.ENSP00000215882,9606.ENSP00000216554,9606.ENSP00000217971,9606.ENSP00000219302,9606.ENSP00000219479,9606.ENSP00000225969,9606.ENSP00000229238,9606.ENSP00000231572,9606.ENSP00000233057,9606.ENSP00000234111,9606.ENSP00000234454,9606.ENSP00000237530,…
GO:0002478	Antigen processing and presentation of exogenous peptide antigen	65	174	0.6	4.46e-15	9606.ENSP00000044462,9606.ENSP00000160827,9606.ENSP00000215071,9606.ENSP00000216455,9606.ENSP00000216802,9606.ENSP00000217958,9606.ENSP00000221114,9606.ENSP00000223321,9606.ENSP00000236671,9606.ENSP00000242285,9606.ENSP00000247461,9606.ENSP00000250244,9606.ENSP00000254286,9606.ENSP00000259457,9606.ENSP00000261303,9606.ENSP00000261479,9606.ENSP00000261623,9606.ENSP00000262193,9606.ENSP00000263168,…	PSMA4,KIF22,PSMD8,PSMA3,PSME2,PSMD10,DCTN6,PSMA2,CTSD,CLTA,CANX,AP1M2,ACTR10,PSMB7,PSMC1,PSMA6,CYBA,PSMB1,CAPZA1,KIF18A,AP2S1,VAMP8,PSMD3,RAB7A,PSMB6,PSMA5,AP2M1,PDIA3,PSMD1,PSMD2,PSMC5,CALR,AP2A2,AP1S1,CTSL,PSMD12,DYNC1H1,PSMB10,DCTN1,PSMB5,PSMD4,PSMA7,PSMB2,PSMB9,HLA-C,HLA-E,PSME1,DNM2,DYNLL1,AP1S3,DYNC1I2,IFI30,PSMD14,PSMC2,PSMD13,CAPZB,TAPBP,DCTN2,PSMA1,DCTN4,B2M,SHFM1,PSMC3,AP2B1,PSMB3
GO:0043043	Peptide biosynthetic process	102	389	0.45	5.84e-15	9606.ENSP00000177742,9606.ENSP00000199706,9606.ENSP00000210060,9606.ENSP00000216554,9606.ENSP00000225969,9606.ENSP00000229238,9606.ENSP00000231572,9606.ENSP00000233057,9606.ENSP00000245539,9606.ENSP00000248342,9606.ENSP00000253039,9606.ENSP00000253099,9606.ENSP00000253233,9606.ENSP00000254630,9606.ENSP00000256383,9606.ENSP00000258455,9606.ENSP00000259873,9606.ENSP00000261772,9606.ENSP00000264161,…	MRPS34,MRPL28,DHPS,EIF5,MRPL27,MRPL51,RARS,EIF2AK2,MRPS7,EIF3K,EIF2S3,MRPL4,C12orf65,PTCD3,EIF2S1,MRPS9,MRPS18B,AARS,DARS,MRPS5,MRPS28,DENR,RPMS17,MRPL17,EIF5B,EIF4A1,NDUFA7,ICT1,PAIP1,MRPL13,QARS,MRPL48,MRPL11,MRPL57,ABCF1,MRPL1,MRPS23,FARSA,TUFM,GADD45GIP1,KARS,RPS27L,MRPL40,MRPL12,EIF5A,LARP1,MRPL30,MRPL35,MRPL43,EIF4EBP1,MRPL20,AURKAIP1,PPA2,DALRD3,RPSA,RPL22L1,MRPL52,COPS5,MRPL37,MRPL24,IARS…
GO:0019884	Antigen processing and presentation of exogenous antigen	66	182	0.59	8.18e-15	9606.ENSP00000044462,9606.ENSP00000160827,9606.ENSP00000215071,9606.ENSP00000216455,9606.ENSP00000216802,9606.ENSP00000217958,9606.ENSP00000221114,9606.ENSP00000223321,9606.ENSP00000236671,9606.ENSP00000242285,9606.ENSP00000247461,9606.ENSP00000250244,9606.ENSP00000254286,9606.ENSP00000255194,9606.ENSP00000259457,9606.ENSP00000261303,9606.ENSP00000261479,9606.ENSP00000261623,9606.ENSP00000262193,…	PSMA4,KIF22,PSMD8,PSMA3,PSME2,PSMD10,DCTN6,PSMA2,CTSD,CLTA,CANX,AP1M2,ACTR10,AP3B1,PSMB7,PSMC1,PSMA6,CYBA,PSMB1,CAPZA1,KIF18A,AP2S1,VAMP8,PSMD3,RAB7A,PSMB6,PSMA5,AP2M1,PDIA3,PSMD1,PSMD2,PSMC5,CALR,AP2A2,AP1S1,CTSL,PSMD12,DYNC1H1,PSMB10,DCTN1,PSMB5,PSMD4,PSMA7,PSMB2,PSMB9,HLA-C,HLA-E,PSME1,DNM2,DYNLL1,AP1S3,DYNC1I2,IFI30,PSMD14,PSMC2,PSMD13,CAPZB,TAPBP,DCTN2,PSMA1,DCTN4,B2M,SHFM1,PSMC3,AP2B1,PSMB3
GO:0036230	Granulocyte activation	118	502	0.4	1.96e-14	9606.ENSP00000002165,9606.ENSP00000053867,9606.ENSP00000205636,9606.ENSP00000217131,9606.ENSP00000217971,9606.ENSP00000222968,9606.ENSP00000223321,9606.ENSP00000228506,9606.ENSP00000228740,9606.ENSP00000236671,9606.ENSP00000237642,9606.ENSP00000249923,9606.ENSP00000252593,9606.ENSP00000254286,9606.ENSP00000254301,9606.ENSP00000259457,9606.ENSP00000260118,9606.ENSP00000260130,9606.ENSP00000261416,…	FUCA2,GRN,CMTM6,CTSZ,PGRMC1,PDAP1,PSMA2,MLEC,LTA4H,CTSD,STBD1,COPB1,BST2,ACTR10,LGALS3,PSMB7,GGH,SDCBP,HEXB,CYBA,FAF2,PSMB1,VAMP8,PSMD3,RAB10,ANXA3,RAB7A,SRP14,IQGAP1,PFKL,PSMA5,LAMTOR1,IL18,NDUFC2,CCT8,KPNB1,CSTB,ARPC5,F2RL1,FABP5,CCT2,TRAPPC1,PA2G4,GAA,PSMD1,PSMD2,CPNE1,PKM,KARS,AP2A2,CFD,LAMP1,TMEM179B,TUBB,PLAUR,HUWE1,OSTF1,PTGES2,HMGB1,VAPA,CTSB,PSMD12,DYNC1H1,GOLGA7,XRCC6,PRSS3,CYB5R3,ILF2,…
GO:0016032	Viral process	157	776	0.33	2.13e-14	9606.ENSP00000044462,9606.ENSP00000162749,9606.ENSP00000171111,9606.ENSP00000209873,9606.ENSP00000216225,9606.ENSP00000216297,9606.ENSP00000216455,9606.ENSP00000218348,9606.ENSP00000225698,9606.ENSP00000225777,9606.ENSP00000228918,9606.ENSP00000231487,9606.ENSP00000233057,9606.ENSP00000245544,9606.ENSP00000247461,9606.ENSP00000249923,9606.ENSP00000250244,9606.ENSP00000252483,9606.ENSP00000254950,…	PSMA4,TNFRSF1A,KEAP1,AAAS,RBX1,SUPT16H,PSMA3,USP11,C1QBP,SYNGR2,LTBR,SKP1,EIF2AK2,NUP85,CANX,COPB1,AP1M2,PVRL2,VPS4A,LAMTOR5,SP110,PSMB7,SNW1,PSMB1,SMARCB1,AP2S1,CD81,EIF2AK4,VAMP8,YWHAE,STAT3,RAB7A,VDAC1,NBN,IQGAP1,PSMB6,SSRP1,DENR,SLC25A4,KPNB1,CTBP1,AP2M1,BAX,EIF4A1,ITGA2,NPM1,WAPAL,VPS35,INSR,COPS6,UBB,PCBP1,RAB1B,BANF1,CD46,PAK2,TLN1,ROCK2,SF3B2,TUFM,GADD45GIP1,KARS,CARM1,PPP1CA,AP2A2,LAMP1,…
GO:0042119	Neutrophil activation	117	497	0.4	2.34e-14	9606.ENSP00000002165,9606.ENSP00000053867,9606.ENSP00000205636,9606.ENSP00000217131,9606.ENSP00000217971,9606.ENSP00000222968,9606.ENSP00000223321,9606.ENSP00000228506,9606.ENSP00000228740,9606.ENSP00000236671,9606.ENSP00000237642,9606.ENSP00000249923,9606.ENSP00000252593,9606.ENSP00000254286,9606.ENSP00000254301,9606.ENSP00000259457,9606.ENSP00000260118,9606.ENSP00000260130,9606.ENSP00000261416,…	FUCA2,GRN,CMTM6,CTSZ,PGRMC1,PDAP1,PSMA2,MLEC,LTA4H,CTSD,STBD1,COPB1,BST2,ACTR10,LGALS3,PSMB7,GGH,SDCBP,HEXB,CYBA,FAF2,PSMB1,VAMP8,PSMD3,RAB10,ANXA3,RAB7A,SRP14,IQGAP1,PFKL,PSMA5,LAMTOR1,IL18,NDUFC2,CCT8,KPNB1,CSTB,ARPC5,F2RL1,FABP5,CCT2,TRAPPC1,PA2G4,GAA,PSMD1,PSMD2,CPNE1,PKM,AP2A2,CFD,LAMP1,TMEM179B,TUBB,PLAUR,HUWE1,OSTF1,PTGES2,HMGB1,VAPA,CTSB,PSMD12,DYNC1H1,GOLGA7,XRCC6,PRSS3,CYB5R3,ILF2,CD47,…
GO:0043312	Neutrophil degranulation	115	484	0.4	2.40e-14	9606.ENSP00000002165,9606.ENSP00000053867,9606.ENSP00000205636,9606.ENSP00000217131,9606.ENSP00000217971,9606.ENSP00000222968,9606.ENSP00000223321,9606.ENSP00000228506,9606.ENSP00000228740,9606.ENSP00000236671,9606.ENSP00000237642,9606.ENSP00000249923,9606.ENSP00000252593,9606.ENSP00000254286,9606.ENSP00000254301,9606.ENSP00000259457,9606.ENSP00000260118,9606.ENSP00000260130,9606.ENSP00000261416,…	FUCA2,GRN,CMTM6,CTSZ,PGRMC1,PDAP1,PSMA2,MLEC,LTA4H,CTSD,STBD1,COPB1,BST2,ACTR10,LGALS3,PSMB7,GGH,SDCBP,HEXB,CYBA,FAF2,PSMB1,VAMP8,PSMD3,RAB10,ANXA3,RAB7A,SRP14,IQGAP1,PFKL,PSMA5,LAMTOR1,NDUFC2,CCT8,KPNB1,CSTB,ARPC5,FABP5,CCT2,TRAPPC1,PA2G4,GAA,PSMD1,PSMD2,CPNE1,PKM,AP2A2,CFD,LAMP1,TMEM179B,TUBB,PLAUR,HUWE1,OSTF1,PTGES2,HMGB1,VAPA,CTSB,PSMD12,DYNC1H1,GOLGA7,XRCC6,PRSS3,CYB5R3,ILF2,CD47,DYNLT1,QSOX…
GO:0032981	Mitochondrial respiratory chain complex i assembly	40	66	0.81	2.80e-14	9606.ENSP00000184266,9606.ENSP00000215565,9606.ENSP00000233627,9606.ENSP00000237889,9606.ENSP00000252102,9606.ENSP00000259037,9606.ENSP00000266544,9606.ENSP00000268668,9606.ENSP00000274137,9606.ENSP00000276689,9606.ENSP00000281031,9606.ENSP00000296684,9606.ENSP00000299166,9606.ENSP00000301457,9606.ENSP00000315774,9606.ENSP00000322450,9606.ENSP00000323076,9606.ENSP00000327268,9606.ENSP00000330787,…	NDUFB4,NDUFB7,NDUFS7,NDUFB3,NDUFA2,NDUFB5,NDUFA9,NDUFB10,NDUFS6,NDUFB9,NDUFC2,NDUFS4,NDUFB8,NDUFA7,NDUFS8,NDUFV1,NDUFAF3,NDUFV2,NDUFB1,NDUFV3,MT-ND6,MT-ND3,NDUFS2,NDUFA1,NDUFS5,NDUFA8,NDUFB6,COA1,NDUFA11,NDUFS1,C17orf89,NDUFA5,NDUFA3,TIMMDC1,NDUFA6,NDUFB2,NDUFA13,NDUFC1,NDUFAB1,OXA1L
GO:0051246	Regulation of protein metabolic process	404	2828	0.18	3.23e-14	9606.ENSP00000006526,9606.ENSP00000025008,9606.ENSP00000037243,9606.ENSP00000053867,9606.ENSP00000162749,9606.ENSP00000164227,9606.ENSP00000171111,9606.ENSP00000185150,9606.ENSP00000199389,9606.ENSP00000205061,9606.ENSP00000216181,9606.ENSP00000216225,9606.ENSP00000216455,9606.ENSP00000216554,9606.ENSP00000216802,9606.ENSP00000217131,9606.ENSP00000217958,9606.ENSP00000218388,9606.ENSP00000219548,…
GO:0044267	Cellular protein metabolic process	499	3696	0.16	3.29e-14	9606.ENSP00000001008,9606.ENSP00000002165,9606.ENSP00000044462,9606.ENSP00000054950,9606.ENSP00000171111,9606.ENSP00000177742,9606.ENSP00000185150,9606.ENSP00000196061,9606.ENSP00000199389,9606.ENSP00000199706,9606.ENSP00000205402,9606.ENSP00000209873,9606.ENSP00000210060,9606.ENSP00000215071,9606.ENSP00000216225,9606.ENSP00000216330,9606.ENSP00000216455,9606.ENSP00000216554,9606.ENSP00000216802,…
GO:0002446	Neutrophil mediated immunity	116	495	0.4	3.81e-14	9606.ENSP00000002165,9606.ENSP00000053867,9606.ENSP00000205636,9606.ENSP00000217131,9606.ENSP00000217971,9606.ENSP00000222968,9606.ENSP00000223321,9606.ENSP00000228506,9606.ENSP00000228740,9606.ENSP00000236671,9606.ENSP00000237642,9606.ENSP00000249923,9606.ENSP00000252593,9606.ENSP00000254286,9606.ENSP00000254301,9606.ENSP00000259457,9606.ENSP00000260118,9606.ENSP00000260130,9606.ENSP00000261416,…	FUCA2,GRN,CMTM6,CTSZ,PGRMC1,PDAP1,PSMA2,MLEC,LTA4H,CTSD,STBD1,COPB1,BST2,ACTR10,LGALS3,PSMB7,GGH,SDCBP,HEXB,CYBA,FAF2,PSMB1,VAMP8,PSMD3,RAB10,ANXA3,RAB7A,SRP14,IQGAP1,PFKL,PSMA5,LAMTOR1,NDUFC2,CCT8,KPNB1,CSTB,ARPC5,FABP5,CCT2,TRAPPC1,PA2G4,GAA,JAGN1,PSMD1,PSMD2,CPNE1,PKM,AP2A2,CFD,LAMP1,TMEM179B,TUBB,PLAUR,HUWE1,OSTF1,PTGES2,HMGB1,VAPA,CTSB,PSMD12,DYNC1H1,GOLGA7,XRCC6,PRSS3,CYB5R3,ILF2,CD47,DYNLT…
GO:0048002	Antigen processing and presentation of peptide antigen	66	191	0.56	4.87e-14	9606.ENSP00000044462,9606.ENSP00000160827,9606.ENSP00000215071,9606.ENSP00000216455,9606.ENSP00000216802,9606.ENSP00000217958,9606.ENSP00000221114,9606.ENSP00000223321,9606.ENSP00000236671,9606.ENSP00000242285,9606.ENSP00000247461,9606.ENSP00000250244,9606.ENSP00000254286,9606.ENSP00000259457,9606.ENSP00000261303,9606.ENSP00000261479,9606.ENSP00000261623,9606.ENSP00000262193,9606.ENSP00000263168,…	PSMA4,KIF22,PSMD8,PSMA3,PSME2,PSMD10,DCTN6,PSMA2,CTSD,CLTA,CANX,AP1M2,ACTR10,PSMB7,PSMC1,PSMA6,CYBA,PSMB1,CAPZA1,KIF18A,AP2S1,VAMP8,PSMD3,RAB7A,PSMB6,PSMA5,AP2M1,PDIA3,PSMD1,PSMD2,PSMC5,CALR,AP2A2,AP1S1,CTSL,PSMD12,DYNC1H1,PSMB10,DCTN1,PSMB5,PSMD4,PSMA7,PSMB2,PSMB9,HLA-C,HLA-E,PSME1,DNM2,DYNLL1,AP1S3,DYNC1I2,IFI30,PSMD14,PSMC2,BCAP31,PSMD13,CAPZB,TAPBP,DCTN2,PSMA1,DCTN4,B2M,SHFM1,PSMC3,AP2B1,PSMB3
GO:0002444	Myeloid leukocyte mediated immunity	118	516	0.39	9.32e-14	9606.ENSP00000002165,9606.ENSP00000053867,9606.ENSP00000205636,9606.ENSP00000217131,9606.ENSP00000217971,9606.ENSP00000222968,9606.ENSP00000223321,9606.ENSP00000228506,9606.ENSP00000228740,9606.ENSP00000236671,9606.ENSP00000237642,9606.ENSP00000249923,9606.ENSP00000252593,9606.ENSP00000254286,9606.ENSP00000254301,9606.ENSP00000259457,9606.ENSP00000260118,9606.ENSP00000260130,9606.ENSP00000261416,…	FUCA2,GRN,CMTM6,CTSZ,PGRMC1,PDAP1,PSMA2,MLEC,LTA4H,CTSD,STBD1,COPB1,BST2,ACTR10,LGALS3,PSMB7,GGH,SDCBP,HEXB,CYBA,FAF2,PSMB1,VAMP8,PSMD3,RAB10,ANXA3,RAB7A,SRP14,IQGAP1,PFKL,PSMA5,LAMTOR1,NDUFC2,CCT8,KPNB1,CSTB,ARPC5,FABP5,CCT2,TRAPPC1,PA2G4,GAA,JAGN1,PSMD1,PSMD2,CPNE1,PKM,AP2A2,CFD,LAMP1,TMEM179B,TUBB,PLAUR,HUWE1,OSTF1,PTGES2,HMGB1,VAPA,CTSB,PSMD12,DYNC1H1,GOLGA7,XRCC6,PRSS3,CYB5R3,ILF2,CD47,DYNLT…
GO:0043299	Leukocyte degranulation	116	506	0.39	1.41e-13	9606.ENSP00000002165,9606.ENSP00000053867,9606.ENSP00000205636,9606.ENSP00000217131,9606.ENSP00000217971,9606.ENSP00000222968,9606.ENSP00000223321,9606.ENSP00000228506,9606.ENSP00000228740,9606.ENSP00000236671,9606.ENSP00000237642,9606.ENSP00000249923,9606.ENSP00000252593,9606.ENSP00000254286,9606.ENSP00000254301,9606.ENSP00000259457,9606.ENSP00000260118,9606.ENSP00000260130,9606.ENSP00000261416,…	FUCA2,GRN,CMTM6,CTSZ,PGRMC1,PDAP1,PSMA2,MLEC,LTA4H,CTSD,STBD1,COPB1,BST2,ACTR10,LGALS3,PSMB7,GGH,SDCBP,HEXB,CYBA,FAF2,PSMB1,VAMP8,PSMD3,RAB10,ANXA3,RAB7A,SRP14,IQGAP1,PFKL,PSMA5,LAMTOR1,NDUFC2,CCT8,KPNB1,CSTB,ARPC5,FABP5,CCT2,TRAPPC1,PA2G4,GAA,PSMD1,PSMD2,CPNE1,PKM,AP2A2,CFD,LAMP1,TMEM179B,TUBB,PLAUR,HUWE1,OSTF1,PTGES2,HMGB1,VAPA,CTSB,PSMD12,DYNC1H1,GOLGA7,XRCC6,PRSS3,CYB5R3,ILF2,CD47,DYNLT1,QSOX…
GO:0044403	Symbiotic process	166	865	0.31	1.52e-13	9606.ENSP00000044462,9606.ENSP00000162749,9606.ENSP00000171111,9606.ENSP00000209873,9606.ENSP00000216225,9606.ENSP00000216297,9606.ENSP00000216455,9606.ENSP00000218348,9606.ENSP00000225698,9606.ENSP00000225777,9606.ENSP00000228918,9606.ENSP00000231487,9606.ENSP00000233057,9606.ENSP00000245544,9606.ENSP00000247461,9606.ENSP00000249923,9606.ENSP00000250244,9606.ENSP00000252483,9606.ENSP00000254950,…	PSMA4,TNFRSF1A,KEAP1,AAAS,RBX1,SUPT16H,PSMA3,USP11,C1QBP,SYNGR2,LTBR,SKP1,EIF2AK2,NUP85,CANX,COPB1,AP1M2,PVRL2,VPS4A,LAMTOR5,SP110,PSMB7,SNW1,PSMB1,SMARCB1,AP2S1,CD81,EIF2AK4,VAMP8,YWHAE,STAT3,RAB7A,THOC3,VDAC1,NBN,IQGAP1,PSMB6,SSRP1,DENR,SLC25A4,KPNB1,CTBP1,AP2M1,BAX,EIF4A1,THOC7,ITGA2,NPM1,WAPAL,VPS35,PPIB,INSR,COPS6,UBB,PCBP1,RAB1B,BANF1,CD46,PAK2,TLN1,MET,ROCK2,SF3B2,TUFM,GADD45GIP1,KARS,CARM…
GO:0045055	Regulated exocytosis	143	697	0.34	1.69e-13	9606.ENSP00000002165,9606.ENSP00000053867,9606.ENSP00000205636,9606.ENSP00000216181,9606.ENSP00000217131,9606.ENSP00000217971,9606.ENSP00000218388,9606.ENSP00000222968,9606.ENSP00000223321,9606.ENSP00000225777,9606.ENSP00000228506,9606.ENSP00000228740,9606.ENSP00000236671,9606.ENSP00000237642,9606.ENSP00000249923,9606.ENSP00000252593,9606.ENSP00000252699,9606.ENSP00000254286,9606.ENSP00000254301,…	FUCA2,GRN,CMTM6,MYH9,CTSZ,PGRMC1,TIMP1,PDAP1,PSMA2,SYNGR2,MLEC,LTA4H,CTSD,STBD1,COPB1,BST2,ACTN4,ACTR10,LGALS3,PSMB7,GGH,SDCBP,SYT1,HEXB,CYBA,FAF2,PSMB1,LGALS3BP,APLP2,VAMP8,PSMD3,RAB10,ANXA3,RAB7A,SRP14,IQGAP1,PFKL,SOD1,PSMA5,LAMTOR1,NDUFC2,OLA1,APP,CCT8,CD109,KPNB1,CSTB,ARPC5,FABP5,CCT2,TRAPPC1,PA2G4,TMED10,GAA,PSMD1,PSMD2,CLU,TLN1,CPNE1,PKM,AP2A2,RAB11FIP1,CFD,LAMP1,TMEM179B,TUBB,PLAUR,HUWE1,O…
GO:0051234	Establishment of localization	576	4479	0.14	3.41e-13	9606.ENSP00000000233,9606.ENSP00000000412,9606.ENSP00000001008,9606.ENSP00000002165,9606.ENSP00000005257,9606.ENSP00000006275,9606.ENSP00000037243,9606.ENSP00000044462,9606.ENSP00000053867,9606.ENSP00000160827,9606.ENSP00000185150,9606.ENSP00000194214,9606.ENSP00000199389,9606.ENSP00000205636,9606.ENSP00000209873,9606.ENSP00000211314,9606.ENSP00000214869,9606.ENSP00000215071,9606.ENSP00000215375,…
GO:0002275	Myeloid cell activation involved in immune response	117	522	0.38	3.99e-13	9606.ENSP00000002165,9606.ENSP00000053867,9606.ENSP00000205636,9606.ENSP00000217131,9606.ENSP00000217971,9606.ENSP00000222968,9606.ENSP00000223321,9606.ENSP00000228506,9606.ENSP00000228740,9606.ENSP00000236671,9606.ENSP00000237642,9606.ENSP00000249923,9606.ENSP00000252593,9606.ENSP00000254286,9606.ENSP00000254301,9606.ENSP00000259457,9606.ENSP00000260118,9606.ENSP00000260130,9606.ENSP00000261416,…	FUCA2,GRN,CMTM6,CTSZ,PGRMC1,PDAP1,PSMA2,MLEC,LTA4H,CTSD,STBD1,COPB1,BST2,ACTR10,LGALS3,PSMB7,GGH,SDCBP,HEXB,CYBA,FAF2,PSMB1,VAMP8,PSMD3,RAB10,ANXA3,RAB7A,SRP14,IQGAP1,PFKL,PSMA5,LAMTOR1,NDUFC2,CCT8,KPNB1,CSTB,ARPC5,FABP5,CCT2,TRAPPC1,PA2G4,GAA,PSMD1,PSMD2,CPNE1,PKM,KARS,AP2A2,CFD,LAMP1,TMEM179B,TUBB,PLAUR,HUWE1,OSTF1,PTGES2,HMGB1,VAPA,CTSB,PSMD12,DYNC1H1,GOLGA7,XRCC6,PRSS3,CYB5R3,ILF2,CD47,DYNLT1…
GO:0031145	Anaphase-promoting complex-dependent catabolic process	42	83	0.73	5.08e-13	9606.ENSP00000044462,9606.ENSP00000215071,9606.ENSP00000216455,9606.ENSP00000216802,9606.ENSP00000217958,9606.ENSP00000223321,9606.ENSP00000256442,9606.ENSP00000259457,9606.ENSP00000261303,9606.ENSP00000261479,9606.ENSP00000262193,9606.ENSP00000264552,9606.ENSP00000264639,9606.ENSP00000270586,9606.ENSP00000271308,9606.ENSP00000296509,9606.ENSP00000304697,9606.ENSP00000309474,9606.ENSP00000310129,…	PSMA4,PSMD8,PSMA3,PSME2,PSMD10,PSMA2,CCNB1,PSMB7,PSMC1,PSMA6,PSMB1,UBE2S,PSMD3,PSMB6,PSMA5,MAD2L1,UBB,PSMD1,PSMD2,PSMC5,PSMD12,UBE2C,PSMB10,PSMB5,BUB3,PSMD4,PSMA7,CDC20,PSMB2,PSMB9,PSME1,PTTG1,CDK1,PSMD14,PSMC2,PSMD13,PSMA1,ANAPC16,ANAPC10,SHFM1,PSMC3,PSMB3
GO:0032268	Regulation of cellular protein metabolic process	382	2693	0.18	6.54e-13	9606.ENSP00000006526,9606.ENSP00000025008,9606.ENSP00000037243,9606.ENSP00000053867,9606.ENSP00000162749,9606.ENSP00000164227,9606.ENSP00000171111,9606.ENSP00000185150,9606.ENSP00000199389,9606.ENSP00000205061,9606.ENSP00000216181,9606.ENSP00000216225,9606.ENSP00000216554,9606.ENSP00000216802,9606.ENSP00000217131,9606.ENSP00000217958,9606.ENSP00000218388,9606.ENSP00000219548,9606.ENSP00000222005,…
GO:0046907	Intracellular transport	246	1520	0.24	7.43e-13	9606.ENSP00000000233,9606.ENSP00000000412,9606.ENSP00000006275,9606.ENSP00000185150,9606.ENSP00000194214,9606.ENSP00000205636,9606.ENSP00000209873,9606.ENSP00000214869,9606.ENSP00000215375,9606.ENSP00000215570,9606.ENSP00000216034,9606.ENSP00000216106,9606.ENSP00000216416,9606.ENSP00000217131,9606.ENSP00000219169,9606.ENSP00000221114,9606.ENSP00000221418,9606.ENSP00000221855,9606.ENSP00000222005,…
GO:0006521	Regulation of cellular amino acid metabolic process	37	64	0.79	9.37e-13	9606.ENSP00000044462,9606.ENSP00000215071,9606.ENSP00000216455,9606.ENSP00000216802,9606.ENSP00000217958,9606.ENSP00000223321,9606.ENSP00000234111,9606.ENSP00000259457,9606.ENSP00000261303,9606.ENSP00000261479,9606.ENSP00000262193,9606.ENSP00000264639,9606.ENSP00000270586,9606.ENSP00000271308,9606.ENSP00000309474,9606.ENSP00000310129,9606.ENSP00000310572,9606.ENSP00000319788,9606.ENSP00000348442,…	PSMA4,PSMD8,PSMA3,PSME2,PSMD10,PSMA2,ODC1,PSMB7,PSMC1,PSMA6,PSMB1,PSMD3,PSMB6,PSMA5,PSMD1,PSMD2,PSMC5,NQO1,PSMD12,ATP2B4,PSMB10,COMT,PSMB5,PSMD4,PSMA7,PSMB2,PSMB9,PSME1,PSMD14,PSMC2,PSMD13,PSMA1,PARK7,OAZ1,SHFM1,PSMC3,PSMB3
GO:0019882	Antigen processing and presentation	68	219	0.52	1.18e-12	9606.ENSP00000044462,9606.ENSP00000160827,9606.ENSP00000215071,9606.ENSP00000216455,9606.ENSP00000216802,9606.ENSP00000217958,9606.ENSP00000221114,9606.ENSP00000223321,9606.ENSP00000236671,9606.ENSP00000242285,9606.ENSP00000247461,9606.ENSP00000250244,9606.ENSP00000254286,9606.ENSP00000255194,9606.ENSP00000259457,9606.ENSP00000261303,9606.ENSP00000261479,9606.ENSP00000261623,9606.ENSP00000262193,…	PSMA4,KIF22,PSMD8,PSMA3,PSME2,PSMD10,DCTN6,PSMA2,CTSD,CLTA,CANX,AP1M2,ACTR10,AP3B1,PSMB7,PSMC1,PSMA6,CYBA,PSMB1,CAPZA1,KIF18A,AP2S1,VAMP8,PSMD3,RAB10,RAB7A,PSMB6,PSMA5,AP2M1,PDIA3,PSMD1,PSMD2,PSMC5,CALR,AP2A2,AP1S1,CTSL,PSMD12,DYNC1H1,PSMB10,DCTN1,PSMB5,PSMD4,PSMA7,PSMB2,PSMB9,HLA-C,HLA-E,PSME1,DNM2,DYNLL1,AP1S3,DYNC1I2,IFI30,PSMD14,PSMC2,BCAP31,PSMD13,CAPZB,TAPBP,DCTN2,PSMA1,DCTN4,B2M,SHFM1,PSMC…
GO:0016192	Vesicle-mediated transport	279	1805	0.22	1.21e-12	9606.ENSP00000000233,9606.ENSP00000000412,9606.ENSP00000002165,9606.ENSP00000005257,9606.ENSP00000006275,9606.ENSP00000037243,9606.ENSP00000053867,9606.ENSP00000160827,9606.ENSP00000199389,9606.ENSP00000205636,9606.ENSP00000214869,9606.ENSP00000216106,9606.ENSP00000216181,9606.ENSP00000216416,9606.ENSP00000217131,9606.ENSP00000217971,9606.ENSP00000218388,9606.ENSP00000221114,9606.ENSP00000221957,…
GO:0034645	Cellular macromolecule biosynthetic process	253	1592	0.23	1.74e-12	9606.ENSP00000164227,9606.ENSP00000177742,9606.ENSP00000199706,9606.ENSP00000210060,9606.ENSP00000216294,9606.ENSP00000216297,9606.ENSP00000216554,9606.ENSP00000216756,9606.ENSP00000219782,9606.ENSP00000220913,9606.ENSP00000221859,9606.ENSP00000223129,9606.ENSP00000225969,9606.ENSP00000227507,9606.ENSP00000229238,9606.ENSP00000230056,9606.ENSP00000231572,9606.ENSP00000233057,9606.ENSP00000235310,…
GO:0002479	Antigen processing and presentation of exogenous peptide antigen via mhc class i, tap-dependent	39	75	0.74	2.30e-12	9606.ENSP00000044462,9606.ENSP00000215071,9606.ENSP00000216455,9606.ENSP00000216802,9606.ENSP00000217958,9606.ENSP00000223321,9606.ENSP00000259457,9606.ENSP00000261303,9606.ENSP00000261479,9606.ENSP00000261623,9606.ENSP00000262193,9606.ENSP00000263864,9606.ENSP00000264639,9606.ENSP00000270586,9606.ENSP00000271308,9606.ENSP00000300289,9606.ENSP00000309474,9606.ENSP00000310129,9606.ENSP00000310572,…	PSMA4,PSMD8,PSMA3,PSME2,PSMD10,PSMA2,PSMB7,PSMC1,PSMA6,CYBA,PSMB1,VAMP8,PSMD3,PSMB6,PSMA5,PDIA3,PSMD1,PSMD2,PSMC5,CALR,PSMD12,PSMB10,PSMB5,PSMD4,PSMA7,PSMB2,PSMB9,HLA-C,HLA-E,PSME1,PSMD14,PSMC2,PSMD13,TAPBP,PSMA1,B2M,SHFM1,PSMC3,PSMB3
GO:1903311	Regulation of mrna metabolic process	87	338	0.44	2.30e-12	9606.ENSP00000044462,9606.ENSP00000215071,9606.ENSP00000216455,9606.ENSP00000216714,9606.ENSP00000216802,9606.ENSP00000217958,9606.ENSP00000221233,9606.ENSP00000223321,9606.ENSP00000225698,9606.ENSP00000228251,9606.ENSP00000229390,9606.ENSP00000247026,9606.ENSP00000254878,9606.ENSP00000256442,9606.ENSP00000259457,9606.ENSP00000261303,9606.ENSP00000261479,9606.ENSP00000261531,9606.ENSP00000262193,…	PSMA4,PSMD8,PSMA3,APEX1,PSME2,PSMD10,EXOSC5,PSMA2,C1QBP,YBX3,SRSF9,NSRP1,HRSP12,CCNB1,PSMB7,PSMC1,PSMA6,SNW1,PSMB1,PSMD3,XRN1,PSMB6,PSMA5,ZFP36L2,MBNL1,NPM1,POLR2G,PAIP1,UBB,PSMD1,PSMD2,PSMC5,HNRNPD,KHDRBS1,EXOSC4,ROCK2,NCL,EXOSC3,ZBTB7A,HNRNPM,SRSF7,LARP1,HNRNPA1,THRAP3,HNRNPA2B1,PSMD12,SON,FXR1,PSMB10,CTR9,CNOT7,PSMB5,PSMD4,AHCYL1,PSMA7,SERBP1,MAGOH,YBX1,YWHAB,PABPC4,PSMB2,SRSF3,PSMB9,NELFE,HNR…
GO:0042590	Antigen processing and presentation of exogenous peptide antigen via mhc class i	40	80	0.73	2.81e-12	9606.ENSP00000044462,9606.ENSP00000215071,9606.ENSP00000216455,9606.ENSP00000216802,9606.ENSP00000217958,9606.ENSP00000223321,9606.ENSP00000259457,9606.ENSP00000261303,9606.ENSP00000261479,9606.ENSP00000261623,9606.ENSP00000262193,9606.ENSP00000263864,9606.ENSP00000264639,9606.ENSP00000270586,9606.ENSP00000271308,9606.ENSP00000300289,9606.ENSP00000309474,9606.ENSP00000310129,9606.ENSP00000310572,…	PSMA4,PSMD8,PSMA3,PSME2,PSMD10,PSMA2,PSMB7,PSMC1,PSMA6,CYBA,PSMB1,VAMP8,PSMD3,PSMB6,PSMA5,PDIA3,PSMD1,PSMD2,PSMC5,CALR,PSMD12,PSMB10,PSMB5,PSMD4,PSMA7,PSMB2,PSMB9,HLA-C,HLA-E,PSME1,IFI30,PSMD14,PSMC2,PSMD13,TAPBP,PSMA1,B2M,SHFM1,PSMC3,PSMB3
GO:1901991	Negative regulation of mitotic cell cycle phase transition	67	219	0.51	3.13e-12	9606.ENSP00000044462,9606.ENSP00000215071,9606.ENSP00000216225,9606.ENSP00000216455,9606.ENSP00000216802,9606.ENSP00000217958,9606.ENSP00000223321,9606.ENSP00000227507,9606.ENSP00000231487,9606.ENSP00000235310,9606.ENSP00000244745,9606.ENSP00000254950,9606.ENSP00000256442,9606.ENSP00000257430,9606.ENSP00000257904,9606.ENSP00000259457,9606.ENSP00000261303,9606.ENSP00000261479,9606.ENSP00000262193,…	PSMA4,PSMD8,RBX1,PSMA3,PSME2,PSMD10,PSMA2,CCND1,SKP1,MAD2L2,SOX4,VPS4A,CCNB1,APC,CDK4,PSMB7,PSMC1,PSMA6,PSMB1,PSMD3,NBN,PSMB6,PSMA5,ZFP36L2,BAX,MAD2L1,BIRC5,PSMD1,PSMD2,PSMC5,PRKDC,CARM1,PSMG2,RPS27L,ZNF385A,PSMD12,PSMB10,NAE1,CNOT7,PSMB5,CENPF,TPR,BUB3,PSMD4,PSMA7,CDC20,PSMB2,PSMB9,TFDP1,PCNA,PSME1,TAOK3,BRD7,CDK1,PRMT2,PSMD14,ZFP36L1,PSMC2,PSMD13,PRMT1,PSMA1,CDKN2A,DP2,HMGA2,SHFM1,PSMC3,PSMB3
GO:0002274	Myeloid leukocyte activation	123	585	0.35	3.60e-12	9606.ENSP00000002165,9606.ENSP00000053867,9606.ENSP00000205636,9606.ENSP00000217131,9606.ENSP00000217971,9606.ENSP00000222968,9606.ENSP00000223321,9606.ENSP00000228506,9606.ENSP00000228740,9606.ENSP00000228918,9606.ENSP00000236671,9606.ENSP00000237642,9606.ENSP00000249923,9606.ENSP00000252593,9606.ENSP00000254286,9606.ENSP00000254301,9606.ENSP00000259457,9606.ENSP00000260118,9606.ENSP00000260130,…	FUCA2,GRN,CMTM6,CTSZ,PGRMC1,PDAP1,PSMA2,MLEC,LTA4H,LTBR,CTSD,STBD1,COPB1,BST2,ACTR10,LGALS3,PSMB7,GGH,SDCBP,HEXB,CYBA,FAF2,PSMB1,VAMP8,PSMD3,RAB10,ANXA3,RAB7A,SRP14,IQGAP1,PFKL,PSMA5,LAMTOR1,IL18,NDUFC2,APP,CCT8,KPNB1,CSTB,ARPC5,F2RL1,FABP5,CCT2,TRAPPC1,PA2G4,GAA,PSMD1,PSMD2,CLU,CPNE1,PKM,KARS,AP2A2,CFD,LAMP1,TMEM179B,TUBB,PLAUR,HUWE1,OSTF1,PTGES2,HMGB1,VAPA,CTSB,PSMD12,DYNC1H1,GOLGA7,XRCC6,PRSS3…
GO:0016310	Phosphorylation	213	1275	0.25	3.67e-12	9606.ENSP00000044462,9606.ENSP00000184266,9606.ENSP00000199389,9606.ENSP00000203407,9606.ENSP00000205402,9606.ENSP00000215071,9606.ENSP00000215375,9606.ENSP00000215565,9606.ENSP00000216225,9606.ENSP00000216455,9606.ENSP00000216802,9606.ENSP00000217958,9606.ENSP00000219302,9606.ENSP00000219479,9606.ENSP00000223321,9606.ENSP00000227507,9606.ENSP00000228280,9606.ENSP00000229270,9606.ENSP00000229379,…
GO:0006810	Transport	556	4353	0.13	4.00e-12	9606.ENSP00000000233,9606.ENSP00000000412,9606.ENSP00000001008,9606.ENSP00000002165,9606.ENSP00000005257,9606.ENSP00000006275,9606.ENSP00000037243,9606.ENSP00000044462,9606.ENSP00000053867,9606.ENSP00000160827,9606.ENSP00000185150,9606.ENSP00000194214,9606.ENSP00000199389,9606.ENSP00000205636,9606.ENSP00000209873,9606.ENSP00000211314,9606.ENSP00000214869,9606.ENSP00000215071,9606.ENSP00000215375,…
GO:0002252	Immune effector process	174	969	0.28	4.77e-12	9606.ENSP00000002165,9606.ENSP00000013807,9606.ENSP00000053867,9606.ENSP00000164227,9606.ENSP00000205636,9606.ENSP00000217131,9606.ENSP00000217971,9606.ENSP00000221233,9606.ENSP00000222968,9606.ENSP00000223023,9606.ENSP00000223321,9606.ENSP00000225698,9606.ENSP00000228506,9606.ENSP00000228740,9606.ENSP00000228825,9606.ENSP00000233057,9606.ENSP00000236671,9606.ENSP00000237642,9606.ENSP00000249923,…	FUCA2,ERCC1,GRN,BCL3,CMTM6,CTSZ,PGRMC1,EXOSC5,PDAP1,WASL,PSMA2,C1QBP,MLEC,LTA4H,ARPC3,EIF2AK2,CTSD,STBD1,COPB1,BST2,ACTR10,LGALS3,PSMB7,GGH,SDCBP,HEXB,CYBA,FAF2,PSMB1,PRDX1,ACTR3,CD81,EIF2AK4,VAMP8,HERC5,PSMD3,STAT3,RAB10,ANXA3,RAB7A,NBN,SRP14,IQGAP1,PFKL,PSMA5,LAMTOR1,IL18,NDUFC2,APP,CCT8,KPNB1,CSTB,ARPC5,ARPC2,F2RL1,FABP5,CCT2,CRK,PRDX2,TRAPPC1,PA2G4,TRIM56,GAA,JAGN1,PSMD1,PSMD2,
GO:1901990	Regulation of mitotic cell cycle phase transition	98	416	0.4	5.02e-12	9606.ENSP00000044462,9606.ENSP00000215071,9606.ENSP00000216225,9606.ENSP00000216455,9606.ENSP00000216714,9606.ENSP00000216802,9606.ENSP00000217958,9606.ENSP00000223321,9606.ENSP00000227507,9606.ENSP00000231487,9606.ENSP00000234091,9606.ENSP00000235310,9606.ENSP00000244745,9606.ENSP00000245960,9606.ENSP00000251413,9606.ENSP00000254950,9606.ENSP00000256442,9606.ENSP00000257430,9606.ENSP00000257904,…	PSMA4,PSMD8,RBX1,PSMA3,APEX1,PSME2,PSMD10,PSMA2,CCND1,SKP1,ID2,MAD2L2,SOX4,CDC25B,TUBG1,VPS4A,CCNB1,APC,CDK4,PSMB7,PSMC1,PSMA6,PSMB1,YWHAE,PSMD3,NBN,PSMB6,PSMA5,ZFP36L2,APP,APPL1,BAX,MAD2L1,TPX2,BIRC5,TMOD3,PSMD1,PSMD2,PSMC5,PRKDC,SSNA1,BID,PPP2R1A,CARM1,PSMG2,PCM1,RPS27L,RAD51C,ZNF385A,TUBB,PSMD12,UBE2C,DYNC1H1,PSMB10,ANKRD17,NAE1,DCTN1,CNOT7,PSMB5,SDCCAG8,CENPF,TPR,BUB3,PSMD4,PSMA7,CDC20,PSMB2,…
GO:0002443	Leukocyte mediated immunity	130	641	0.33	6.15e-12	9606.ENSP00000002165,9606.ENSP00000013807,9606.ENSP00000053867,9606.ENSP00000164227,9606.ENSP00000205636,9606.ENSP00000217131,9606.ENSP00000217971,9606.ENSP00000222968,9606.ENSP00000223321,9606.ENSP00000225698,9606.ENSP00000228506,9606.ENSP00000228740,9606.ENSP00000236671,9606.ENSP00000237642,9606.ENSP00000249923,9606.ENSP00000252593,9606.ENSP00000254286,9606.ENSP00000254301,9606.ENSP00000259457,…	FUCA2,ERCC1,GRN,BCL3,CMTM6,CTSZ,PGRMC1,PDAP1,PSMA2,C1QBP,MLEC,LTA4H,CTSD,STBD1,COPB1,BST2,ACTR10,LGALS3,PSMB7,GGH,SDCBP,HEXB,CYBA,FAF2,PSMB1,PRDX1,CD81,VAMP8,PSMD3,RAB10,ANXA3,RAB7A,NBN,SRP14,IQGAP1,PFKL,PSMA5,LAMTOR1,IL18,NDUFC2,CCT8,KPNB1,CSTB,ARPC5,FABP5,CCT2,TRAPPC1,PA2G4,GAA,JAGN1,PSMD1,PSMD2,CD46,CLU,CPNE1,PKM,EXOSC3,AP2A2,KDELR1,CFD,LAMP1,TMEM179B,TUBB,PLAUR,HUWE1,OSTF1,PTGES2,HMGB1,VAPA,C…
GO:1901987	Regulation of cell cycle phase transition	103	452	0.38	6.59e-12	9606.ENSP00000044462,9606.ENSP00000215071,9606.ENSP00000216225,9606.ENSP00000216455,9606.ENSP00000216714,9606.ENSP00000216802,9606.ENSP00000217958,9606.ENSP00000223321,9606.ENSP00000227507,9606.ENSP00000231487,9606.ENSP00000234091,9606.ENSP00000235310,9606.ENSP00000244745,9606.ENSP00000245960,9606.ENSP00000251413,9606.ENSP00000254950,9606.ENSP00000256442,9606.ENSP00000257430,9606.ENSP00000257904,…	PSMA4,PSMD8,RBX1,PSMA3,APEX1,PSME2,PSMD10,PSMA2,CCND1,SKP1,ID2,MAD2L2,SOX4,CDC25B,TUBG1,VPS4A,CCNB1,APC,CDK4,PSMB7,PSMC1,PSMA6,PSMB1,YWHAE,PSMD3,NBN,PSMB6,PSMA5,ZFP36L2,APP,APPL1,BAX,MAD2L1,NPM1,TPX2,BIRC5,TMOD3,PSMD1,PSMD2,PSMC5,PRKDC,SSNA1,BID,PPP2R1A,CARM1,PSMG2,PCM1,PPAP2C,RPS27L,RAD51C,ZNF385A,TUBB,DDRGK1,PSMD12,UBE2C,DYNC1H1,ATP2B4,PSMB10,ANKRD17,NAE1,DCTN1,CNOT7,PSMB5,SDCCAG8,CENPF,TPR,BUB…
GO:0051179	Localization	681	5591	0.11	8.23e-12	9606.ENSP00000000233,9606.ENSP00000000412,9606.ENSP00000001008,9606.ENSP00000002165,9606.ENSP00000005257,9606.ENSP00000006275,9606.ENSP00000007722,9606.ENSP00000037243,9606.ENSP00000044462,9606.ENSP00000053867,9606.ENSP00000160827,9606.ENSP00000162749,9606.ENSP00000164227,9606.ENSP00000171111,9606.ENSP00000185150,9606.ENSP00000194214,9606.ENSP00000199389,9606.ENSP00000200181,9606.ENSP00000205061,…
GO:0007346	Regulation of mitotic cell cycle	134	676	0.32	1.05e-11	9606.ENSP00000044462,9606.ENSP00000215071,9606.ENSP00000216225,9606.ENSP00000216455,9606.ENSP00000216714,9606.ENSP00000216802,9606.ENSP00000217958,9606.ENSP00000223129,9606.ENSP00000223321,9606.ENSP00000227507,9606.ENSP00000231487,9606.ENSP00000234091,9606.ENSP00000235310,9606.ENSP00000244745,9606.ENSP00000244869,9606.ENSP00000245451,9606.ENSP00000245960,9606.ENSP00000247970,9606.ENSP00000251413,…	PSMA4,PSMD8,RBX1,PSMA3,APEX1,PSME2,PSMD10,RPA3,PSMA2,CCND1,SKP1,ID2,MAD2L2,SOX4,EREG,BMP4,CDC25B,PIN1,TUBG1,VPS4A,CCNB1,APC,CDK4,PSMB7,SDCBP,ASUN,PSMC1,PSMA6,USP22,PSMB1,SLC9A3R1,MAP2K2,YWHAE,PSMD3,NBN,IQGAP1,PSMB6,PSMA5,ZFP36L2,APP,APPL1,BAX,MAD2L1,TPX2,BIRC5,INSR,TMOD3,PSMD1,PSMD2,PSMC5,PRKDC,SSNA1,PAK2,BID,GADD45GIP1,PPP2R1A,CARM1,STK25,PSMG2,PCM1,RPS27L,RAD51C,SRA1,ZNF385A,TUBB,EIF4EBP1,PTPN1…
GO:0009059	Macromolecule biosynthetic process	255	1643	0.22	1.24e-11	9606.ENSP00000002596,9606.ENSP00000164227,9606.ENSP00000177742,9606.ENSP00000199706,9606.ENSP00000210060,9606.ENSP00000216294,9606.ENSP00000216297,9606.ENSP00000216554,9606.ENSP00000216756,9606.ENSP00000219782,9606.ENSP00000220913,9606.ENSP00000221859,9606.ENSP00000223129,9606.ENSP00000225969,9606.ENSP00000227507,9606.ENSP00000229238,9606.ENSP00000230056,9606.ENSP00000231572,9606.ENSP00000233057,…
GO:0009894	Regulation of catabolic process	181	1038	0.27	1.34e-11	9606.ENSP00000025008,9606.ENSP00000037243,9606.ENSP00000044462,9606.ENSP00000171111,9606.ENSP00000185150,9606.ENSP00000209873,9606.ENSP00000215071,9606.ENSP00000216225,9606.ENSP00000216455,9606.ENSP00000216714,9606.ENSP00000216802,9606.ENSP00000217958,9606.ENSP00000218388,9606.ENSP00000219548,9606.ENSP00000221233,9606.ENSP00000222005,9606.ENSP00000223321,9606.ENSP00000228251,9606.ENSP00000234111,…	RB1CC1,GABARAPL2,PSMA4,KEAP1,ERLEC1,AAAS,PSMD8,RBX1,PSMA3,APEX1,PSME2,PSMD10,TIMP1,STUB1,EXOSC5,CDC37,PSMA2,YBX3,ODC1,MAD2L2,SOX9,NUP85,CAPNS1,PIN1,ATP6V1E1,NDFIP1,SMARCC1,GRSF1,HRSP12,LAMTOR5,APC,CDK4,PSMB7,SDCBP,LRPPRC,PSMC1,U
GO:0033043	Regulation of organelle organization	214	1306	0.24	1.59e-11	9606.ENSP00000001008,9606.ENSP00000013807,9606.ENSP00000053867,9606.ENSP00000211314,9606.ENSP00000216115,9606.ENSP00000217958,9606.ENSP00000222005,9606.ENSP00000223023,9606.ENSP00000223136,9606.ENSP00000225655,9606.ENSP00000228825,9606.ENSP00000234590,9606.ENSP00000235310,9606.ENSP00000238892,9606.ENSP00000244869,9606.ENSP00000245451,9606.ENSP00000246747,9606.ENSP00000247970,9606.ENSP00000249014,…
GO:1901988	Negative regulation of cell cycle phase transition	68	235	0.49	1.61e-11	9606.ENSP00000044462,9606.ENSP00000215071,9606.ENSP00000216225,9606.ENSP00000216455,9606.ENSP00000216802,9606.ENSP00000217958,9606.ENSP00000223321,9606.ENSP00000227507,9606.ENSP00000231487,9606.ENSP00000235310,9606.ENSP00000244745,9606.ENSP00000254950,9606.ENSP00000256442,9606.ENSP00000257430,9606.ENSP00000257904,9606.ENSP00000259457,9606.ENSP00000261303,9606.ENSP00000261479,9606.ENSP00000262193,…	PSMA4,PSMD8,RBX1,PSMA3,PSME2,PSMD10,PSMA2,CCND1,SKP1,MAD2L2,SOX4,VPS4A,CCNB1,APC,CDK4,PSMB7,PSMC1,PSMA6,PSMB1,PSMD3,NBN,PSMB6,PSMA5,ZFP36L2,BAX,MAD2L1,BIRC5,PSMD1,PSMD2,PSMC5,PRKDC,CARM1,PSMG2,RPS27L,ZNF385A,PSMD12,PSMB10,NAE1,CNOT7,PSMB5,CENPF,TPR,BUB3,PSMD4,PSMA7,CDC20,PSMB2,PSMB9,TFDP1,PCNA,PSME1,TAOK3,BRD7,CDK1,PRMT2,PSMD14,ZFP36L1,PSMC2,PSMD13,PRMT1,PSMA1,CDKN2A,DP2,H2AFY,HMGA2,SHFM1,PSMC3,P…
GO:0002263	Cell activation involved in immune response	127	630	0.33	1.64e-11	9606.ENSP00000002165,9606.ENSP00000013807,9606.ENSP00000053867,9606.ENSP00000164227,9606.ENSP00000205636,9606.ENSP00000217131,9606.ENSP00000217971,9606.ENSP00000222968,9606.ENSP00000223321,9606.ENSP00000228506,9606.ENSP00000228740,9606.ENSP00000236671,9606.ENSP00000237642,9606.ENSP00000249923,9606.ENSP00000252593,9606.ENSP00000254286,9606.ENSP00000254301,9606.ENSP00000259457,9606.ENSP00000260118,…	FUCA2,ERCC1,GRN,BCL3,CMTM6,CTSZ,PGRMC1,PDAP1,PSMA2,MLEC,LTA4H,CTSD,STBD1,COPB1,BST2,ACTR10,LGALS3,PSMB7,GGH,SDCBP,HEXB,CYBA,FAF2,PSMB1,EIF2AK4,VAMP8,PSMD3,STAT3,RAB10,ANXA3,RAB7A,NBN,SRP14,IQGAP1,PFKL,PSMA5,LAMTOR1,NDUFC2,APP,CCT8,KPNB1,CSTB,ARPC5,F2RL1,FABP5,CCT2,TRAPPC1,PA2G4,GAA,PSMD1,PSMD2,CPNE1,PKM,EXOSC3,KARS,AP2A2,CFD,LAMP1,TMEM179B,TUBB,PLAUR,HUWE1,OSTF1,PTGES2,HMGB1,VAPA,CTSB,PSMD12,DYNC…
GO:0010948	Negative regulation of cell cycle process	83	328	0.43	1.69e-11	9606.ENSP00000044462,9606.ENSP00000215071,9606.ENSP00000216225,9606.ENSP00000216455,9606.ENSP00000216802,9606.ENSP00000217958,9606.ENSP00000223321,9606.ENSP00000227507,9606.ENSP00000231487,9606.ENSP00000235310,9606.ENSP00000244745,9606.ENSP00000245451,9606.ENSP00000254942,9606.ENSP00000254950,9606.ENSP00000256442,9606.ENSP00000257430,9606.ENSP00000257904,9606.ENSP00000259457,9606.ENSP00000261303,…	PSMA4,PSMD8,RBX1,PSMA3,PSME2,PSMD10,PSMA2,CCND1,SKP1,MAD2L2,SOX4,BMP4,TERF2,VPS4A,CCNB1,APC,CDK4,PSMB7,PSMC1,PSMA6,PSMB1,PSMD3,NBN,PSMB6,PSMA5,ZFP36L2,BAX,MAD2L1,NPM1,WAPAL,BIRC5,PSMD1,PSMD2,PSMC5,PRKDC,CALR,CARM1,PSMG2,RPS27L,CBX3,ZNF385A,AURKAIP1,PSMD12,PSMB10,NAE1,CNOT7,PSMB5,CENPF,TPR,BUB3,PSMD4,PSMA7,CDC20,PSMB2,ATRX,RBBP4,PSMB9,TFDP1,EHMT2,PPP1R10,PCNA,PSME1,TAOK3,PRKAR1A,PTTG1,BRD7,CDK1,PR…
GO:0033238	Regulation of cellular amine metabolic process	39	82	0.7	1.72e-11	9606.ENSP00000044462,9606.ENSP00000215071,9606.ENSP00000216455,9606.ENSP00000216802,9606.ENSP00000217958,9606.ENSP00000223321,9606.ENSP00000234111,9606.ENSP00000259457,9606.ENSP00000261303,9606.ENSP00000261479,9606.ENSP00000262193,9606.ENSP00000264639,9606.ENSP00000270586,9606.ENSP00000271308,9606.ENSP00000299138,9606.ENSP00000309474,9606.ENSP00000310129,9606.ENSP00000310572,9606.ENSP00000319788,…	PSMA4,PSMD8,PSMA3,PSME2,PSMD10,PSMA2,ODC1,PSMB7,PSMC1,PSMA6,PSMB1,PSMD3,PSMB6,PSMA5,VPS35,PSMD1,PSMD2,PSMC5,NQO1,NR4A2,PSMD12,ATP2B4,PSMB10,COMT,PSMB5,PSMD4,PSMA7,PSMB2,PSMB9,PSME1,PSMD14,PSMC2,PSMD13,PSMA1,PARK7,OAZ1,SHFM1,PSMC3,PSMB3
GO:0002474	Antigen processing and presentation of peptide antigen via mhc class i	42	96	0.67	1.82e-11	9606.ENSP00000044462,9606.ENSP00000215071,9606.ENSP00000216455,9606.ENSP00000216802,9606.ENSP00000217958,9606.ENSP00000223321,9606.ENSP00000247461,9606.ENSP00000259457,9606.ENSP00000261303,9606.ENSP00000261479,9606.ENSP00000261623,9606.ENSP00000262193,9606.ENSP00000263864,9606.ENSP00000264639,9606.ENSP00000270586,9606.ENSP00000271308,9606.ENSP00000300289,9606.ENSP00000309474,9606.ENSP00000310129,…	PSMA4,PSMD8,PSMA3,PSME2,PSMD10,PSMA2,CANX,PSMB7,PSMC1,PSMA6,CYBA,PSMB1,VAMP8,PSMD3,PSMB6,PSMA5,PDIA3,PSMD1,PSMD2,PSMC5,CALR,PSMD12,PSMB10,PSMB5,PSMD4,PSMA7,PSMB2,PSMB9,HLA-C,HLA-E,PSME1,IFI30,PSMD14,PSMC2,BCAP31,PSMD13,TAPBP,PSMA1,B2M,SHFM1,PSMC3,PSMB3
GO:0006887	Exocytosis	148	789	0.3	2.11e-11	9606.ENSP00000002165,9606.ENSP00000005257,9606.ENSP00000053867,9606.ENSP00000205636,9606.ENSP00000216181,9606.ENSP00000217131,9606.ENSP00000217971,9606.ENSP00000218388,9606.ENSP00000222968,9606.ENSP00000223321,9606.ENSP00000225777,9606.ENSP00000228506,9606.ENSP00000228740,9606.ENSP00000236671,9606.ENSP00000237642,9606.ENSP00000249923,9606.ENSP00000252593,9606.ENSP00000252699,9606.ENSP00000254286,…	FUCA2,RALA,GRN,CMTM6,MYH9,CTSZ,PGRMC1,TIMP1,PDAP1,PSMA2,SYNGR2,MLEC,LTA4H,CTSD,STBD1,COPB1,BST2,ACTN4,ACTR10,LGALS3,PSMB7,GGH,SDCBP,SYT1,HEXB,CYBA,FAF2,PSMB1,LGALS3BP,APLP2,VAMP8,PSMD3,RAB10,ANXA3,RAB7A,SRP14,IQGAP1,PFKL,SOD1,PSMA5,LAMTOR1,NDUFC2,OLA1,APP,CCT8,CD109,KPNB1,CSTB,ARPC5,FABP5,CCT2,RAB8A,TRAPPC1,PA2G4,TMED10,GAA,JAGN1,PSMD1,PSMD2,CLU,TLN1,CPNE1,PKM,AP2A2,RAB11FIP1,CFD,LAMP1,TMEM179B,T…
GO:0002366	Leukocyte activation involved in immune response	126	626	0.33	2.16e-11	9606.ENSP00000002165,9606.ENSP00000013807,9606.ENSP00000053867,9606.ENSP00000164227,9606.ENSP00000205636,9606.ENSP00000217131,9606.ENSP00000217971,9606.ENSP00000222968,9606.ENSP00000223321,9606.ENSP00000228506,9606.ENSP00000228740,9606.ENSP00000236671,9606.ENSP00000237642,9606.ENSP00000249923,9606.ENSP00000252593,9606.ENSP00000254286,9606.ENSP00000254301,9606.ENSP00000259457,9606.ENSP00000260118,…	FUCA2,ERCC1,GRN,BCL3,CMTM6,CTSZ,PGRMC1,PDAP1,PSMA2,MLEC,LTA4H,CTSD,STBD1,COPB1,BST2,ACTR10,LGALS3,PSMB7,GGH,SDCBP,HEXB,CYBA,FAF2,PSMB1,EIF2AK4,VAMP8,PSMD3,STAT3,RAB10,ANXA3,RAB7A,NBN,SRP14,IQGAP1,PFKL,PSMA5,LAMTOR1,NDUFC2,CCT8,KPNB1,CSTB,ARPC5,F2RL1,FABP5,CCT2,TRAPPC1,PA2G4,GAA,PSMD1,PSMD2,CPNE1,PKM,EXOSC3,KARS,AP2A2,CFD,LAMP1,TMEM179B,TUBB,PLAUR,HUWE1,OSTF1,PTGES2,HMGB1,VAPA,CTSB,PSMD12,DYNC1H1,…
GO:1902036	Regulation of hematopoietic stem cell differentiation	37	74	0.73	2.16e-11	9606.ENSP00000044462,9606.ENSP00000215071,9606.ENSP00000216455,9606.ENSP00000216802,9606.ENSP00000217958,9606.ENSP00000223321,9606.ENSP00000233057,9606.ENSP00000259457,9606.ENSP00000261303,9606.ENSP00000261479,9606.ENSP00000262193,9606.ENSP00000264639,9606.ENSP00000270586,9606.ENSP00000271308,9606.ENSP00000309474,9606.ENSP00000310129,9606.ENSP00000310572,9606.ENSP00000313420,9606.ENSP00000348442,…	PSMA4,PSMD8,PSMA3,PSME2,PSMD10,PSMA2,EIF2AK2,PSMB7,PSMC1,PSMA6,PSMB1,PSMD3,PSMB6,PSMA5,PSMD1,PSMD2,PSMC5,PRKDC,PSMD12,PSMB10,PSMB5,PSMD4,PSMA7,PSMB2,PSMB9,FOXC1,PSME1,NFE2L2,N4BP2L2,PSMD14,PSMC2,PSMD13,PSMA1,CBFB,SHFM1,PSMC3,PSMB3
GO:0010389	Regulation of g2/m transition of mitotic cell cycle	61	198	0.52	2.88e-11	9606.ENSP00000044462,9606.ENSP00000215071,9606.ENSP00000216225,9606.ENSP00000216455,9606.ENSP00000216802,9606.ENSP00000217958,9606.ENSP00000223321,9606.ENSP00000227507,9606.ENSP00000231487,9606.ENSP00000245960,9606.ENSP00000251413,9606.ENSP00000254950,9606.ENSP00000256442,9606.ENSP00000257904,9606.ENSP00000259457,9606.ENSP00000261303,9606.ENSP00000261479,9606.ENSP00000262193,9606.ENSP00000264335,…	PSMA4,PSMD8,RBX1,PSMA3,PSME2,PSMD10,PSMA2,CCND1,SKP1,CDC25B,TUBG1,VPS4A,CCNB1,CDK4,PSMB7,PSMC1,PSMA6,PSMB1,YWHAE,PSMD3,NBN,PSMB6,PSMA5,APP,TPX2,PSMD1,PSMD2,PSMC5,SSNA1,PPP2R1A,PCM1,RAD51C,TUBB,PSMD12,DYNC1H1,PSMB10,NAE1,DCTN1,PSMB5,SDCCAG8,CENPF,PSMD4,PSMA7,PSMB2,PSMB9,PSME1,DYNLL1,TAOK3,CDK1,DYNC1I2,PSMD14,PSMC2,PSMD13,DCTN2,PSMA1,CDKN2A,CKAP5,HMGA2,SHFM1,PSMC3,PSMB3
GO:0043488	Regulation of mrna stability	58	183	0.53	4.16e-11	9606.ENSP00000044462,9606.ENSP00000215071,9606.ENSP00000216455,9606.ENSP00000216714,9606.ENSP00000216802,9606.ENSP00000217958,9606.ENSP00000221233,9606.ENSP00000223321,9606.ENSP00000228251,9606.ENSP00000254878,9606.ENSP00000259457,9606.ENSP00000261303,9606.ENSP00000261479,9606.ENSP00000262193,9606.ENSP00000264639,9606.ENSP00000264951,9606.ENSP00000270586,9606.ENSP00000271308,9606.ENSP00000282388,…	PSMA4,PSMD8,PSMA3,APEX1,PSME2,PSMD10,EXOSC5,PSMA2,YBX3,HRSP12,PSMB7,PSMC1,PSMA6,PSMB1,PSMD3,XRN1,PSMB6,PSMA5,ZFP36L2,NPM1,PAIP1,UBB,PSMD1,PSMD2,PSMC5,HNRNPD,EXOSC4,ROCK2,EXOSC3,HNRNPM,LARP1,THRAP3,PSMD12,FXR1,PSMB10,PSMB5,PSMD4,PSMA7,SERBP1,YBX1,YWHAB,PABPC4,PSMB2,PSMB9,IGF2BP2,PSME1,YWHAZ,CARHSP1,ROCK1,ELAVL1,PSMD14,ZFP36L1,PSMC2,PSMD13,PSMA1,SHFM1,PSMC3,PSMB3
GO:0016070	RNA metabolic process	245	1584	0.22	5.08e-11	9606.ENSP00000007390,9606.ENSP00000164227,9606.ENSP00000168216,9606.ENSP00000202816,9606.ENSP00000216294,9606.ENSP00000216297,9606.ENSP00000216714,9606.ENSP00000219782,9606.ENSP00000221233,9606.ENSP00000221859,9606.ENSP00000225698,9606.ENSP00000227507,9606.ENSP00000229214,9606.ENSP00000229390,9606.ENSP00000230640,9606.ENSP00000231198,9606.ENSP00000231572,9606.ENSP00000242784,9606.ENSP00000244496,…
GO:0019538	Protein metabolic process	538	4251	0.13	5.08e-11	9606.ENSP00000001008,9606.ENSP00000002165,9606.ENSP00000044462,9606.ENSP00000054950,9606.ENSP00000171111,9606.ENSP00000177742,9606.ENSP00000185150,9606.ENSP00000196061,9606.ENSP00000199389,9606.ENSP00000199706,9606.ENSP00000205402,9606.ENSP00000209873,9606.ENSP00000210060,9606.ENSP00000215071,9606.ENSP00000216181,9606.ENSP00000216225,9606.ENSP00000216330,9606.ENSP00000216455,9606.ENSP00000216554,…
GO:0006396	RNA processing	155	854	0.29	5.21e-11	9606.ENSP00000007390,9606.ENSP00000168216,9606.ENSP00000202816,9606.ENSP00000221233,9606.ENSP00000221859,9606.ENSP00000225698,9606.ENSP00000229214,9606.ENSP00000229390,9606.ENSP00000230640,9606.ENSP00000231198,9606.ENSP00000244496,9606.ENSP00000244520,9606.ENSP00000246071,9606.ENSP00000247026,9606.ENSP00000251241,9606.ENSP00000252622,9606.ENSP00000254193,9606.ENSP00000254301,9606.ENSP00000254799,…	TSR3,HSD17B10,ESF1,EXOSC5,POLR2I,C1QBP,KRR1,SRSF9,SKIV2L2,THG1L,RRP36,SNRPC,SNRPB2,NSRP1,DHX40,LSM7,SNRPA1,LGALS3,GRSF1,MPHOSPH6,DDX56,METTL5,MNAT1,SNW1,AARS,PIH1D1,METTL2B,SNRNP40,DNAJC8,THOC3,PRPF6,ZCRB1,SNRPF,MFAP1,NOB1,TXNL4A,SNRPG,NHP2,NONO,ZC3H13,MBNL1,APP,PPIL3,FAM207A,POLR2J,THOC7,DCAF13,RPP25L,SNRPD1,SRRM2,POLR2G,LSM3,PA2G4,PCBP1,RBFA,PPIH,UTP23,NSUN5,METTL2A,TRMT10C,HNRNPD,PRKDC,ARL6IP4…
GO:1901532	Regulation of hematopoietic progenitor cell differentiation	39	87	0.68	6.78e-11	9606.ENSP00000044462,9606.ENSP00000215071,9606.ENSP00000216455,9606.ENSP00000216802,9606.ENSP00000217958,9606.ENSP00000223321,9606.ENSP00000228280,9606.ENSP00000233057,9606.ENSP00000259457,9606.ENSP00000261303,9606.ENSP00000261479,9606.ENSP00000262193,9606.ENSP00000264639,9606.ENSP00000270586,9606.ENSP00000271308,9606.ENSP00000309474,9606.ENSP00000310129,9606.ENSP00000310572,9606.ENSP00000313420,…	PSMA4,PSMD8,PSMA3,PSME2,PSMD10,PSMA2,KITLG,EIF2AK2,PSMB7,PSMC1,PSMA6,PSMB1,PSMD3,PSMB6,PSMA5,PSMD1,PSMD2,PSMC5,PRKDC,PSMD12,PSMB10,PSMB5,PSMD4,PSMA7,PSMB2,PSMB9,FOXC1,PSME1,NFE2L2,N4BP2L2,PSMD14,PSMC2,PSMD13,PSMA1,CBFB,PDCD2,SHFM1,PSMC3,PSMB3
GO:0061418	Regulation of transcription from rna polymerase ii promoter in response to hypoxia	37	78	0.7	6.97e-11	9606.ENSP00000044462,9606.ENSP00000215071,9606.ENSP00000216225,9606.ENSP00000216455,9606.ENSP00000216802,9606.ENSP00000217958,9606.ENSP00000223321,9606.ENSP00000259457,9606.ENSP00000261303,9606.ENSP00000261479,9606.ENSP00000262193,9606.ENSP00000264639,9606.ENSP00000270586,9606.ENSP00000271308,9606.ENSP00000304697,9606.ENSP00000309474,9606.ENSP00000310129,9606.ENSP00000310572,9606.ENSP00000348442,…	PSMA4,PSMD8,RBX1,PSMA3,PSME2,PSMD10,PSMA2,PSMB7,PSMC1,PSMA6,PSMB1,PSMD3,PSMB6,PSMA5,UBB,PSMD1,PSMD2,PSMC5,PSMD12,PSMB10,PSMB5,EGLN1,PSMD4,PSMA7,PSMB2,PSMB9,CA9,PSME1,NFE2L2,PSMD14,PSMC2,PSMD13,HIGD1A,PSMA1,SHFM1,PSMC3,PSMB3
GO:1902749	Regulation of cell cycle g2/m phase transition	63	215	0.49	7.02e-11	9606.ENSP00000044462,9606.ENSP00000215071,9606.ENSP00000216225,9606.ENSP00000216455,9606.ENSP00000216802,9606.ENSP00000217958,9606.ENSP00000223321,9606.ENSP00000227507,9606.ENSP00000231487,9606.ENSP00000245960,9606.ENSP00000251413,9606.ENSP00000254950,9606.ENSP00000256442,9606.ENSP00000257904,9606.ENSP00000259457,9606.ENSP00000261303,9606.ENSP00000261479,9606.ENSP00000262193,9606.ENSP00000264335,…	PSMA4,PSMD8,RBX1,PSMA3,PSME2,PSMD10,PSMA2,CCND1,SKP1,CDC25B,TUBG1,VPS4A,CCNB1,CDK4,PSMB7,PSMC1,PSMA6,PSMB1,YWHAE,PSMD3,NBN,PSMB6,PSMA5,APP,NPM1,TPX2,PSMD1,PSMD2,PSMC5,SSNA1,PPP2R1A,PCM1,RAD51C,TUBB,PSMD12,DYNC1H1,PSMB10,NAE1,DCTN1,PSMB5,SDCCAG8,CENPF,PSMD4,PSMA7,PSMB2,PSMB9,PSME1,DYNLL1,TAOK3,CDK1,DYNC1I2,PSMD14,PSMC2,PSMD13,DCTN2,PSMA1,CDKN2A,H2AFY,CKAP5,HMGA2,SHFM1,PSMC3,PSMB3
GO:0045930	Negative regulation of mitotic cell cycle	78	308	0.43	7.90e-11	9606.ENSP00000044462,9606.ENSP00000215071,9606.ENSP00000216225,9606.ENSP00000216455,9606.ENSP00000216802,9606.ENSP00000217958,9606.ENSP00000223321,9606.ENSP00000227507,9606.ENSP00000231487,9606.ENSP00000235310,9606.ENSP00000244745,9606.ENSP00000245451,9606.ENSP00000254950,9606.ENSP00000256442,9606.ENSP00000257430,9606.ENSP00000257904,9606.ENSP00000259457,9606.ENSP00000261303,9606.ENSP00000261479,…	PSMA4,PSMD8,RBX1,PSMA3,PSME2,PSMD10,PSMA2,CCND1,SKP1,MAD2L2,SOX4,BMP4,VPS4A,CCNB1,APC,CDK4,PSMB7,PSMC1,PSMA6,PSMB1,SLC9A3R1,PSMD3,NBN,PSMB6,PSMA5,ZFP36L2,BAX,MAD2L1,BIRC5,PSMD1,PSMD2,PSMC5,PRKDC,GADD45GIP1,CARM1,PSMG2,RPS27L,ZNF385A,AURKAIP1,PSMD12,PSMB10,NAE1,CNOT7,PSMB5,CENPF,TPR,BUB3,PSMD4,PSMA7,CDC20,PSMB2,ATRX,PSMB9,ZAK,TFDP1,PPP1R10,PCNA,FOXC1,PSME1,TAOK3,PTTG1,BRD7,CDK1,PRMT2,PSMD14,ZFP36L…
GO:0061013	Regulation of mrna catabolic process	61	205	0.5	9.28e-11	9606.ENSP00000044462,9606.ENSP00000215071,9606.ENSP00000216455,9606.ENSP00000216714,9606.ENSP00000216802,9606.ENSP00000217958,9606.ENSP00000221233,9606.ENSP00000223321,9606.ENSP00000228251,9606.ENSP00000254878,9606.ENSP00000259457,9606.ENSP00000261303,9606.ENSP00000261479,9606.ENSP00000262193,9606.ENSP00000264639,9606.ENSP00000264951,9606.ENSP00000270586,9606.ENSP00000271308,9606.ENSP00000282388,…	PSMA4,PSMD8,PSMA3,APEX1,PSME2,PSMD10,EXOSC5,PSMA2,YBX3,HRSP12,PSMB7,PSMC1,PSMA6,PSMB1,PSMD3,XRN1,PSMB6,PSMA5,ZFP36L2,NPM1,POLR2G,PAIP1,UBB,PSMD1,PSMD2,PSMC5,HNRNPD,EXOSC4,ROCK2,EXOSC3,HNRNPM,LARP1,THRAP3,PSMD12,FXR1,PSMB10,CNOT7,PSMB5,PSMD4,PSMA7,SERBP1,YBX1,YWHAB,PABPC4,PSMB2,PSMB9,IGF2BP2,PSME1,YWHAZ,CARHSP1,ROCK1,ELAVL1,PSMD14,ZFP36L1,PSMC2,PSMD13,TNRC6B,PSMA1,SHFM1,PSMC3,PSMB3
GO:0048522	Positive regulation of cellular process	672	5579	0.11	9.82e-11	9606.ENSP00000005257,9606.ENSP00000007722,9606.ENSP00000013807,9606.ENSP00000025008,9606.ENSP00000044462,9606.ENSP00000053867,9606.ENSP00000162044,9606.ENSP00000162749,9606.ENSP00000164227,9606.ENSP00000171111,9606.ENSP00000200457,9606.ENSP00000210060,9606.ENSP00000215071,9606.ENSP00000216034,9606.ENSP00000216115,9606.ENSP00000216181,9606.ENSP00000216225,9606.ENSP00000216297,9606.ENSP00000216455,…
GO:0010972	Negative regulation of g2/m transition of mitotic cell cycle	39	92	0.65	2.52e-10	9606.ENSP00000044462,9606.ENSP00000215071,9606.ENSP00000216225,9606.ENSP00000216455,9606.ENSP00000216802,9606.ENSP00000217958,9606.ENSP00000223321,9606.ENSP00000231487,9606.ENSP00000254950,9606.ENSP00000259457,9606.ENSP00000261303,9606.ENSP00000261479,9606.ENSP00000262193,9606.ENSP00000264639,9606.ENSP00000265433,9606.ENSP00000270586,9606.ENSP00000271308,9606.ENSP00000309474,9606.ENSP00000310129,…	PSMA4,PSMD8,RBX1,PSMA3,PSME2,PSMD10,PSMA2,SKP1,VPS4A,PSMB7,PSMC1,PSMA6,PSMB1,PSMD3,NBN,PSMB6,PSMA5,PSMD1,PSMD2,PSMC5,PSMD12,PSMB10,NAE1,PSMB5,PSMD4,PSMA7,PSMB2,PSMB9,PSME1,TAOK3,CDK1,PSMD14,PSMC2,PSMD13,PSMA1,HMGA2,SHFM1,PSMC3,PSMB3
GO:0031329	Regulation of cellular catabolic process	155	875	0.27	2.58e-10	9606.ENSP00000025008,9606.ENSP00000037243,9606.ENSP00000044462,9606.ENSP00000171111,9606.ENSP00000185150,9606.ENSP00000215071,9606.ENSP00000216225,9606.ENSP00000216455,9606.ENSP00000216714,9606.ENSP00000216802,9606.ENSP00000217958,9606.ENSP00000218388,9606.ENSP00000219548,9606.ENSP00000221233,9606.ENSP00000222005,9606.ENSP00000223321,9606.ENSP00000228251,9606.ENSP00000246533,9606.ENSP00000253413,…	RB1CC1,GABARAPL2,PSMA4,KEAP1,ERLEC1,PSMD8,RBX1,PSMA3,APEX1,PSME2,PSMD10,TIMP1,STUB1,EXOSC5,CDC37,PSMA2,YBX3,CAPNS1,ATP6V1E1,SMARCC1,GRSF1,HRSP12,LAMTOR5,PSMB7,SDCBP,LRPPRC,PSMC1,UBE2K,PSMA6,VPS13C,PSMB1,CSNK2A2,SPTLC1,CD81,EIF2AK4,PDCL3,PSMD3,STAT3,XRN1,VDAC1,PSMB6,PSMA5,CISD2,LAMTOR1,ZFP36L2,APP,LONP2,BAX,NPM1,VPS35,RAB8A,POLR2G,TRIM8,PAIP1,INSR,UBB,IRS1,PSMD1,PSMD2,RAB1B,PSMC5,HNRNPD,MAGEF1,CLU…
GO:0006796	Phosphate-containing compound metabolic process	301	2107	0.18	3.64e-10	9606.ENSP00000044462,9606.ENSP00000184266,9606.ENSP00000199389,9606.ENSP00000203407,9606.ENSP00000205402,9606.ENSP00000215071,9606.ENSP00000215375,9606.ENSP00000215565,9606.ENSP00000215567,9606.ENSP00000215882,9606.ENSP00000216225,9606.ENSP00000216455,9606.ENSP00000216714,9606.ENSP00000216802,9606.ENSP00000217958,9606.ENSP00000219302,9606.ENSP00000219479,9606.ENSP00000223321,9606.ENSP00000227507,…
GO:0006793	Phosphorus metabolic process	304	2134	0.18	3.70e-10	9606.ENSP00000044462,9606.ENSP00000184266,9606.ENSP00000199389,9606.ENSP00000203407,9606.ENSP00000205402,9606.ENSP00000210444,9606.ENSP00000215071,9606.ENSP00000215375,9606.ENSP00000215565,9606.ENSP00000215567,9606.ENSP00000215882,9606.ENSP00000216225,9606.ENSP00000216455,9606.ENSP00000216714,9606.ENSP00000216802,9606.ENSP00000217958,9606.ENSP00000219302,9606.ENSP00000219479,9606.ENSP00000223321,…
GO:2000736	Regulation of stem cell differentiation	44	119	0.59	4.12e-10	9606.ENSP00000044462,9606.ENSP00000215071,9606.ENSP00000216455,9606.ENSP00000216802,9606.ENSP00000217958,9606.ENSP00000223321,9606.ENSP00000233057,9606.ENSP00000245451,9606.ENSP00000245479,9606.ENSP00000259457,9606.ENSP00000261303,9606.ENSP00000261479,9606.ENSP00000262193,9606.ENSP00000264639,9606.ENSP00000264657,9606.ENSP00000270586,9606.ENSP00000271308,9606.ENSP00000282388,9606.ENSP00000309474,…	PSMA4,PSMD8,PSMA3,PSME2,PSMD10,PSMA2,EIF2AK2,BMP4,SOX9,PSMB7,PSMC1,PSMA6,PSMB1,PSMD3,STAT3,PSMB6,PSMA5,ZFP36L2,PSMD1,PSMD2,PSMC5,PRKDC,PSMD12,PSMB10,PSMB5,PSMD4,PSMA7,TACSTD2,PSMB2,PSMB9,FOXC1,OCIAD1,PSME1,NFE2L2,N4BP2L2,PSMD14,PWP1,PSMC2,PSMD13,PSMA1,CBFB,SHFM1,PSMC3,PSMB3
GO:0022613	Ribonucleoprotein complex biogenesis	93	423	0.37	4.88e-10	9606.ENSP00000007390,9606.ENSP00000202816,9606.ENSP00000216554,9606.ENSP00000221233,9606.ENSP00000225698,9606.ENSP00000229214,9606.ENSP00000229390,9606.ENSP00000230640,9606.ENSP00000244496,9606.ENSP00000244520,9606.ENSP00000245539,9606.ENSP00000248342,9606.ENSP00000253039,9606.ENSP00000254940,9606.ENSP00000258169,9606.ENSP00000258772,9606.ENSP00000260953,9606.ENSP00000262265,9606.ENSP00000266079,…	TSR3,ESF1,EIF5,EXOSC5,C1QBP,KRR1,SRSF9,SKIV2L2,RRP36,SNRPC,MRPS7,EIF3K,EIF2S3,NIP7,MPHOSPH6,DDX56,METTL5,PIH1D1,PRPF6,SNRPF,NOB1,TXNL4A,SNRPG,NHP2,DENR,FAM207A,NPM1,DCAF13,SNRPD1,PA2G4,RBFA,UTP23,MRPL11,NSUN5,PRKDC,WDR75,DDX10,MRPL1,EXOSC4,SNRNP200,NOC2L,RUVBL1,EXOSC3,MINA,RPS27L,SF3B1,MRPL20,LYAR,RPSA,DDX21,C1D,POP5,GTPBP4,TFB1M,EIF3A,SCAF11,PDCD11,NPM3,MCTS1,MRPS2,ERI3,EIF3I,PIN4,ZNF593,EIF6,MR…
GO:0006950	Response to stress	450	3485	0.14	6.67e-10	9606.ENSP00000013807,9606.ENSP00000037243,9606.ENSP00000044462,9606.ENSP00000053867,9606.ENSP00000160827,9606.ENSP00000162044,9606.ENSP00000162749,9606.ENSP00000164227,9606.ENSP00000171111,9606.ENSP00000184266,9606.ENSP00000185150,9606.ENSP00000196061,9606.ENSP00000199389,9606.ENSP00000200181,9606.ENSP00000215071,9606.ENSP00000216181,9606.ENSP00000216185,9606.ENSP00000216225,9606.ENSP00000216254,…
GO:0008104	Protein localization	303	2139	0.18	7.08e-10	9606.ENSP00000000233,9606.ENSP00000000412,9606.ENSP00000001008,9606.ENSP00000037243,9606.ENSP00000162749,9606.ENSP00000164227,9606.ENSP00000171111,9606.ENSP00000185150,9606.ENSP00000194214,9606.ENSP00000205636,9606.ENSP00000209873,9606.ENSP00000214869,9606.ENSP00000215570,9606.ENSP00000216034,9606.ENSP00000216181,9606.ENSP00000217958,9606.ENSP00000219169,9606.ENSP00000221418,9606.ENSP00000222005,…
GO:0046903	Secretion	181	1097	0.24	7.12e-10	9606.ENSP00000000412,9606.ENSP00000002165,9606.ENSP00000005257,9606.ENSP00000053867,9606.ENSP00000205636,9606.ENSP00000216181,9606.ENSP00000217131,9606.ENSP00000217971,9606.ENSP00000218388,9606.ENSP00000222968,9606.ENSP00000223321,9606.ENSP00000225777,9606.ENSP00000227507,9606.ENSP00000228506,9606.ENSP00000228740,9606.ENSP00000236671,9606.ENSP00000237642,9606.ENSP00000243501,9606.ENSP00000247461,…	M6PR,FUCA2,RALA,GRN,CMTM6,MYH9,CTSZ,PGRMC1,TIMP1,PDAP1,PSMA2,SYNGR2,CCND1,MLEC,LTA4H,CTSD,STBD1,PLA2G12A,CANX,COPB1,BST2,ACTN4,PPFIA1,ACTR10,LGALS3,PSMB7,GGH,SDCBP,SYT1,HEXB,CYBA,FAF2,PSMB1,SLC9A3R1,LGALS3BP,KCNN4,APLP2,VAMP8,CKLF,NMU,PSMD3,RAB10,OLF
GO:0034248	Regulation of cellular amide metabolic process	97	456	0.35	8.30e-10	9606.ENSP00000162749,9606.ENSP00000164227,9606.ENSP00000199389,9606.ENSP00000216554,9606.ENSP00000225698,9606.ENSP00000228251,9606.ENSP00000233057,9606.ENSP00000243045,9606.ENSP00000244745,9606.ENSP00000246957,9606.ENSP00000247970,9606.ENSP00000248342,9606.ENSP00000253039,9606.ENSP00000253233,9606.ENSP00000254630,9606.ENSP00000254878,9606.ENSP00000256383,9606.ENSP00000257904,9606.ENSP00000258975,…	TNFRSF1A,BCL3,EIF2AK1,EIF5,C1QBP,YBX3,EIF2AK2,ORMDL2,SOX4,TRAP1,PIN1,EIF3K,EIF2S3,C12orf65,PTCD3,HRSP12,EIF2S1,CDK4,TACO1,LRPPRC,AARS,EIF2AK4,STAT3,XRN1,DENR,CDC123,ZFP36L2,APP,EIF5B,EIF4A1,ITGA2,NPM1,ICT1,POLR2G,PAIP1,PA2G4,TMED10,SRP9,MRPL13,NSUN5,TRMT10C,HNRNPD,PRKDC,ABCF1,KHDRBS1,CLU,TYMS,ROCK2,NCL,CALR,TUFM,PPP1CA,ORMDL1,RPS27L,PURA,SHMT2,USP16,EIF5A,LARP1,ZNF385A,CAPRIN1,EIF4EBP1,FXR1,COPS5…
GO:0032940	Secretion by cell	166	979	0.26	8.58e-10	9606.ENSP00000000412,9606.ENSP00000002165,9606.ENSP00000005257,9606.ENSP00000053867,9606.ENSP00000205636,9606.ENSP00000216181,9606.ENSP00000217131,9606.ENSP00000217971,9606.ENSP00000218388,9606.ENSP00000222968,9606.ENSP00000223321,9606.ENSP00000225777,9606.ENSP00000228506,9606.ENSP00000228740,9606.ENSP00000236671,9606.ENSP00000237642,9606.ENSP00000247461,9606.ENSP00000249923,9606.ENSP00000252593,…	M6PR,FUCA2,RALA,GRN,CMTM6,MYH9,CTSZ,PGRMC1,TIMP1,PDAP1,PSMA2,SYNGR2,MLEC,LTA4H,CTSD,STBD1,CANX,COPB1,BST2,ACTN4,PPFIA1,ACTR10,LGALS3,PSMB7,GGH,SDCBP,SYT1,HEXB,CYBA,FAF2,PSMB1,LGALS3BP,APLP2,VAMP8,CKLF,PSMD3,RAB10,OLFM2,ANXA3,RAB7A,GAL,SRP14,IQGAP1,PFKL,SOD1,PSMA5,LAMTOR1,NDUFC2,OLA1,APP,PDIA4,CCT8,CD109,KPNB1,CSTB,UBE2Q1,ARPC5,FABP5,CCT2,RAB8A,TRAPPC1,PA2G4,TMED10,SCG2,TVP23B,GAA,JAGN1,PSMD1,PSMD…
GO:0044248	Cellular catabolic process	259	1758	0.19	9.01e-10	9606.ENSP00000025008,9606.ENSP00000037243,9606.ENSP00000044462,9606.ENSP00000168216,9606.ENSP00000171111,9606.ENSP00000185150,9606.ENSP00000200181,9606.ENSP00000205402,9606.ENSP00000215071,9606.ENSP00000216034,9606.ENSP00000216185,9606.ENSP00000216225,9606.ENSP00000216455,9606.ENSP00000216802,9606.ENSP00000216862,9606.ENSP00000217131,9606.ENSP00000217426,9606.ENSP00000217958,9606.ENSP00000218348,…
GO:0018130	Heterocycle biosynthetic process	176	1061	0.25	9.42e-10	9606.ENSP00000164227,9606.ENSP00000205402,9606.ENSP00000210444,9606.ENSP00000215375,9606.ENSP00000215567,9606.ENSP00000215882,9606.ENSP00000216294,9606.ENSP00000216297,9606.ENSP00000217971,9606.ENSP00000219302,9606.ENSP00000219479,9606.ENSP00000219782,9606.ENSP00000220913,9606.ENSP00000221859,9606.ENSP00000223129,9606.ENSP00000227507,9606.ENSP00000230431,9606.ENSP00000234454,9606.ENSP00000235310,…	BCL3,DLD,NANS,ATP5D,TECR,SLC25A1,SNAPC1,SUPT16H,PGRMC1,NME3,NME4,MAZ,CHRAC1,POLR2I,RPA3,CCND1,DNPH1,SPR,MAD2L2,EREG,SOX9,NT5C,TERF2,CCNB1,NT5E,CDK4,COX5B,ASUN,MNAT1,SNW1,ATP5B,PIH1D1,SMARCB1,TAF12,DGUOK,CPOX,STAT3,PAPSS1,SNRPF,SNRPG,NHP2,HSD17B12,SSRP1,HMBS,SMARCA5,UXS1,ATP5G3,ATP5O,NR2F6,ATP5J2,POLR2J,BAX,ICE1,PCBD1,KIAA0101,ATP5
GO:0048518	Positive regulation of biological process	718	6112	0.1	9.63e-10	9606.ENSP00000005257,9606.ENSP00000007722,9606.ENSP00000013807,9606.ENSP00000025008,9606.ENSP00000044462,9606.ENSP00000053867,9606.ENSP00000162044,9606.ENSP00000162749,9606.ENSP00000164227,9606.ENSP00000171111,9606.ENSP00000200457,9606.ENSP00000210060,9606.ENSP00000215071,9606.ENSP00000216034,9606.ENSP00000216115,9606.ENSP00000216181,9606.ENSP00000216225,9606.ENSP00000216297,9606.ENSP00000216455,…
GO:0031146	SCF-dependent proteasomal ubiquitin-dependent protein catabolic process	38	93	0.64	1.04e-09	9606.ENSP00000044462,9606.ENSP00000215071,9606.ENSP00000216225,9606.ENSP00000216455,9606.ENSP00000216802,9606.ENSP00000217958,9606.ENSP00000223321,9606.ENSP00000231487,9606.ENSP00000244426,9606.ENSP00000259457,9606.ENSP00000261303,9606.ENSP00000261479,9606.ENSP00000262193,9606.ENSP00000264639,9606.ENSP00000270586,9606.ENSP00000271308,9606.ENSP00000309474,9606.ENSP00000310129,9606.ENSP00000310572,…	PSMA4,PSMD8,RBX1,PSMA3,PSME2,PSMD10,PSMA2,SKP1,FBXO9,PSMB7,PSMC1,PSMA6,PSMB1,PSMD3,PSMB6,PSMA5,PSMD1,PSMD2,PSMC5,FBXO2,PSMD12,PSMB10,PSMB5,PSMD4,PSMA7,PSMB2,PSMB9,FBXO6,PSME1,CUL5,PSMD14,PSMC2,PSMD13,PSMA1,WWTR1,SHFM1,PSMC3,PSMB3
GO:0045321	Leukocyte activation	159	929	0.26	1.26e-09	9606.ENSP00000002165,9606.ENSP00000013807,9606.ENSP00000053867,9606.ENSP00000164227,9606.ENSP00000205636,9606.ENSP00000216181,9606.ENSP00000217131,9606.ENSP00000217971,9606.ENSP00000222968,9606.ENSP00000223321,9606.ENSP00000228506,9606.ENSP00000228740,9606.ENSP00000228918,9606.ENSP00000234091,9606.ENSP00000236671,9606.ENSP00000237642,9606.ENSP00000244745,9606.ENSP00000249923,9606.ENSP00000252593,…	FUCA2,ERCC1,GRN,BCL3,CMTM6,MYH9,CTSZ,PGRMC1,PDAP1,PSMA2,MLEC,LTA4H,LTBR,ID2,CTSD,STBD1,SOX4,COPB1,BST2,ACTR10,LGALS3,PSMB7,GGH,SDCBP,HEXB,CYBA,FAF2,PSMB1,PRDX1,CD81,EIF2AK4,VAMP8,PSMD3,STAT3,RAB10,ANXA3,RAB7A,NBN,SRP14,IQGAP1,PFKL,PSMA5,LAMTOR1,IL18,NDUFC2,ZFP36L2,APP,CCT8,KPNB1,CSTB,BAX,ARPC5,F2RL1,FABP5,CCT2,PRDX2,TRAPPC1,PA2G4,GAA,PSMD1,PSMD2,PRKDC,CLU,CPNE1,PKM,EXOSC3,ZBTB7A,KARS,PRR7,AP2A2,K…
GO:0010941	Regulation of cell death	251	1696	0.2	1.28e-09	9606.ENSP00000025008,9606.ENSP00000053867,9606.ENSP00000162044,9606.ENSP00000162749,9606.ENSP00000164227,9606.ENSP00000211314,9606.ENSP00000216034,9606.ENSP00000216115,9606.ENSP00000216714,9606.ENSP00000217131,9606.ENSP00000217958,9606.ENSP00000218388,9606.ENSP00000219302,9606.ENSP00000219479,9606.ENSP00000219782,9606.ENSP00000222462,9606.ENSP00000223136,9606.ENSP00000225698,9606.ENSP00000228251,…
GO:0051726	Regulation of cell cycle	196	1230	0.23	1.28e-09	9606.ENSP00000044462,9606.ENSP00000215071,9606.ENSP00000216225,9606.ENSP00000216455,9606.ENSP00000216714,9606.ENSP00000216802,9606.ENSP00000217958,9606.ENSP00000222005,9606.ENSP00000223129,9606.ENSP00000223321,9606.ENSP00000227507,9606.ENSP00000230056,9606.ENSP00000231487,9606.ENSP00000234091,9606.ENSP00000235310,9606.ENSP00000244745,9606.ENSP00000244869,9606.ENSP00000245451,9606.ENSP00000245479,…
GO:0006417	Regulation of translation	88	398	0.37	1.29e-09	9606.ENSP00000164227,9606.ENSP00000199389,9606.ENSP00000216554,9606.ENSP00000225698,9606.ENSP00000228251,9606.ENSP00000233057,9606.ENSP00000244745,9606.ENSP00000246957,9606.ENSP00000248342,9606.ENSP00000253039,9606.ENSP00000253233,9606.ENSP00000254630,9606.ENSP00000254878,9606.ENSP00000256383,9606.ENSP00000257904,9606.ENSP00000258975,9606.ENSP00000260665,9606.ENSP00000261772,9606.ENSP00000263791,…	BCL3,EIF2AK1,EIF5,C1QBP,YBX3,EIF2AK2,SOX4,TRAP1,EIF3K,EIF2S3,C12orf65,PTCD3,HRSP12,EIF2S1,CDK4,TACO1,LRPPRC,AARS,EIF2AK4,STAT3,XRN1,DENR,CDC123,ZFP36L2,APP,EIF5B,EIF4A1,ITGA2,NPM1,ICT1,POLR2G,PAIP1,PA2G4,SRP9,MRPL13,NSUN5,TRMT10C,HNRNPD,PRKDC,ABCF1,KHDRBS1,TYMS,ROCK2,NCL,CALR,TUFM,PPP1CA,RPS27L,PURA,SHMT2,USP16,EIF5A,LARP1,ZNF385A,CAPRIN1,EIF4EBP1,FXR1,COPS5,CNOT7,EPRS,TPR,EIF3A,MCTS1,MAGOH,YBX1,…
GO:0061024	Membrane organization	142	796	0.28	1.29e-09	9606.ENSP00000000412,9606.ENSP00000005257,9606.ENSP00000006275,9606.ENSP00000211314,9606.ENSP00000215375,9606.ENSP00000215570,9606.ENSP00000216034,9606.ENSP00000216181,9606.ENSP00000216416,9606.ENSP00000217131,9606.ENSP00000223023,9606.ENSP00000225724,9606.ENSP00000225777,9606.ENSP00000228825,9606.ENSP00000242285,9606.ENSP00000244869,9606.ENSP00000249442,9606.ENSP00000251047,9606.ENSP00000252483,…	M6PR,RALA,TRAPPC6A,TMEM14A,ATP5D,TIMM13,TOMM22,MYH9,CNIH1,CTSZ,WASL,GOSR1,SYNGR2,ARPC3,CLTA,EREG,MTX2,LMAN1,PVRL2,VPS4A,AP3B1,CCNB1,SYT1,ATP5B,TMED2,SLC9A3R1,KCNN4,ACTR3,AP2S1,EHD2,VAMP8,YWHAE,STAT3,PDCD6,RAB7A,SOD1,ATP5G3,ATP5O,ATP5J2,AP2M1,BAX,ARPC5,ARPC2,RAB8A,TRAPPC2L,ATP5H,PRELID1,TRAPPC1,HSPA4,TMED10,FNTA,UBB,ATP5I,ARL6IP1,C19orf70,RAB1B,BANF1,CLU,GLTP,BID,TMEM11,EPN2,CALR,PITPNB,PPP2R1A,MI…
GO:1902750	Negative regulation of cell cycle g2/m phase transition	40	104	0.61	1.29e-09	9606.ENSP00000044462,9606.ENSP00000215071,9606.ENSP00000216225,9606.ENSP00000216455,9606.ENSP00000216802,9606.ENSP00000217958,9606.ENSP00000223321,9606.ENSP00000231487,9606.ENSP00000254950,9606.ENSP00000259457,9606.ENSP00000261303,9606.ENSP00000261479,9606.ENSP00000262193,9606.ENSP00000264639,9606.ENSP00000265433,9606.ENSP00000270586,9606.ENSP00000271308,9606.ENSP00000309474,9606.ENSP00000310129,…	PSMA4,PSMD8,RBX1,PSMA3,PSME2,PSMD10,PSMA2,SKP1,VPS4A,PSMB7,PSMC1,PSMA6,PSMB1,PSMD3,NBN,PSMB6,PSMA5,PSMD1,PSMD2,PSMC5,PSMD12,PSMB10,NAE1,PSMB5,PSMD4,PSMA7,PSMB2,PSMB9,PSME1,TAOK3,CDK1,PSMD14,PSMC2,PSMD13,PSMA1,H2AFY,HMGA2,SHFM1,PSMC3,PSMB3
GO:0007006	Mitochondrial membrane organization	46	137	0.55	1.78e-09	9606.ENSP00000211314,9606.ENSP00000215375,9606.ENSP00000215570,9606.ENSP00000216034,9606.ENSP00000249442,9606.ENSP00000255194,9606.ENSP00000262030,9606.ENSP00000264335,9606.ENSP00000264657,9606.ENSP00000284727,9606.ENSP00000290299,9606.ENSP00000292475,9606.ENSP00000293288,9606.ENSP00000301587,9606.ENSP00000302961,9606.ENSP00000306003,9606.ENSP00000309561,9606.ENSP00000318822,9606.ENSP00000319992,…	TMEM14A,ATP5D,TIMM13,TOMM22,MTX2,AP3B1,ATP5B,YWHAE,STAT3,ATP5G3,ATP5O,ATP5J2,BAX,ATP5H,HSPA4,ATP5I,C19orf70,BID,TMEM11,MINOS1,ATPIF1,ATP5C1,MT-ATP6,OPA1,DYNLT1,MTX1,BNIP3,ATP5F1,OMA1,SLC25A5,YWHAB,TFDP1,YWHAQ,ATP5G1,BAD,YWHAZ,ATP5A1,IMMT,ATP5J,CHCHD10,DP2,NDUFA13,UQCC3,NMT1,HEBP2,OXA1L
GO:0060071	Wnt signaling pathway, planar cell polarity pathway	38	96	0.62	2.08e-09	9606.ENSP00000044462,9606.ENSP00000215071,9606.ENSP00000216455,9606.ENSP00000216802,9606.ENSP00000217958,9606.ENSP00000223321,9606.ENSP00000225655,9606.ENSP00000259457,9606.ENSP00000261303,9606.ENSP00000261479,9606.ENSP00000262193,9606.ENSP00000263270,9606.ENSP00000264639,9606.ENSP00000270586,9606.ENSP00000271308,9606.ENSP00000286827,9606.ENSP00000292807,9606.ENSP00000309474,9606.ENSP00000310129,…	PSMA4,PSMD8,PSMA3,PSME2,PSMD10,PSMA2,PFN1,PSMB7,PSMC1,PSMA6,PSMB1,AP2S1,PSMD3,PSMB6,PSMA5,TIAM1,AP2M1,PSMD1,PSMD2,PSMC5,AP2A2,PSMD12,PSMB10,FZD6,PSMB5,PSMD4,PSMA7,PSMB2,PSMB9,PSME1,PSMD14,PSMC2,PSMD13,PSMA1,SHFM1,PSMC3,AP2B1,PSMB3
GO:0070498	interleukin-1-mediated signaling pathway	38	96	0.62	2.08e-09	9606.ENSP00000044462,9606.ENSP00000215071,9606.ENSP00000216225,9606.ENSP00000216455,9606.ENSP00000216802,9606.ENSP00000217958,9606.ENSP00000223321,9606.ENSP00000231487,9606.ENSP00000259457,9606.ENSP00000261303,9606.ENSP00000261479,9606.ENSP00000262193,9606.ENSP00000264639,9606.ENSP00000270586,9606.ENSP00000271308,9606.ENSP00000304697,9606.ENSP00000309474,9606.ENSP00000310129,9606.ENSP00000310572,…	PSMA4,PSMD8,RBX1,PSMA3,PSME2,PSMD10,PSMA2,SKP1,PSMB7,PSMC1,PSMA6,PSMB1,PSMD3,PSMB6,PSMA5,UBB,PSMD1,PSMD2,PSMC5,TNIP2,UBE2V1,PSMD12,PSMB10,PSMB5,PSMD4,PSMA7,PSMB2,PSMB9,PSME1,SQSTM1,PSMD14,PSMC2,PSMD13,PSMA1,RPS6KA5,SHFM1,PSMC3,PSMB3
GO:0010564	Regulation of cell cycle process	136	760	0.28	2.82e-09	9606.ENSP00000044462,9606.ENSP00000215071,9606.ENSP00000216225,9606.ENSP00000216455,9606.ENSP00000216714,9606.ENSP00000216802,9606.ENSP00000217958,9606.ENSP00000223321,9606.ENSP00000227507,9606.ENSP00000231487,9606.ENSP00000234091,9606.ENSP00000235310,9606.ENSP00000244745,9606.ENSP00000244869,9606.ENSP00000245451,9606.ENSP00000245479,9606.ENSP00000245960,9606.ENSP00000247970,9606.ENSP00000251413,…	PSMA4,PSMD8,RBX1,PSMA3,APEX1,PSME2,PSMD10,PSMA2,CCND1,SKP1,ID2,MAD2L2,SOX4,EREG,BMP4,SOX9,CDC25B,PIN1,TUBG1,TERF2,VPS4A,CCNB1,APC,CDK4,PSMB7,PSMC1,PSMA6,PSMB1,CSNK2A2,YWHAE,PSMD3,NBN,PSMB6,PSMA5,CALM2,ZFP36L2,APP,APPL1,BAX,MAD2L1,NPM1,WAPAL,TPX2,BIRC5,INSR,TMOD3,PSMD1,PSMD2,PSMC5,PRKDC,SSNA1,ROCK2,BID,CALR,PPP2R1A,CARM1,PSMG2,PCM1,PPAP2C,RPS27L,CBX3,RAD51C,ZNF385A,TUBB,AURKAIP1,DDRGK1,PSMD12,UBE2…
GO:0048519	Negative regulation of biological process	642	5389	0.1	2.82e-09	9606.ENSP00000001008,9606.ENSP00000006526,9606.ENSP00000007722,9606.ENSP00000013807,9606.ENSP00000025008,9606.ENSP00000037243,9606.ENSP00000044462,9606.ENSP00000053867,9606.ENSP00000162044,9606.ENSP00000162749,9606.ENSP00000164227,9606.ENSP00000171111,9606.ENSP00000185150,9606.ENSP00000199389,9606.ENSP00000205061,9606.ENSP00000211314,9606.ENSP00000215071,9606.ENSP00000216106,9606.ENSP00000216181,…
GO:0010033	Response to organic substance	395	3011	0.14	2.88e-09	9606.ENSP00000001008,9606.ENSP00000005257,9606.ENSP00000007722,9606.ENSP00000013807,9606.ENSP00000044462,9606.ENSP00000162044,9606.ENSP00000162749,9606.ENSP00000171111,9606.ENSP00000185150,9606.ENSP00000203407,9606.ENSP00000215071,9606.ENSP00000216185,9606.ENSP00000216225,9606.ENSP00000216455,9606.ENSP00000216714,9606.ENSP00000216802,9606.ENSP00000216862,9606.ENSP00000217958,9606.ENSP00000218388,…
GO:0043067	Regulation of programmed cell death	234	1569	0.2	3.42e-09	9606.ENSP00000025008,9606.ENSP00000053867,9606.ENSP00000162044,9606.ENSP00000162749,9606.ENSP00000164227,9606.ENSP00000211314,9606.ENSP00000216034,9606.ENSP00000216115,9606.ENSP00000216714,9606.ENSP00000217131,9606.ENSP00000217958,9606.ENSP00000218388,9606.ENSP00000219302,9606.ENSP00000219479,9606.ENSP00000219782,9606.ENSP00000223136,9606.ENSP00000225698,9606.ENSP00000228251,9606.ENSP00000228280,…
GO:0140352	Export from cell	169	1028	0.24	4.21e-09	9606.ENSP00000000412,9606.ENSP00000002165,9606.ENSP00000005257,9606.ENSP00000053867,9606.ENSP00000205636,9606.ENSP00000216181,9606.ENSP00000217131,9606.ENSP00000217971,9606.ENSP00000218388,9606.ENSP00000222968,9606.ENSP00000223321,9606.ENSP00000225777,9606.ENSP00000228506,9606.ENSP00000228740,9606.ENSP00000236671,9606.ENSP00000237642,9606.ENSP00000247461,9606.ENSP00000249923,9606.ENSP00000252593,…	M6PR,FUCA2,RALA,GRN,CMTM6,MYH9,CTSZ,PGRMC1,TIMP1,PDAP1,PSMA2,SYNGR2,MLEC,LTA4H,CTSD,STBD1,CANX,COPB1,BST2,ACTN4,PPFIA1,ACTR10,LGALS3,PSMB7,GGH,SDCBP,SYT1,HEXB,CYBA,FAF2,PSMB1,LGALS3BP,APLP2,VAMP8,CKLF,PSMD3,RAB10,OLFM2,ANXA3,RAB7A,GAL,SRP14,IQGAP1,PFKL,SOD1,PSMA5,LAMTOR1,NDUFC2,OLA1,APP,PDIA4,ATP1B3,CCT8,CD109,KPNB1,CSTB,UBE2Q1,ARPC5,FABP5,CCT2,RAB8A,TRAPPC1,PA2G4,TMED10,SCG2,TVP23B,GAA,JAGN1,PSM…
GO:0033036	Macromolecule localization	335	2473	0.16	5.06e-09	9606.ENSP00000000233,9606.ENSP00000000412,9606.ENSP00000001008,9606.ENSP00000037243,9606.ENSP00000162749,9606.ENSP00000164227,9606.ENSP00000171111,9606.ENSP00000185150,9606.ENSP00000194214,9606.ENSP00000205636,9606.ENSP00000209873,9606.ENSP00000214869,9606.ENSP00000215570,9606.ENSP00000216034,9606.ENSP00000216181,9606.ENSP00000217958,9606.ENSP00000219169,9606.ENSP00000219479,9606.ENSP00000221418,…
GO:0045786	Negative regulation of cell cycle	110	571	0.31	5.58e-09	9606.ENSP00000044462,9606.ENSP00000215071,9606.ENSP00000216225,9606.ENSP00000216455,9606.ENSP00000216802,9606.ENSP00000217958,9606.ENSP00000223321,9606.ENSP00000227507,9606.ENSP00000230056,9606.ENSP00000231487,9606.ENSP00000235310,9606.ENSP00000244745,9606.ENSP00000245451,9606.ENSP00000254942,9606.ENSP00000254950,9606.ENSP00000256442,9606.ENSP00000256644,9606.ENSP00000257430,9606.ENSP00000257904,…	PSMA4,PSMD8,RBX1,PSMA3,PSME2,PSMD10,PSMA2,CCND1,GMNN,SKP1,MAD2L2,SOX4,BMP4,TERF2,VPS4A,CCNB1,LAMTOR5,APC,CDK4,PSMB7,PSMC1,PSMA6,PSMB1,RNF167,SLC9A3R1,EIF2AK4,PSMD3,NBN,PSMB6,PSMA5,LAMTOR1,CDC123,ZFP36L2,BAX,MAD2L1,NPM1,WAPAL,BIRC5,PSMD1,PSMD2,PSMC5,PRKDC,CALR,GADD45GIP1,PRKAG1,CARM1,PSMG2,RPS27L,CBX3,ZNF385A,PTPN11,AURKAIP1,PPM1G,LAMTOR4,PSMD12,PSMB10,NAE1,CNOT7,PSMB5,CENPF,TPR,LAMTOR2,BUB3,PSMD4…
GO:0038061	NIK/NF-kappaB signaling	34	81	0.65	6.24e-09	9606.ENSP00000044462,9606.ENSP00000215071,9606.ENSP00000216455,9606.ENSP00000216802,9606.ENSP00000217958,9606.ENSP00000223321,9606.ENSP00000231487,9606.ENSP00000259457,9606.ENSP00000261303,9606.ENSP00000261479,9606.ENSP00000262193,9606.ENSP00000264639,9606.ENSP00000270586,9606.ENSP00000271308,9606.ENSP00000279387,9606.ENSP00000309474,9606.ENSP00000310129,9606.ENSP00000310572,9606.ENSP00000339030,…	PSMA4,PSMD8,PSMA3,PSME2,PSMD10,PSMA2,SKP1,PSMB7,PSMC1,PSMA6,PSMB1,PSMD3,PSMB6,PSMA5,PPP4C,PSMD1,PSMD2,PSMC5,ZFP91,PSMD12,PSMB10,PSMB5,PSMD4,PSMA7,PSMB2,PSMB9,PSME1,PSMD14,PSMC2,PSMD13,PSMA1,SHFM1,PSMC3,PSMB3
GO:0080134	Regulation of response to stress	217	1437	0.21	6.99e-09	9606.ENSP00000001008,9606.ENSP00000013807,9606.ENSP00000025008,9606.ENSP00000044462,9606.ENSP00000053867,9606.ENSP00000162044,9606.ENSP00000162749,9606.ENSP00000185150,9606.ENSP00000199389,9606.ENSP00000209873,9606.ENSP00000215071,9606.ENSP00000216181,9606.ENSP00000216455,9606.ENSP00000216802,9606.ENSP00000217958,9606.ENSP00000222005,9606.ENSP00000222462,9606.ENSP00000223129,9606.ENSP00000223321,…
GO:0019438	Aromatic compound biosynthetic process	173	1070	0.24	7.54e-09	9606.ENSP00000164227,9606.ENSP00000205402,9606.ENSP00000210444,9606.ENSP00000215375,9606.ENSP00000215567,9606.ENSP00000215882,9606.ENSP00000216294,9606.ENSP00000216297,9606.ENSP00000217971,9606.ENSP00000219302,9606.ENSP00000219479,9606.ENSP00000219782,9606.ENSP00000220913,9606.ENSP00000221859,9606.ENSP00000223129,9606.ENSP00000227507,9606.ENSP00000230431,9606.ENSP00000234454,9606.ENSP00000235310,…	BCL3,DLD,NANS,ATP5D,TECR,SLC25A1,SNAPC1,SUPT16H,PGRMC1,NME3,NME4,MAZ,CHRAC1,POLR2I,RPA3,CCND1,DNPH1,SPR,MAD2L2,EREG,SOX9,NT5C,TERF2,CCNB1,NT5E,CDK4,COX5B,ASUN,MNAT1,SNW1,ATP5B,PIH1D1,SMARCB1,TAF12,DGUOK,CPOX,STAT3,PAPSS1,SNRPF,SNRPG,NHP2,HSD17B12,SSRP1,HMBS,SMARCA5,UXS1,ATP5G3,ATP5O,NR2F6,ATP5J2,POLR2J,BAX,ICE1,PCBD1,KIAA0101,ATP5H,TK1,POLR2G,CBR4,UBB,ATP5I,FOS,PDHB,POLD4,RSF1,HNRNPD,TY
GO:0019222	Regulation of metabolic process	793	6948	0.08	7.95e-09	9606.ENSP00000006526,9606.ENSP00000007722,9606.ENSP00000013807,9606.ENSP00000025008,9606.ENSP00000037243,9606.ENSP00000044462,9606.ENSP00000053867,9606.ENSP00000162044,9606.ENSP00000162749,9606.ENSP00000164227,9606.ENSP00000171111,9606.ENSP00000185150,9606.ENSP00000199389,9606.ENSP00000203630,9606.ENSP00000205061,9606.ENSP00000209873,9606.ENSP00000215071,9606.ENSP00000216181,9606.ENSP00000216225,…
GO:0031323	Regulation of cellular metabolic process	723	6239	0.09	8.61e-09	9606.ENSP00000006526,9606.ENSP00000013807,9606.ENSP00000025008,9606.ENSP00000037243,9606.ENSP00000044462,9606.ENSP00000053867,9606.ENSP00000162044,9606.ENSP00000162749,9606.ENSP00000164227,9606.ENSP00000171111,9606.ENSP00000185150,9606.ENSP00000199389,9606.ENSP00000203630,9606.ENSP00000205061,9606.ENSP00000209873,9606.ENSP00000215071,9606.ENSP00000216181,9606.ENSP00000216225,9606.ENSP00000216297,…
GO:0000398	mRNA splicing, via spliceosome	70	294	0.4	9.33e-09	9606.ENSP00000221859,9606.ENSP00000229390,9606.ENSP00000230640,9606.ENSP00000244520,9606.ENSP00000246071,9606.ENSP00000251241,9606.ENSP00000252622,9606.ENSP00000254193,9606.ENSP00000261531,9606.ENSP00000263694,9606.ENSP00000263697,9606.ENSP00000266079,9606.ENSP00000266529,9606.ENSP00000266735,9606.ENSP00000267812,9606.ENSP00000269601,9606.ENSP00000272348,9606.ENSP00000276079,9606.ENSP00000286175,…	POLR2I,SRSF9,SKIV2L2,SNRPC,SNRPB2,DHX40,LSM7,SNRPA1,SNW1,SNRNP40,DNAJC8,PRPF6,ZCRB1,SNRPF,MFAP1,TXNL4A,SNRPG,NONO,PPIL3,POLR2J,SNRPD1,SRRM2,POLR2G,LSM3,PCBP1,PPIH,HNRNPD,SNRNP200,SF3B2,POLR2L,HNRNPM,SRSF7,SF3B1,HNRNPA1,HNRNPA2B1,UBL5,PCBP2,SF3B5,SCAF11,MAGOH,YBX1,SRSF3,PRPF4,LSM2,HNRNPK,WBP4,PSIP1,CWC27,DDX1,HNRNPA3,DDX39B,SMU1,ELAVL1,PRPF40A,HNRNPF,SNRPE,POLR2F,LSM5,SNRPB,POLR2H,DDX46,U2SURP,LSM…
GO:0006397	mRNA processing	95	468	0.33	1.01e-08	9606.ENSP00000221859,9606.ENSP00000225698,9606.ENSP00000229390,9606.ENSP00000230640,9606.ENSP00000244520,9606.ENSP00000246071,9606.ENSP00000247026,9606.ENSP00000251241,9606.ENSP00000252622,9606.ENSP00000254193,9606.ENSP00000254301,9606.ENSP00000254799,9606.ENSP00000261245,9606.ENSP00000261531,9606.ENSP00000263694,9606.ENSP00000263697,9606.ENSP00000265097,9606.ENSP00000266079,9606.ENSP00000266529,…	POLR2I,C1QBP,SRSF9,SKIV2L2,SNRPC,SNRPB2,NSRP1,DHX40,LSM7,SNRPA1,LGALS3,GRSF1,MNAT1,SNW1,SNRNP40,DNAJC8,THOC3,PRPF6,ZCRB1,SNRPF,MFAP1,TXNL4A,SNRPG,NONO,ZC3H13,MBNL1,APP,PPIL3,POLR2J,THOC7,SNRPD1,SRRM2,POLR2G,LSM3,PCBP1,PPIH,HNRNPD,ARL6IP4,KHDRBS1,SNRNP200,SF3B2,POLR2L,HNRNPM,SRSF7,SF3B1,HNRNPA1,AURKAIP1,THRAP3,HNRNPA2B1,SON,UBL5,PCBP2,SF3B5,SCAF11,PDCD11,AHCYL1,MAGOH,YBX1,SRSF3,PRPF4,LSM2,ZCCHC6,H…
GO:0001666	Response to hypoxia	77	342	0.38	1.04e-08	9606.ENSP00000044462,9606.ENSP00000196061,9606.ENSP00000215071,9606.ENSP00000216185,9606.ENSP00000216225,9606.ENSP00000216455,9606.ENSP00000216802,9606.ENSP00000217426,9606.ENSP00000217958,9606.ENSP00000219548,9606.ENSP00000223136,9606.ENSP00000223321,9606.ENSP00000247970,9606.ENSP00000252699,9606.ENSP00000256442,9606.ENSP00000259457,9606.ENSP00000261303,9606.ENSP00000261479,9606.ENSP00000261623,…	PSMA4,PLOD1,PSMD8,TXN2,RBX1,PSMA3,PSME2,AHCY,PSMD10,STUB1,FIS1,PSMA2,PIN1,ACTN4,CCNB1,PSMB7,PSMC1,PSMA6,CYBA,PSMB1,PSMD3,PSMB6,PSMA5,PLOD2,ITGA2,HSP90B1,ANGPTL4,UBB,PAM,TBL2,PSMD1,PSMD2,PSMC5,HP1BP3,AGTRAP,PKM,CAV1,EIF4EBP1,NR4A2,PSMD12,ADAM15,PSMB10,OPA1,PSMB5,EGLN1,BNIP3,PSMD4,PSMA7,ENDOG,PLAU,PSMB2,PGK1,PSMB9,FUNDC1,CA9,PSME1,HSPD1,LOXL2,BAD,CLDN3,NFE2L2,CST3,PSMD14,ZFP36L1,PSMC2,PSMD13,HIGD1A…
GO:0006839	Mitochondrial transport	59	225	0.45	1.15e-08	9606.ENSP00000211314,9606.ENSP00000215375,9606.ENSP00000215570,9606.ENSP00000215882,9606.ENSP00000216034,9606.ENSP00000223136,9606.ENSP00000249269,9606.ENSP00000249442,9606.ENSP00000258424,9606.ENSP00000262030,9606.ENSP00000264335,9606.ENSP00000264657,9606.ENSP00000268379,9606.ENSP00000284320,9606.ENSP00000284727,9606.ENSP00000290299,9606.ENSP00000292475,9606.ENSP00000293288,9606.ENSP00000299138,…	TMEM14A,ATP5D,TIMM13,SLC25A1,TOMM22,FIS1,PMPCB,MTX2,COX5B,ATP5B,YWHAE,STAT3,UQCRC2,TOMM70A,ATP5G3,ATP5O,ATP5J2,BAX,VPS35,SLC25A23,ATP5H,HSPA4,ATP5I,PAM16,CYC1,BID,ATPIF1,STOML2,ATP5C1,MICU1,MT-ATP6,OPA1,MRPL18,DYNLT1,BNIP3,ATP5F1,SLC25A5,YWHAB,TFDP1,YWHAQ,HSPD1,ATP5G1,BAD,YWHAZ,TSPO,ATP5A1,TST,ATP5J,TOMM40,CHCHD10,DP2,TMEM14B,NDUFA13,TIMM8B,TMEM14C,SLC25A24,NMT1,HEBP2,OXA1L
GO:0042981	Regulation of apoptotic process	229	1550	0.2	1.15e-08	9606.ENSP00000025008,9606.ENSP00000053867,9606.ENSP00000162044,9606.ENSP00000162749,9606.ENSP00000164227,9606.ENSP00000211314,9606.ENSP00000216034,9606.ENSP00000216115,9606.ENSP00000216714,9606.ENSP00000217131,9606.ENSP00000217958,9606.ENSP00000218388,9606.ENSP00000219302,9606.ENSP00000219479,9606.ENSP00000219782,9606.ENSP00000223136,9606.ENSP00000225698,9606.ENSP00000228251,9606.ENSP00000228280,…
GO:0043161	Proteasome-mediated ubiquitin-dependent protein catabolic process	74	323	0.39	1.20e-08	9606.ENSP00000044462,9606.ENSP00000185150,9606.ENSP00000215071,9606.ENSP00000216225,9606.ENSP00000216455,9606.ENSP00000216802,9606.ENSP00000217958,9606.ENSP00000219548,9606.ENSP00000223321,9606.ENSP00000225726,9606.ENSP00000231487,9606.ENSP00000244426,9606.ENSP00000256442,9606.ENSP00000259457,9606.ENSP00000261303,9606.ENSP00000261427,9606.ENSP00000261479,9606.ENSP00000261609,9606.ENSP00000261942,…	PSMA4,ERLEC1,PSMD8,RBX1,PSMA3,PSME2,PSMD10,STUB1,PSMA2,CCDC47,SKP1,FBXO9,CCNB1,PSMB7,PSMC1,UBE2K,PSMA6,HERC2,FAF2,PSMB1,UBE2S,PSMD3,PCNP,PSMB6,PSMA5,UBXN4,STT3B,MAD2L1,HSP90B1,UBB,RNF187,PSMD1,PSMD2,PSMC5,ZNRF1,FBXO2,PSMD12,UBE2C,TRIM38,PSMB10,CD2AP,PCBP2,PSMB5,BUB3,PSMD4,PSMA7,MAN1B1,CDC20,PSMB2,PSMB9,BAG6,FBXO6,AUP1,PSME1,CUL5,SPOP,PTTG1,CDK1,NFE2L2,SHARPIN,PSMD14,UBE4A,PSMC2,PSMD13,PSMA1,WWTR1…
GO:0044265	Cellular macromolecule catabolic process	153	917	0.25	1.33e-08	9606.ENSP00000044462,9606.ENSP00000171111,9606.ENSP00000185150,9606.ENSP00000215071,9606.ENSP00000216225,9606.ENSP00000216455,9606.ENSP00000216802,9606.ENSP00000217131,9606.ENSP00000217958,9606.ENSP00000218348,9606.ENSP00000219548,9606.ENSP00000221233,9606.ENSP00000222219,9606.ENSP00000223321,9606.ENSP00000225726,9606.ENSP00000230640,9606.ENSP00000231487,9606.ENSP00000242285,9606.ENSP00000242784,…	PSMA4,KEAP1,ERLEC1,PSMD8,RBX1,PSMA3,PSME2,CTSZ,PSMD10,USP11,STUB1,EXOSC5,DNASE2,PSMA2,CCDC47,SKIV2L2,SKP1,CLTA,C19orf43,FBXO9,CLPP,NEDD8,LSM7,VPS25,NDFIP1,HRSP12,VPS4A,CCNB1,PSMB7,PSMC1,UBE2K,PSMA6,USP22,HERC2,FAF2,PSMB1,RNF167,AP2S1,UBE2S,PSMD3,XRN1,RAB7A,PCNP,PSMB6,PSMA5,UBXN4,RNF7,ZFP36L2,LONP2,KPNB1,AP2M1,STT3B,HMGB2,MAD2L1,HSP90B1,CLPX,POLR2G,LSM3,UBB,RNF187,PSMD1,PSMD2,PSMC5,HNRNPD,EXOSC4,E…
GO:0070482	Response to oxygen levels	82	379	0.36	1.35e-08	9606.ENSP00000044462,9606.ENSP00000196061,9606.ENSP00000215071,9606.ENSP00000216185,9606.ENSP00000216225,9606.ENSP00000216455,9606.ENSP00000216802,9606.ENSP00000217426,9606.ENSP00000217958,9606.ENSP00000219548,9606.ENSP00000223136,9606.ENSP00000223321,9606.ENSP00000247970,9606.ENSP00000252699,9606.ENSP00000256442,9606.ENSP00000257904,9606.ENSP00000259457,9606.ENSP00000261303,9606.ENSP00000261479,…	PSMA4,PLOD1,PSMD8,TXN2,RBX1,PSMA3,PSME2,AHCY,PSMD10,STUB1,FIS1,PSMA2,PIN1,ACTN4,CCNB1,CDK4,PSMB7,PSMC1,PSMA6,CYBA,PSMB1,PSMD3,PSMB6,PSMA5,PLOD2,ITGA2,HSP90B1,ANGPTL4,UBB,PAM,TBL2,PSMD1,PSMD2,PSMC5,HP1BP3,AGTRAP,PKM,CAV1,EIF4EBP1,NR4A2,PSMD12,ADAM15,PSMB10,MT-ATP6,OPA1,PSMB5,EGLN1,BNIP3,PSMD4,ATP6AP1,PSMA7,ENDOG,PLAU,PSMB2,PGK1,ATP6V1G1,PSMB9,FUNDC1,CA9,PSME1,HSPD1,LOXL2,BAD,CLDN3,NFE2L2,CST3,PSMD…
GO:0065008	Regulation of biological quality	499	4042	0.12	1.37e-08	9606.ENSP00000013807,9606.ENSP00000025008,9606.ENSP00000044462,9606.ENSP00000053867,9606.ENSP00000085068,9606.ENSP00000164227,9606.ENSP00000171111,9606.ENSP00000199389,9606.ENSP00000205402,9606.ENSP00000205636,9606.ENSP00000211314,9606.ENSP00000215071,9606.ENSP00000216181,9606.ENSP00000216185,9606.ENSP00000216455,9606.ENSP00000216714,9606.ENSP00000216802,9606.ENSP00000216968,9606.ENSP00000217131,…
GO:0090175	Regulation of establishment of planar polarity	39	111	0.57	1.71e-08	9606.ENSP00000044462,9606.ENSP00000215071,9606.ENSP00000216455,9606.ENSP00000216802,9606.ENSP00000217958,9606.ENSP00000223321,9606.ENSP00000225655,9606.ENSP00000259457,9606.ENSP00000261303,9606.ENSP00000261479,9606.ENSP00000262193,9606.ENSP00000263270,9606.ENSP00000264639,9606.ENSP00000270586,9606.ENSP00000271308,9606.ENSP00000286827,9606.ENSP00000292807,9606.ENSP00000309474,9606.ENSP00000310129,…	PSMA4,PSMD8,PSMA3,PSME2,PSMD10,PSMA2,PFN1,PSMB7,PSMC1,PSMA6,PSMB1,AP2S1,PSMD3,PSMB6,PSMA5,TIAM1,AP2M1,PSMD1,PSMD2,PSMC5,AP2A2,PSMD12,PSMB10,FZD6,PSMB5,PSMD4,PSMA7,PSMB2,DKK1,PSMB9,PSME1,PSMD14,PSMC2,PSMD13,PSMA1,SHFM1,PSMC3,AP2B1,PSMB3
GO:0008380	RNA splicing	84	396	0.35	1.83e-08	9606.ENSP00000221859,9606.ENSP00000225698,9606.ENSP00000229390,9606.ENSP00000230640,9606.ENSP00000244520,9606.ENSP00000246071,9606.ENSP00000247026,9606.ENSP00000251241,9606.ENSP00000252622,9606.ENSP00000254193,9606.ENSP00000254301,9606.ENSP00000261531,9606.ENSP00000263694,9606.ENSP00000263697,9606.ENSP00000265097,9606.ENSP00000266079,9606.ENSP00000266529,9606.ENSP00000266735,9606.ENSP00000267812,…	POLR2I,C1QBP,SRSF9,SKIV2L2,SNRPC,SNRPB2,NSRP1,DHX40,LSM7,SNRPA1,LGALS3,SNW1,SNRNP40,DNAJC8,THOC3,PRPF6,ZCRB1,SNRPF,MFAP1,TXNL4A,SNRPG,NONO,ZC3H13,MBNL1,PPIL3,POLR2J,THOC7,SNRPD1,SRRM2,POLR2G,LSM3,PCBP1,PPIH,HNRNPD,ARL6IP4,SNRNP200,SF3B2,POLR2L,PPP2R1A,HNRNPM,SRSF7,SF3B1,HNRNPA1,THRAP3,HNRNPA2B1,SON,UBL5,PCBP2,SF3B5,SCAF11,MAGOH,YBX1,SRSF3,PRPF4,LSM2,HNRNPK,WBP4,PSIP1,CWC27,DDX1,HNRNPA3,TRPT1,DDX3…
GO:0007049	Cell cycle	200	1313	0.21	2.00e-08	9606.ENSP00000005257,9606.ENSP00000013807,9606.ENSP00000025008,9606.ENSP00000160827,9606.ENSP00000209873,9606.ENSP00000216181,9606.ENSP00000216756,9606.ENSP00000221855,9606.ENSP00000223023,9606.ENSP00000223129,9606.ENSP00000227507,9606.ENSP00000230056,9606.ENSP00000231487,9606.ENSP00000234091,9606.ENSP00000235310,9606.ENSP00000240922,9606.ENSP00000242285,9606.ENSP00000244745,9606.ENSP00000244869,…
GO:0070727	Cellular macromolecule localization	235	1616	0.19	2.24e-08	9606.ENSP00000000233,9606.ENSP00000000412,9606.ENSP00000162749,9606.ENSP00000164227,9606.ENSP00000185150,9606.ENSP00000194214,9606.ENSP00000209873,9606.ENSP00000214869,9606.ENSP00000215570,9606.ENSP00000216034,9606.ENSP00000219169,9606.ENSP00000221418,9606.ENSP00000222005,9606.ENSP00000223023,9606.ENSP00000223136,9606.ENSP00000229390,9606.ENSP00000231487,9606.ENSP00000233575,9606.ENSP00000238892,…
GO:0035567	Non-canonical wnt signaling pathway	42	130	0.54	2.88e-08	9606.ENSP00000044462,9606.ENSP00000215071,9606.ENSP00000216455,9606.ENSP00000216802,9606.ENSP00000217958,9606.ENSP00000223321,9606.ENSP00000225655,9606.ENSP00000259457,9606.ENSP00000261303,9606.ENSP00000261479,9606.ENSP00000262193,9606.ENSP00000263270,9606.ENSP00000264639,9606.ENSP00000270586,9606.ENSP00000271308,9606.ENSP00000286827,9606.ENSP00000292807,9606.ENSP00000309474,9606.ENSP00000310129,…	PSMA4,PSMD8,PSMA3,PSME2,PSMD10,PSMA2,PFN1,PSMB7,PSMC1,PSMA6,PSMB1,AP2S1,PSMD3,PSMB6,PSMA5,TIAM1,AP2M1,PSMD1,PSMD2,PSMC5,AP2A2,PSMD12,CALM1,PSMB10,FZD6,PSMB5,PSMD4,TCF7L2,PSMA7,PSMB2,PSMB9,PSME1,PPP3CA,PSMD14,PSMC2,PSMD13,TNRC6B,PSMA1,SHFM1,PSMC3,AP2B1,PSMB3
GO:0080090	Regulation of primary metabolic process	698	6032	0.09	2.94e-08	9606.ENSP00000006526,9606.ENSP00000013807,9606.ENSP00000025008,9606.ENSP00000037243,9606.ENSP00000044462,9606.ENSP00000053867,9606.ENSP00000162044,9606.ENSP00000162749,9606.ENSP00000164227,9606.ENSP00000171111,9606.ENSP00000185150,9606.ENSP00000199389,9606.ENSP00000203630,9606.ENSP00000205061,9606.ENSP00000209873,9606.ENSP00000215071,9606.ENSP00000216181,9606.ENSP00000216225,9606.ENSP00000216297,…
GO:0034654	Nucleobase-containing compound biosynthetic process	161	995	0.24	3.01e-08	9606.ENSP00000164227,9606.ENSP00000205402,9606.ENSP00000210444,9606.ENSP00000215375,9606.ENSP00000215567,9606.ENSP00000215882,9606.ENSP00000216294,9606.ENSP00000216297,9606.ENSP00000219302,9606.ENSP00000219479,9606.ENSP00000219782,9606.ENSP00000220913,9606.ENSP00000221859,9606.ENSP00000223129,9606.ENSP00000227507,9606.ENSP00000230431,9606.ENSP00000235310,9606.ENSP00000244869,9606.ENSP00000245479,…	BCL3,DLD,NANS,ATP5D,TECR,SLC25A1,SNAPC1,SUPT16H,NME3,NME4,MAZ,CHRAC1,POLR2I,RPA3,CCND1,DNPH1,MAD2L2,EREG,SOX9,NT5C,TERF2,CCNB1,NT5E,CDK4,COX5B,ASUN,MNAT1,SNW1,ATP5B,PIH1D1,SMARCB1,TAF12,DGUOK,STAT3,PAPSS1,SNRPF,SNRPG,NHP2,HSD17B12,SSRP1,SMARCA5,UXS1,ATP5G3,ATP5O,NR2F6,ATP5J2,POLR2J,BAX,ICE1,KIAA0101,ATP5H,TK1,POLR2G,CBR4,UBB,ATP5I,FOS,PDHB,POLD4,RSF1,HNRNPD,TYMS,CYC1,PKM,DCTPP1,ZBTB7A,POLR2L,KARS…
GO:1901362	Organic cyclic compound biosynthetic process	187	1211	0.22	3.04e-08	9606.ENSP00000164227,9606.ENSP00000205402,9606.ENSP00000210444,9606.ENSP00000215375,9606.ENSP00000215567,9606.ENSP00000215882,9606.ENSP00000216294,9606.ENSP00000216297,9606.ENSP00000217971,9606.ENSP00000219302,9606.ENSP00000219479,9606.ENSP00000219782,9606.ENSP00000220913,9606.ENSP00000221859,9606.ENSP00000223129,9606.ENSP00000227507,9606.ENSP00000230431,9606.ENSP00000234454,9606.ENSP00000235310,…	BCL3,DLD,NANS,ATP5D,TECR,SLC25A1,SNAPC1,SUPT16H,PGRMC1,NME3,NME4,MAZ,CHRAC1,POLR2I,RPA3,C
GO:0051128	Regulation of cellular component organization	322	2402	0.15	3.27e-08	9606.ENSP00000001008,9606.ENSP00000005257,9606.ENSP00000006526,9606.ENSP00000007722,9606.ENSP00000013807,9606.ENSP00000053867,9606.ENSP00000162749,9606.ENSP00000211314,9606.ENSP00000216115,9606.ENSP00000216181,9606.ENSP00000216225,9606.ENSP00000217131,9606.ENSP00000217958,9606.ENSP00000219548,9606.ENSP00000222005,9606.ENSP00000223023,9606.ENSP00000223129,9606.ENSP00000223136,9606.ENSP00000225655,…
GO:0044257	Cellular protein catabolic process	115	633	0.29	3.78e-08	9606.ENSP00000044462,9606.ENSP00000171111,9606.ENSP00000185150,9606.ENSP00000215071,9606.ENSP00000216225,9606.ENSP00000216455,9606.ENSP00000216802,9606.ENSP00000217131,9606.ENSP00000217958,9606.ENSP00000218348,9606.ENSP00000219548,9606.ENSP00000223321,9606.ENSP00000225726,9606.ENSP00000231487,9606.ENSP00000242285,9606.ENSP00000244426,9606.ENSP00000245816,9606.ENSP00000250495,9606.ENSP00000253794,…	PSMA4,KEAP1,ERLEC1,PSMD8,RBX1,PSMA3,PSME2,CTSZ,PSMD10,USP11,STUB1,PSMA2,CCDC47,SKP1,CLTA,FBXO9,CLPP,NEDD8,VPS25,NDFIP1,VPS4A,CCNB1,PSMB7,PSMC1,UBE2K,PSMA6,USP22,HERC2,FAF2,PSMB1,RNF167,AP2S1,UBE2S,PSMD3,RAB7A,PCNP,PSMB6,PSMA5,UBXN4,RNF7,LONP2,AP2M1,STT3B,MAD2L1,HSP90B1,CLPX,UBB,RNF187,PSMD1,PSMD2,PSMC5,AP2A2,USP16,ZNRF1,UBA1,HUWE1,USP7,CTSL,CTSB,FBXO2,NRD1,UBE2I,PSMD12,UBE2C,TRIM38,PSMB10,CD2AP,P…
GO:0034613	Cellular protein localization	233	1610	0.19	3.83e-08	9606.ENSP00000000233,9606.ENSP00000000412,9606.ENSP00000162749,9606.ENSP00000164227,9606.ENSP00000185150,9606.ENSP00000194214,9606.ENSP00000209873,9606.ENSP00000214869,9606.ENSP00000215570,9606.ENSP00000216034,9606.ENSP00000219169,9606.ENSP00000221418,9606.ENSP00000222005,9606.ENSP00000223023,9606.ENSP00000223136,9606.ENSP00000229390,9606.ENSP00000231487,9606.ENSP00000233575,9606.ENSP00000238892,…
GO:0009060	Aerobic respiration	32	79	0.63	3.87e-08	9606.ENSP00000203407,9606.ENSP00000205402,9606.ENSP00000215375,9606.ENSP00000216254,9606.ENSP00000217901,9606.ENSP00000229379,9606.ENSP00000233627,9606.ENSP00000246554,9606.ENSP00000258424,9606.ENSP00000264932,9606.ENSP00000268379,9606.ENSP00000307241,9606.ENSP00000315774,9606.ENSP00000321260,9606.ENSP00000327070,9606.ENSP00000332887,9606.ENSP00000339720,9606.ENSP00000354876,9606.ENSP00000354982,…	UQCRC1,DLD,ATP5D,ACO2,IDH3G,COX6A1,NDUFS7,COX6B1,COX5B,SDHA,UQCRC2,PDHB,NDUFS8,COX8A,MDH2,UQCR10,NDUFA4,MT-CO2,MT-CO3,SDHC,SURF1,SDHB,SDHD,IDH3B,IDH1,SUCLG2,COX6C,MDH1,BLOC1S1,COX4I1,OXA1L,ADSL
GO:0051171	Regulation of nitrogen compound metabolic process	677	5836	0.09	4.40e-08	9606.ENSP00000006526,9606.ENSP00000013807,9606.ENSP00000025008,9606.ENSP00000037243,9606.ENSP00000044462,9606.ENSP00000053867,9606.ENSP00000162044,9606.ENSP00000162749,9606.ENSP00000164227,9606.ENSP00000171111,9606.ENSP00000185150,9606.ENSP00000199389,9606.ENSP00000203630,9606.ENSP00000205061,9606.ENSP00000209873,9606.ENSP00000215071,9606.ENSP00000216181,9606.ENSP00000216225,9606.ENSP00000216297,…
GO:0010498	Proteasomal protein catabolic process	75	345	0.36	6.17e-08	9606.ENSP00000044462,9606.ENSP00000185150,9606.ENSP00000215071,9606.ENSP00000216225,9606.ENSP00000216455,9606.ENSP00000216802,9606.ENSP00000217958,9606.ENSP00000219548,9606.ENSP00000223321,9606.ENSP00000225726,9606.ENSP00000231487,9606.ENSP00000244426,9606.ENSP00000256442,9606.ENSP00000259457,9606.ENSP00000261303,9606.ENSP00000261427,9606.ENSP00000261479,9606.ENSP00000261609,9606.ENSP00000261942,…	PSMA4,ERLEC1,PSMD8,RBX1,PSMA3,PSME2,PSMD10,STUB1,PSMA2,CCDC47,SKP1,FBXO9,CCNB1,PSMB7,PSMC1,UBE2K,PSMA6,HERC2,FAF2,PSMB1,UBE2S,PSMD3,PCNP,PSMB6,PSMA5,UBXN4,STT3B,MAD2L1,HSP90B1,UBB,RNF187,PSMD1,PSMD2,PSMC5,ZNRF1,FBXO2,PSMD12,UBE2C,TRIM38,PSMB10,CD2AP,PCBP2,PSMB5,BUB3,PSMD4,PSMA7,MAN1B1,CDC20,PSMB2,PSMB9,BAG6,FBXO6,AUP1,PSME1,CUL5,SPOP,PTTG1,CDK1,NFE2L2,HM13,SHARPIN,PSMD14,UBE4A,PSMC2,PSMD13,PSMA1,…
GO:0043618	Regulation of transcription from rna polymerase ii promoter in response to stress	39	118	0.55	6.67e-08	9606.ENSP00000044462,9606.ENSP00000215071,9606.ENSP00000216225,9606.ENSP00000216455,9606.ENSP00000216802,9606.ENSP00000217958,9606.ENSP00000223321,9606.ENSP00000259457,9606.ENSP00000261303,9606.ENSP00000261479,9606.ENSP00000262193,9606.ENSP00000264639,9606.ENSP00000270586,9606.ENSP00000271308,9606.ENSP00000304697,9606.ENSP00000309474,9606.ENSP00000310129,9606.ENSP00000310572,9606.ENSP00000348442,…	PSMA4,PSMD8,RBX1,PSMA3,PSME2,PSMD10,PSMA2,PSMB7,PSMC1,PSMA6,PSMB1,PSMD3,PSMB6,PSMA5,UBB,PSMD1,PSMD2,PSMC5,PSMD12,PSMB10,PSMB5,EGLN1,PSMD4,PSMA7,PSMB2,PSMB9,CA9,PSME1,NFE2L2,PSMD14,TMBIM6,PSMC2,PSMD13,HIGD1A,PSMA1,HSF1,SHFM1,PSMC3,PSMB3
GO:0001775	Cell activation	169	1075	0.22	6.84e-08	9606.ENSP00000002165,9606.ENSP00000013807,9606.ENSP00000053867,9606.ENSP00000164227,9606.ENSP00000205636,9606.ENSP00000216181,9606.ENSP00000217131,9606.ENSP00000217971,9606.ENSP00000218388,9606.ENSP00000222968,9606.ENSP00000223321,9606.ENSP00000228506,9606.ENSP00000228740,9606.ENSP00000228918,9606.ENSP00000234091,9606.ENSP00000236671,9606.ENSP00000237642,9606.ENSP00000244745,9606.ENSP00000249923,…	FUCA2,ERCC1,GRN,BCL3,CMTM6,MYH9,CTSZ,PGRMC1,TIMP1,PDAP1,PSMA2,MLEC,LTA4H,LTBR,ID2,CTSD,STBD1,SOX4,COPB1,BST2,ACTR10,LGALS3,PSMB7,GGH,SDCBP,HEXB,CYBA,FAF2,PSMB1,PRDX1,CD81,EIF2AK4,VAMP8,PSMD3,STAT3,RAB10,ANXA3,RAB7A,NBN,SRP14,IQGAP1,PFKL,PSMA5,LAMTOR1,IL18,NDUFC2,ZFP36L2,APP,CCT8,KPNB1,CSTB,BAX,ARPC5,F2RL1,FABP5,CCT2,PRDX2,TRAPPC1,PA2G4,C1GALT1C1,GAA,PSMD1,PSMD2,PRKDC,CLU,TLN1,CPNE1,PKM,EXOSC3,ZBT…
GO:0071456	Cellular response to hypoxia	51	189	0.46	7.71e-08	9606.ENSP00000044462,9606.ENSP00000215071,9606.ENSP00000216225,9606.ENSP00000216455,9606.ENSP00000216802,9606.ENSP00000217958,9606.ENSP00000219548,9606.ENSP00000223321,9606.ENSP00000256442,9606.ENSP00000259457,9606.ENSP00000261303,9606.ENSP00000261479,9606.ENSP00000262193,9606.ENSP00000264639,9606.ENSP00000270586,9606.ENSP00000271308,9606.ENSP00000304697,9606.ENSP00000307260,9606.ENSP00000309474,…	PSMA4,PSMD8,RBX1,PSMA3,PSME2,PSMD10,STUB1,PSMA2,CCNB1,PSMB7,PSMC1,PSMA6,PSMB1,PSMD3,PSMB6,PSMA5,UBB,TBL2,PSMD1,PSMD2,PSMC5,HP1BP3,EIF4EBP1,PSMD12,PSMB10,OPA1,PSMB5,EGLN1,BNIP3,PSMD4,PSMA7,ENDOG,PSMB2,PGK1,PSMB9,CA9,PSME1,BAD,NFE2L2,PSMD14,ZFP36L1,PSMC2,PSMD13,HIGD1A,PSMA1,FAM162A,PHB2,MYC,SHFM1,PSMC3,PSMB3
GO:0090090	Negative regulation of canonical wnt signaling pathway	50	183	0.46	7.82e-08	9606.ENSP00000044462,9606.ENSP00000215071,9606.ENSP00000216225,9606.ENSP00000216455,9606.ENSP00000216802,9606.ENSP00000217958,9606.ENSP00000223321,9606.ENSP00000233809,9606.ENSP00000235310,9606.ENSP00000245479,9606.ENSP00000257430,9606.ENSP00000259457,9606.ENSP00000261303,9606.ENSP00000261479,9606.ENSP00000262193,9606.ENSP00000262613,9606.ENSP00000264639,9606.ENSP00000270586,9606.ENSP00000271308,…	PSMA4,PSMD8,RBX1,PSMA3,PSME2,PSMD10,PSMA2,IGFBP2,MAD2L2,SOX9,APC,PSMB7,PSMC1,PSMA6,PSMB1,SLC9A3R1,PSMD3,PSMB6,PSMA5,APP,IGFBP6,PSMD1,PSMD2,PSMC5,CAV1,PSMD12,PSMB10,FZD6,PSMB5,PSMD4,TCF7L2,PSMA7,PSMB2,HDAC1,DKK1,PSMB9,PSME1,UBAC2,MDK,PSMD14,PSMC2,PSMD13,PSMA1,TMEM64,WWTR1,CSNK1A1,RUVBL2,SHFM1,PSMC3,PSMB3
GO:0038093	Fc receptor signaling pathway	49	177	0.47	7.88e-08	9606.ENSP00000044462,9606.ENSP00000215071,9606.ENSP00000216455,9606.ENSP00000216802,9606.ENSP00000217958,9606.ENSP00000223023,9606.ENSP00000223321,9606.ENSP00000228825,9606.ENSP00000231487,9606.ENSP00000259457,9606.ENSP00000261303,9606.ENSP00000261479,9606.ENSP00000262193,9606.ENSP00000263238,9606.ENSP00000264639,9606.ENSP00000270586,9606.ENSP00000271308,9606.ENSP00000294742,9606.ENSP00000295685,…	PSMA4,PSMD8,PSMA3,PSME2,PSMD10,WASL,PSMA2,ARPC3,SKP1,PSMB7,PSMC1,PSMA6,PSMB1,ACTR3,PSMD3,PSMB6,PSMA5,ARPC5,ARPC2,CRK,FOS,PSMD1,PSMD2,PSMC5,PAK2,PSMD12,CALM1,PSMB10,MYO1C,PSMB5,PSMD4,PSMA7,PSMB2,PSMB9,ACTR2,PSME1,PPP3CA,PSMD14,ARPC4,ARPC1B,PSMC2,PSMD13,SHC1,PSMA1,BRK1,SHFM1,PSMC3,WASF2,PSMB3
GO:2001233	Regulation of apoptotic signaling pathway	83	409	0.33	1.30e-07	9606.ENSP00000025008,9606.ENSP00000162044,9606.ENSP00000211314,9606.ENSP00000216115,9606.ENSP00000217958,9606.ENSP00000219782,9606.ENSP00000223136,9606.ENSP00000228251,9606.ENSP00000228918,9606.ENSP00000234590,9606.ENSP00000245451,9606.ENSP00000246957,9606.ENSP00000254301,9606.ENSP00000262265,9606.ENSP00000262506,9606.ENSP00000262613,9606.ENSP00000264335,9606.ENSP00000270142,9606.ENSP00000276079,…	RB1CC1,TMEM161A,TMEM14A,BIK,PSMD10,MAZ,FIS1,YBX3,LTBR,ENO1,BMP4,TRAP1,LGALS3,PIH1D1,CSNK2A2,SLC9A3R1,YWHAE,SOD1,NONO,BAX,HMGB2,PDIA3,PRDX2,PRELID1,SCG2,CTNNA1,UBB,QARS,GNAI2,PAK2,GRINA,CLU,PAM16,NOC2L,BID,TRAF7,ARMC10,ITM2C,PPP2R1A,PTPMT1,PPP1CA,PRR7,ATPIF1,ZNF385A,CAV1,PLAUR,IFI6,SP100,NR4A2,ACSL5,OPA1,PARP1,BNIP3,TCF7L2,SLC25A5,TXNDC12,YWHAB,HDAC1,GSN,TFDP1,HNRNPK,YWHAQ,MSX1,URI1,BAD,YWHAZ,NFE2…
GO:0051603	Proteolysis involved in cellular protein catabolic process	108	600	0.28	1.89e-07	9606.ENSP00000044462,9606.ENSP00000171111,9606.ENSP00000185150,9606.ENSP00000215071,9606.ENSP00000216225,9606.ENSP00000216455,9606.ENSP00000216802,9606.ENSP00000217131,9606.ENSP00000217958,9606.ENSP00000218348,9606.ENSP00000219548,9606.ENSP00000223321,9606.ENSP00000225726,9606.ENSP00000231487,9606.ENSP00000244426,9606.ENSP00000245816,9606.ENSP00000250495,9606.ENSP00000253794,9606.ENSP00000253814,…	PSMA4,KEAP1,ERLEC1,PSMD8,RBX1,PSMA3,PSME2,CTSZ,PSMD10,USP11,STUB1,PSMA2,CCDC47,SKP1,FBXO9,CLPP,NEDD8,VPS25,NDFIP1,VPS4A,CCNB1,PSMB7,PSMC1,UBE2K,PSMA6,USP22,HERC2,FAF2,PSMB1,RNF167,UBE2S,PSMD3,PCNP,PSMB6,PSMA5,UBXN4,RNF7,LONP2,STT3B,MAD2L1,HSP90B1,CLPX,UBB,RNF187,PSMD1,PSMD2,PSMC5,USP16,ZNRF1,UBA1,HUWE1,USP7,CTSL,CTSB,FBXO2,NRD1,UBE2I,PSMD12,UBE2C,TRIM38,PSMB10,CD2AP,PCBP2,PSMB5,UCHL5,BUB3,PSMD4,P…
GO:0048523	Negative regulation of cellular process	575	4874	0.1	2.07e-07	9606.ENSP00000001008,9606.ENSP00000006526,9606.ENSP00000007722,9606.ENSP00000013807,9606.ENSP00000025008,9606.ENSP00000037243,9606.ENSP00000044462,9606.ENSP00000053867,9606.ENSP00000162044,9606.ENSP00000162749,9606.ENSP00000164227,9606.ENSP00000185150,9606.ENSP00000199389,9606.ENSP00000205061,9606.ENSP00000211314,9606.ENSP00000215071,9606.ENSP00000216106,9606.ENSP00000216181,9606.ENSP00000216225,…
GO:0007007	Inner mitochondrial membrane organization	24	48	0.73	2.09e-07	9606.ENSP00000215375,9606.ENSP00000215570,9606.ENSP00000249442,9606.ENSP00000262030,9606.ENSP00000284727,9606.ENSP00000290299,9606.ENSP00000292475,9606.ENSP00000301587,9606.ENSP00000306003,9606.ENSP00000309561,9606.ENSP00000319992,9606.ENSP00000325562,9606.ENSP00000349142,9606.ENSP00000354632,9606.ENSP00000354681,9606.ENSP00000357360,9606.ENSP00000358737,9606.ENSP00000360270,9606.ENSP00000377033,…	ATP5D,TIMM13,MTX2,ATP5B,ATP5G3,ATP5O,ATP5J2,ATP5H,ATP5I,C19orf70,TMEM11,MINOS1,ATP5C1,MT-ATP6,OPA1,MTX1,ATP5F1,OMA1,ATP5G1,ATP5A1,IMMT,ATP5J,NDUFA13,UQCC3
GO:0009056	Catabolic process	277	2042	0.16	2.36e-07	9606.ENSP00000002165,9606.ENSP00000025008,9606.ENSP00000037243,9606.ENSP00000044462,9606.ENSP00000168216,9606.ENSP00000171111,9606.ENSP00000185150,9606.ENSP00000200181,9606.ENSP00000205402,9606.ENSP00000215071,9606.ENSP00000216034,9606.ENSP00000216185,9606.ENSP00000216225,9606.ENSP00000216455,9606.ENSP00000216802,9606.ENSP00000216862,9606.ENSP00000217131,9606.ENSP00000217426,9606.ENSP00000217958,…
GO:0002376	Immune system process	325	2481	0.14	2.38e-07	9606.ENSP00000002165,9606.ENSP00000007722,9606.ENSP00000013807,9606.ENSP00000044462,9606.ENSP00000053867,9606.ENSP00000160827,9606.ENSP00000164227,9606.ENSP00000199389,9606.ENSP00000205061,9606.ENSP00000205636,9606.ENSP00000215071,9606.ENSP00000216181,9606.ENSP00000216416,9606.ENSP00000216455,9606.ENSP00000216802,9606.ENSP00000217131,9606.ENSP00000217426,9606.ENSP00000217958,9606.ENSP00000217971,…
GO:0071453	Cellular response to oxygen levels	54	216	0.42	2.38e-07	9606.ENSP00000044462,9606.ENSP00000215071,9606.ENSP00000216225,9606.ENSP00000216455,9606.ENSP00000216802,9606.ENSP00000217958,9606.ENSP00000219548,9606.ENSP00000223321,9606.ENSP00000256442,9606.ENSP00000259457,9606.ENSP00000261303,9606.ENSP00000261479,9606.ENSP00000262193,9606.ENSP00000264639,9606.ENSP00000270586,9606.ENSP00000271308,9606.ENSP00000304697,9606.ENSP00000307260,9606.ENSP00000309474,…	PSMA4,PSMD8,RBX1,PSMA3,PSME2,PSMD10,STUB1,PSMA2,CCNB1,PSMB7,PSMC1,PSMA6,PSMB1,PSMD3,PSMB6,PSMA5,UBB,TBL2,PSMD1,PSMD2,PSMC5,HP1BP3,CAV1,EIF4EBP1,PSMD12,PSMB10,OPA1,PSMB5,EGLN1,BNIP3,PSMD4,ATP6AP1,PSMA7,ENDOG,PSMB2,PGK1,ATP6V1G1,PSMB9,CA9,PSME1,BAD,NFE2L2,PSMD14,ZFP36L1,PSMC2,PSMD13,HIGD1A,PSMA1,FAM162A,PHB2,MYC,SHFM1,PSMC3,PSMB3
GO:0033209	Tumor necrosis factor-mediated signaling pathway	39	125	0.52	2.39e-07	9606.ENSP00000044462,9606.ENSP00000162749,9606.ENSP00000215071,9606.ENSP00000216455,9606.ENSP00000216802,9606.ENSP00000217958,9606.ENSP00000223321,9606.ENSP00000228918,9606.ENSP00000250101,9606.ENSP00000252699,9606.ENSP00000259457,9606.ENSP00000261303,9606.ENSP00000261479,9606.ENSP00000262193,9606.ENSP00000264639,9606.ENSP00000270586,9606.ENSP00000271308,9606.ENSP00000309474,9606.ENSP00000310129,…	PSMA4,TNFRSF1A,PSMD8,PSMA3,PSME2,PSMD10,PSMA2,LTBR,TXNDC17,ACTN4,PSMB7,PSMC1,PSMA6,PSMB1,PSMD3,PSMB6,PSMA5,PSMD1,PSMD2,PSMC5,KARS,PSMD12,PSMB10,STAT1,PSMB5,PSMD4,TNFRSF6B,PSMA7,PSMB2,PSMB9,PSME1,PSMD14,PSMC2,PSMD13,PSMA1,LIMS1,SHFM1,PSMC3,PSMB3
GO:0045184	Establishment of protein localization	223	1564	0.18	2.70e-07	9606.ENSP00000000233,9606.ENSP00000000412,9606.ENSP00000037243,9606.ENSP00000185150,9606.ENSP00000194214,9606.ENSP00000205636,9606.ENSP00000209873,9606.ENSP00000214869,9606.ENSP00000215570,9606.ENSP00000216034,9606.ENSP00000216181,9606.ENSP00000219169,9606.ENSP00000221418,9606.ENSP00000222005,9606.ENSP00000223136,9606.ENSP00000225724,9606.ENSP00000229390,9606.ENSP00000233575,9606.ENSP00000238892,…
GO:0038095	Fc-epsilon receptor signaling pathway	37	115	0.53	2.99e-07	9606.ENSP00000044462,9606.ENSP00000215071,9606.ENSP00000216455,9606.ENSP00000216802,9606.ENSP00000217958,9606.ENSP00000223321,9606.ENSP00000231487,9606.ENSP00000259457,9606.ENSP00000261303,9606.ENSP00000261479,9606.ENSP00000262193,9606.ENSP00000264639,9606.ENSP00000270586,9606.ENSP00000271308,9606.ENSP00000306245,9606.ENSP00000309474,9606.ENSP00000310129,9606.ENSP00000310572,9606.ENSP00000314067,…	PSMA4,PSMD8,PSMA3,PSME2,PSMD10,PSMA2,SKP1,PSMB7,PSMC1,PSMA6,PSMB1,PSMD3,PSMB6,PSMA5,FOS,PSMD1,PSMD2,PSMC5,PAK2,PSMD12,CALM1,PSMB10,PSMB5,PSMD4,PSMA7,PSMB2,PSMB9,PSME1,PPP3CA,PSMD14,PSMC2,PSMD13,SHC1,PSMA1,SHFM1,PSMC3,PSMB3
GO:0042254	Ribosome biogenesis	65	292	0.37	3.37e-07	9606.ENSP00000007390,9606.ENSP00000202816,9606.ENSP00000221233,9606.ENSP00000225698,9606.ENSP00000229214,9606.ENSP00000230640,9606.ENSP00000244496,9606.ENSP00000245539,9606.ENSP00000254940,9606.ENSP00000258169,9606.ENSP00000258772,9606.ENSP00000260953,9606.ENSP00000262265,9606.ENSP00000268802,9606.ENSP00000274606,9606.ENSP00000291634,9606.ENSP00000296930,9606.ENSP00000297579,9606.ENSP00000302886,…	TSR3,ESF1,EXOSC5,C1QBP,KRR1,SKIV2L2,RRP36,MRPS7,NIP7,MPHOSPH6,DDX56,METTL5,PIH1D1,NOB1,NHP2,FAM207A,NPM1,DCAF13,PA2G4,RBFA,UTP23,MRPL11,NSUN5,PRKDC,WDR75,DDX10,MRPL1,EXOSC4,NOC2L,EXOSC3,MINA,RPS27L,MRPL20,LYAR,RPSA,DDX21,C1D,POP5,GTPBP4,TFB1M,PDCD11,NPM3,MRPS2,ERI3,PIN4,ZNF593,EIF6,MRTO4,GTF3A,XRCC5,PWP1,WBSCR22,NOP14,RPL7L1,CDKN2A,MALSU1,LSM6,RPL26L1,ERI1,MRPL22,RAN,GTF2H5,WDR18,NOP16,ZNHIT3
GO:0006259	DNA metabolic process	126	750	0.25	3.38e-07	9606.ENSP00000013807,9606.ENSP00000160827,9606.ENSP00000216225,9606.ENSP00000216297,9606.ENSP00000216714,9606.ENSP00000216756,9606.ENSP00000219431,9606.ENSP00000219548,9606.ENSP00000220913,9606.ENSP00000221233,9606.ENSP00000221859,9606.ENSP00000222219,9606.ENSP00000223129,9606.ENSP00000235310,9606.ENSP00000253462,9606.ENSP00000254942,9606.ENSP00000257770,9606.ENSP00000261245,9606.ENSP00000261609,…	ERCC1,KIF22,RBX1,SUPT16H,APEX1,CINP,MPG,STUB1,CHRAC1,EXOSC5,POLR2I,DNASE2,RPA3,MAD2L2,GINS2,TERF2,NT5E,MNAT1,HERC2,SMARCB1,SLC30A9,NBN,NHP2,NONO,TATDN1,SSRP1,KPNB1,POLR2J,HMGB2,NPM1,KIAA0101,TK1,POLR2G,COPS6,UBB,FOS,MCM7,POLD4,PRKDC,EXOSC4,TYMS,RUVBL1,DCTPP1,EXOSC3,SMC1A,ZBTB7A,POLR2L,SMCHD1,PURA,RAD51C,NME1,UBE2V1,HUWE1,SP100,USP7,HMGB1,COPS5,XRCC6,DNMT1,PARP9,TOP1,NSMCE1,PARP1,CENPF,NUCKS1,UBE2…
GO:0006457	Protein folding	53	213	0.42	3.66e-07	9606.ENSP00000001008,9606.ENSP00000222005,9606.ENSP00000228506,9606.ENSP00000231238,9606.ENSP00000233893,9606.ENSP00000246957,9606.ENSP00000247461,9606.ENSP00000251047,9606.ENSP00000258091,9606.ENSP00000261303,9606.ENSP00000261758,9606.ENSP00000262506,9606.ENSP00000264254,9606.ENSP00000275603,9606.ENSP00000280326,9606.ENSP00000286091,9606.ENSP00000286175,9606.ENSP00000286788,9606.ENSP00000295688,…	FKBP4,CDC37,MLEC,TTC1,HSPE1,TRAP1,CANX,LMAN1,CCT7,PSMC1,MESDC2,CSNK2A2,PDCL3,CCT6A,CCT5,PDIA4,PPIL3,CCT8,CCT3,CCT2,HSP90B1,PPIB,CLPX,PDIA3,PPIC,NUDCD2,GNB2,TBCA,PPIH,GNAI2,CLU,NUDC,CALR,CRTAP,SEP15,GANAB,QSOX1,CSNK2B,DFFA,PRDX4,CWC27,HSPD1,CCT4,PFDN6,FKBP1A,PDIA6,DNAJC7,UNC45A,PPIA,B2M,RUVBL2,FKBP8,PTGES3
GO:0010638	Positive regulation of organelle organization	111	633	0.27	3.76e-07	9606.ENSP00000013807,9606.ENSP00000053867,9606.ENSP00000216115,9606.ENSP00000222005,9606.ENSP00000223023,9606.ENSP00000223136,9606.ENSP00000225655,9606.ENSP00000228825,9606.ENSP00000244869,9606.ENSP00000246747,9606.ENSP00000249014,9606.ENSP00000251047,9606.ENSP00000256442,9606.ENSP00000258091,9606.ENSP00000260130,9606.ENSP00000261205,9606.ENSP00000261531,9606.ENSP00000262265,9606.ENSP00000262506,…	ERCC1,GRN,BIK,CDC37,WASL,FIS1,PFN1,ARPC3,EREG,ARL2,CDC42EP1,LMAN1,CCNB1,CCT7,SDCBP,SYT1,SNW1,PIH1D1,CSNK2A2,SMARCB1,ACTR3,YWHAE,NBN,SAE1,WRAP73,CCT6A,CCT5,APP,CCT8,CTBP1,BAX,ARPC5,CDC42EP3,ARPC2,CCT3,F2RL1,VPS35,CCT2,BIRC5,INSR,HNRNPD,WHSC1L1,MET,ROCK2,BID,HAX1,TMED9,FES,ATPIF1,PLAUR,HUWE1,HNRNPA1,ARPC5L,HNRNPA2B1,OCLN,UBE2C,DYNC1H1,UBL5,DNMT1,MYO1C,OPA1,DCTN1,CTR9,CD47,MPHOSPH8,TPR,BNIP3,YWHAB,A…
GO:0002223	Stimulatory c-type lectin receptor signaling pathway	36	111	0.54	3.93e-07	9606.ENSP00000044462,9606.ENSP00000215071,9606.ENSP00000216455,9606.ENSP00000216802,9606.ENSP00000217958,9606.ENSP00000223321,9606.ENSP00000231487,9606.ENSP00000259457,9606.ENSP00000261303,9606.ENSP00000261479,9606.ENSP00000262193,9606.ENSP00000264639,9606.ENSP00000270586,9606.ENSP00000271308,9606.ENSP00000309474,9606.ENSP00000310129,9606.ENSP00000310572,9606.ENSP00000314067,9606.ENSP00000348442,…	PSMA4,PSMD8,PSMA3,PSME2,PSMD10,PSMA2,SKP1,PSMB7,PSMC1,PSMA6,PSMB1,PSMD3,PSMB6,PSMA5,PSMD1,PSMD2,PSMC5,PAK2,PSMD12,PSMB10,PSMB5,PSMD4,PRKACB,PSMA7,PSMB2,PSMB9,MUC3A,PSME1,PSMD14,PSMC2,PSMD13,PSMA1,RPS6KA5,SHFM1,PSMC3,PSMB3
GO:0060255	Regulation of macromolecule metabolic process	725	6407	0.08	4.14e-07	9606.ENSP00000006526,9606.ENSP00000007722,9606.ENSP00000013807,9606.ENSP00000025008,9606.ENSP00000037243,9606.ENSP00000044462,9606.ENSP00000053867,9606.ENSP00000162044,9606.ENSP00000162749,9606.ENSP00000164227,9606.ENSP00000171111,9606.ENSP00000185150,9606.ENSP00000199389,9606.ENSP00000203630,9606.ENSP00000205061,9606.ENSP00000209873,9606.ENSP00000215071,9606.ENSP00000216181,9606.ENSP00000216225,…
GO:0009057	Macromolecule catabolic process	163	1058	0.21	4.35e-07	9606.ENSP00000025008,9606.ENSP00000044462,9606.ENSP00000171111,9606.ENSP00000185150,9606.ENSP00000215071,9606.ENSP00000216225,9606.ENSP00000216455,9606.ENSP00000216802,9606.ENSP00000217131,9606.ENSP00000217958,9606.ENSP00000218348,9606.ENSP00000219548,9606.ENSP00000221233,9606.ENSP00000222219,9606.ENSP00000223321,9606.ENSP00000225726,9606.ENSP00000230640,9606.ENSP00000231487,9606.ENSP00000236671,…	RB1CC1,PSMA4,KEAP1,ERLEC1,PSMD8,RBX1,PSMA3,PSME2,CTSZ,PSMD10,USP11,STUB1,EXOSC5,DNASE2,PSMA2,CCDC47,SKIV2L2,SKP1,CTSD,STBD1,CLTA,C19orf43,FBXO9,CLPP,NEDD8,LSM7,VPS25,NDFIP1,HRSP12,VPS4A,CCNB1,PSMB7,PSMC1,HEXB,UBE2K,PSMA6,USP22,HERC2,FAF2,PSMB1,RNF167,AP2S1,UBE2S,PSMD3,XRN1,RAB7A,PCNP,PSMB6,PSMA5,UBXN4,RNF7,ZFP36L2,LONP2,KPNB1,AP2M1,STT3B,HMGB2,MAD2L1,HSP90B1,CLPX,POLR2G,LSM3,UBB,GAA,RNF187,PSMD1,…
GO:0045089	Positive regulation of innate immune response	52	208	0.42	4.35e-07	9606.ENSP00000044462,9606.ENSP00000215071,9606.ENSP00000216455,9606.ENSP00000216802,9606.ENSP00000217958,9606.ENSP00000223321,9606.ENSP00000231487,9606.ENSP00000244869,9606.ENSP00000252483,9606.ENSP00000259457,9606.ENSP00000261303,9606.ENSP00000261427,9606.ENSP00000261479,9606.ENSP00000262193,9606.ENSP00000264639,9606.ENSP00000270586,9606.ENSP00000271308,9606.ENSP00000276079,9606.ENSP00000296503,…	PSMA4,PSMD8,PSMA3,PSME2,PSMD10,PSMA2,SKP1,EREG,PVRL2,PSMB7,PSMC1,UBE2K,PSMA6,PSMB1,PSMD3,PSMB6,PSMA5,NONO,HMGB2,PSMD1,PSMD2,PSMC5,PRKDC,PAK2,LAMP1,HMGB1,PSMD12,PSMB10,XRCC6,PARP9,PSMB5,PSMD4,HMGB3,PRKACB,PSMA7,PSMB2,PSMB9,HLA-E,MUC3A,PSME1,XRCC5,POLR3G,PSMD14,PSMC2,PSMD13,PSMA1,LSM14A,IRF3,RPS6KA5,SHFM1,PSMC3,PSMB3
GO:0006511	Ubiquitin-dependent protein catabolic process	98	535	0.29	4.40e-07	9606.ENSP00000044462,9606.ENSP00000171111,9606.ENSP00000185150,9606.ENSP00000215071,9606.ENSP00000216225,9606.ENSP00000216455,9606.ENSP00000216802,9606.ENSP00000217958,9606.ENSP00000218348,9606.ENSP00000219548,9606.ENSP00000223321,9606.ENSP00000225726,9606.ENSP00000231487,9606.ENSP00000244426,9606.ENSP00000250495,9606.ENSP00000253794,9606.ENSP00000253814,9606.ENSP00000254950,9606.ENSP00000256442,…	PSMA4,KEAP1,ERLEC1,PSMD8,RBX1,PSMA3,PSME2,PSMD10,USP11,STUB1,PSMA2,CCDC47,SKP1,FBXO9,NEDD8,VPS25,NDFIP1,VPS4A,CCNB1,PSMB7,PSMC1,UBE2K,PSMA6,USP22,HERC2,FAF2,PSMB1,RNF167,UBE2S,PSMD3,PCNP,PSMB6,PSMA5,UBXN4,RNF7,STT3B,MAD2L1,HSP90B1,UBB,RNF187,PSMD1,PSMD2,PSMC5,USP16,ZNRF1,UBA1,HUWE1,USP7,FBXO2,UBE2I,PSMD12,UBE2C,TRIM38,PSMB10,CD2AP,PCBP2,PSMB5,UCHL5,BUB3,PSMD4,PSMA7,ARRDC1,MAN1B1,CDC20,PSMB2,PSMB9…
GO:0010565	Regulation of cellular ketone metabolic process	49	190	0.44	4.99e-07	9606.ENSP00000044462,9606.ENSP00000215071,9606.ENSP00000216455,9606.ENSP00000216802,9606.ENSP00000217958,9606.ENSP00000223321,9606.ENSP00000234111,9606.ENSP00000245479,9606.ENSP00000245787,9606.ENSP00000259457,9606.ENSP00000261303,9606.ENSP00000261479,9606.ENSP00000262193,9606.ENSP00000264639,9606.ENSP00000270586,9606.ENSP00000271308,9606.ENSP00000285737,9606.ENSP00000292408,9606.ENSP00000297258,…	PSMA4,PSMD8,PSMA3,PSME2,PSMD10,PSMA2,ODC1,SOX9,INSIG2,PSMB7,PSMC1,PSMA6,PSMB1,PSMD3,PSMB6,PSMA5,LONP2,FGFR4,FABP5,IRS1,PSMD1,PSMD2,PSMC5,NQO1,CAV1,ADIPOR1,PSMD12,ATP2B4,PSMB10,COMT,PSMB5,PSMD4,PSMA7,PSMB2,EIF6,PSMB9,ANXA1,PSME1,PDP1,PSMD14,PSMC2,PSMD13,PSMA1,PARK7,ACADVL,OAZ1,SHFM1,PSMC3,PSMB3
GO:0010639	Negative regulation of organelle organization	79	395	0.33	4.99e-07	9606.ENSP00000001008,9606.ENSP00000013807,9606.ENSP00000211314,9606.ENSP00000217958,9606.ENSP00000225655,9606.ENSP00000235310,9606.ENSP00000245451,9606.ENSP00000251047,9606.ENSP00000253925,9606.ENSP00000254942,9606.ENSP00000257430,9606.ENSP00000261245,9606.ENSP00000262265,9606.ENSP00000263121,9606.ENSP00000263168,9606.ENSP00000263867,9606.ENSP00000264951,9606.ENSP00000265062,9606.ENSP00000265433,…	FKBP4,ERCC1,TMEM14A,PSMD10,PFN1,MAD2L2,BMP4,LMAN1,PPFIA1,TERF2,APC,MNAT1,PIH1D1,SMARCB1,CAPZA1,CAPG,XRN1,RAB7A,NBN,EPS8,TJP1,APP,CTBP1,MAD2L1,NPM1,WAPAL,C16orf45,TPX2,BIRC5,PRELID1,TWF2,TMOD3,PAK2,CLU,PAM16,SSH1,MET,NOC2L,PSMG2,HUWE1,HNRNPA1,AURKAIP1,SPTBN1,DNMT1,OPA1,PARP1,H3F3A,CENPF,TPR,BNIP3,BUB3,TACSTD2,OMA1,SLC25A5,CDC20,ATRX,GSN,ESPN,CKAP2,RAD50,TRIP12,DNM2,XRCC5,PRKAR1A,PTTG1,TSPO,RDX,TRI…
GO:0043632	Modification-dependent macromolecule catabolic process	100	552	0.28	4.99e-07	9606.ENSP00000044462,9606.ENSP00000171111,9606.ENSP00000185150,9606.ENSP00000215071,9606.ENSP00000216225,9606.ENSP00000216455,9606.ENSP00000216802,9606.ENSP00000217958,9606.ENSP00000218348,9606.ENSP00000219548,9606.ENSP00000223321,9606.ENSP00000225726,9606.ENSP00000231487,9606.ENSP00000244426,9606.ENSP00000250495,9606.ENSP00000253794,9606.ENSP00000253814,9606.ENSP00000254950,9606.ENSP00000256442,…	PSMA4,KEAP1,ERLEC1,PSMD8,RBX1,PSMA3,PSME2,PSMD10,USP11,STUB1,PSMA2,CCDC47,SKP1,FBXO9,NEDD8,VPS25,NDFIP1,VPS4A,CCNB1,PSMB7,PSMC1,UBE2K,PSMA6,USP22,HERC2,FAF2,PSMB1,RNF167,UBE2S,PSMD3,PCNP,PSMB6,PSMA5,UBXN4,RNF7,STT3B,MAD2L1,HSP90B1,UBB,RNF187,PSMD1,PSMD2,PSMC5,EXOSC3,USP16,ZNRF1,UBA1,HUWE1,USP7,FBXO2,UBE2I,PSMD12,UBE2C,TRIM38,PSMB10,CD2AP,PCBP2,PSMB5,UCHL5,BUB3,PSMD4,PSMA7,ARRDC1,MAN1B1,CDC20,PSMB…
GO:0002218	Activation of innate immune response	41	142	0.49	5.72e-07	9606.ENSP00000044462,9606.ENSP00000215071,9606.ENSP00000216455,9606.ENSP00000216802,9606.ENSP00000217958,9606.ENSP00000223321,9606.ENSP00000231487,9606.ENSP00000259457,9606.ENSP00000261303,9606.ENSP00000261479,9606.ENSP00000262193,9606.ENSP00000264639,9606.ENSP00000270586,9606.ENSP00000271308,9606.ENSP00000276079,9606.ENSP00000309474,9606.ENSP00000310129,9606.ENSP00000310572,9606.ENSP00000313420,…	PSMA4,PSMD8,PSMA3,PSME2,PSMD10,PSMA2,SKP1,PSMB7,PSMC1,PSMA6,PSMB1,PSMD3,PSMB6,PSMA5,NONO,PSMD1,PSMD2,PSMC5,PRKDC,PAK2,HMGB1,PSMD12,PSMB10,XRCC6,PSMB5,PSMD4,PRKACB,PSMA7,PSMB2,PSMB9,MUC3A,PSME1,XRCC5,PSMD14,PSMC2,PSMD13,PSMA1,RPS6KA5,SHFM1,PSMC3,PSMB3
GO:0051130	Positive regulation of cellular component organization	180	1209	0.2	6.17e-07	9606.ENSP00000005257,9606.ENSP00000007722,9606.ENSP00000013807,9606.ENSP00000053867,9606.ENSP00000216115,9606.ENSP00000216225,9606.ENSP00000219548,9606.ENSP00000222005,9606.ENSP00000223023,9606.ENSP00000223129,9606.ENSP00000223136,9606.ENSP00000225655,9606.ENSP00000228825,9606.ENSP00000244869,9606.ENSP00000245479,9606.ENSP00000246747,9606.ENSP00000249014,9606.ENSP00000251047,9606.ENSP00000252699,…	RALA,ITGA3,ERCC1,GRN,BIK,RBX1,STUB1,CDC37,WASL,RPA3,FIS1,PFN1,ARPC3,EREG,SOX9,ARL2,CDC42EP1,LMAN1,ACTN4,GDF15,LGALS3,CCNB1,APC,CCT7,DDX56,SDCBP,SYT1,SNW1,MESDC2,PIH1D1,CSNK2A2,SMARCB1,ACTR3,EHD2,YWHAE,NBN,LLPH,IQGAP1,SAE1,WRAP7
GO:1905330	Regulation of morphogenesis of an epithelium	47	180	0.44	7.00e-07	9606.ENSP00000044462,9606.ENSP00000215071,9606.ENSP00000216455,9606.ENSP00000216802,9606.ENSP00000217958,9606.ENSP00000223321,9606.ENSP00000225655,9606.ENSP00000245451,9606.ENSP00000245479,9606.ENSP00000259457,9606.ENSP00000261303,9606.ENSP00000261479,9606.ENSP00000262193,9606.ENSP00000263270,9606.ENSP00000264639,9606.ENSP00000270586,9606.ENSP00000271308,9606.ENSP00000286827,9606.ENSP00000292807,…	PSMA4,PSMD8,PSMA3,PSME2,PSMD10,PSMA2,PFN1,BMP4,SOX9,PSMB7,PSMC1,PSMA6,PSMB1,AP2S1,PSMD3,PSMB6,PSMA5,TIAM1,AP2M1,PSMD1,PSMD2,PSMC5,AP2A2,PSMD12,PSMB10,FZD6,STAT1,PSMB5,AHI1,PSMD4,PSMA7,TACSTD2,PSMB2,DKK1,PSMB9,PSME1,MDK,PSMD14,PSMC2,PSMD13,PHLDB2,PSMA1,PHB2,SHFM1,PSMC3,AP2B1,PSMB3
GO:0002833	Positive regulation of response to biotic stimulus	57	247	0.39	9.14e-07	9606.ENSP00000044462,9606.ENSP00000053867,9606.ENSP00000215071,9606.ENSP00000216455,9606.ENSP00000216802,9606.ENSP00000217958,9606.ENSP00000223321,9606.ENSP00000231487,9606.ENSP00000244869,9606.ENSP00000252483,9606.ENSP00000259457,9606.ENSP00000261303,9606.ENSP00000261427,9606.ENSP00000261479,9606.ENSP00000261623,9606.ENSP00000262193,9606.ENSP00000264639,9606.ENSP00000270586,9606.ENSP00000271308,…	PSMA4,GRN,PSMD8,PSMA3,PSME2,PSMD10,PSMA2,SKP1,EREG,PVRL2,PSMB7,PSMC1,UBE2K,PSMA6,CYBA,PSMB1,PSMD3,PSMB6,PSMA5,NONO,HMGB2,F2RL1,PSMD1,PSMD2,PSMC5,PRKDC,PAK2,LAMP1,HMGB1,PSMD12,PSMB10,ANKRD17,XRCC6,PARP9,PSMB5,PSMD4,HMGB3,PRKACB,PSMA7,PSMB2,PSMB9,HLA-E,MUC3A,PSME1,HSPD1,XRCC5,POLR3G,PSMD14,PSMC2,PSMD13,PSMA1,LSM14A,IRF3,RPS6KA5,SHFM1,PSMC3,PSMB3
GO:0030163	Protein catabolic process	117	694	0.25	9.40e-07	9606.ENSP00000044462,9606.ENSP00000171111,9606.ENSP00000185150,9606.ENSP00000215071,9606.ENSP00000216225,9606.ENSP00000216455,9606.ENSP00000216802,9606.ENSP00000217131,9606.ENSP00000217958,9606.ENSP00000218348,9606.ENSP00000219548,9606.ENSP00000223321,9606.ENSP00000225726,9606.ENSP00000231487,9606.ENSP00000236671,9606.ENSP00000242285,9606.ENSP00000244426,9606.ENSP00000245816,9606.ENSP00000250495,…	PSMA4,KEAP1,ERLEC1,PSMD8,RBX1,PSMA3,PSME2,CTSZ,PSMD10,USP11,STUB1,PSMA2,CCDC47,SKP1,CTSD,CLTA,FBXO9,CLPP,NEDD8,VPS25,NDFIP1,VPS4A,CCNB1,PSMB7,PSMC1,UBE2K,PSMA6,USP22,HERC2,FAF2,PSMB1,RNF167,AP2S1,UBE2S,PSMD3,RAB7A,PCNP,PSMB6,PSMA5,UBXN4,RNF7,LONP2,AP2M1,STT3B,MAD2L1,HSP90B1,CLPX,UBB,RNF187,PSMD1,PSMD2,PSMC5,CLU,AP2A2,USP16,ZNRF1,UBA1,HUWE1,USP7,CTSL,CTSB,FBXO2,NRD1,UBE2I,PSMD12,UBE2C,TRIM38,PSMB1…
GO:0051301	Cell division	91	493	0.29	1.05e-06	9606.ENSP00000005257,9606.ENSP00000216181,9606.ENSP00000216756,9606.ENSP00000223023,9606.ENSP00000227507,9606.ENSP00000235310,9606.ENSP00000242285,9606.ENSP00000245960,9606.ENSP00000254950,9606.ENSP00000256442,9606.ENSP00000257430,9606.ENSP00000257904,9606.ENSP00000260746,9606.ENSP00000261191,9606.ENSP00000263238,9606.ENSP00000264552,9606.ENSP00000264710,9606.ENSP00000269601,9606.ENSP00000271843,…	RALA,MYH9,CINP,WASL,CCND1,MAD2L2,CLTA,CDC25B,VPS4A,CCNB1,APC,CDK4,ARL3,ASUN,ACTR3,UBE2S,RAB10,TXNL4A,JTB,CDC123,ZFP36L2,MAD2L1,FAM175B,WAPAL,TPX2,TUBA1C,BIRC5,GNAI2,ROCK2,RUVBL1,NUDC,SMC1A,NCAPD2,PPP1CA,SKA2,USP16,TUBA1B,EPB41L2,TUBB,ENSA,CCNG1,EPB41,UBE2I,UBE2C,DYNC1H1,SON,SPTBN1,CD2AP,TOP1,DCTN1,CENPF,DYNLT1,TPR,PMF1,BUB3,EVI5,PKN2,ITGB3BP,CDC20,REEP3,PARD3,ACTR2,CKAP2,STRA13,PTTG1,CDK1,USP8,CH…
GO:0043687	Post-translational protein modification	73	360	0.33	1.07e-06	9606.ENSP00000002165,9606.ENSP00000044462,9606.ENSP00000054950,9606.ENSP00000171111,9606.ENSP00000215071,9606.ENSP00000216225,9606.ENSP00000216455,9606.ENSP00000216802,9606.ENSP00000217958,9606.ENSP00000218388,9606.ENSP00000223321,9606.ENSP00000231487,9606.ENSP00000244426,9606.ENSP00000245451,9606.ENSP00000250495,9606.ENSP00000253023,9606.ENSP00000258341,9606.ENSP00000259457,9606.ENSP00000261303,…	FUCA2,PSMA4,RCN1,KEAP1,PSMD8,RBX1,PSMA3,PSME2,PSMD10,TIMP1,PSMA2,SKP1,FBXO9,BMP4,NEDD8,UBE2M,LAMC1,PSMB7,PSMC1,PSMA6,PSMB1,RAB2A,APLP2,PSMD3,PSMB6,PSMA5,RNF7,APP,WIPI2,STT3B,SHISA5,DCAF13,HSP90B1,RAB8A,COPS6,SCG2,PSMD1,PSMD2,RAB1B,PSMC5,SUMF2,FBXO2,PSMD12,COPS5,PSMB10,NAE1,PSMB5,QSOX1,PSMD4,PSMA7,PSMB2,PSMB9,FBXO6,CKAP4,PSME1,GOLM1,GPS1,CUL5,KTN1,CST3,PDIA6,OBSL1,NUCB1,TGOLN2,PSMD14,PSMC2,PSMD13,…
GO:0042776	Mitochondrial atp synthesis coupled proton transport	16	21	0.91	1.08e-06	9606.ENSP00000215375,9606.ENSP00000258424,9606.ENSP00000262030,9606.ENSP00000284727,9606.ENSP00000290299,9606.ENSP00000292475,9606.ENSP00000301587,9606.ENSP00000306003,9606.ENSP00000317159,9606.ENSP00000348886,9606.ENSP00000349142,9606.ENSP00000354632,9606.ENSP00000358737,9606.ENSP00000377033,9606.ENSP00000381736,9606.ENSP00000389649	ATP5D,COX5B,ATP5B,ATP5G3,ATP5O,ATP5J2,ATP5H,ATP5I,CYC1,STOML2,ATP5C1,MT-ATP6,ATP5F1,ATP5G1,ATP5A1,ATP5J
GO:0015031	Protein transport	210	1486	0.18	1.35e-06	9606.ENSP00000000233,9606.ENSP00000000412,9606.ENSP00000037243,9606.ENSP00000185150,9606.ENSP00000194214,9606.ENSP00000205636,9606.ENSP00000209873,9606.ENSP00000214869,9606.ENSP00000215570,9606.ENSP00000216034,9606.ENSP00000216181,9606.ENSP00000219169,9606.ENSP00000221418,9606.ENSP00000222005,9606.ENSP00000223136,9606.ENSP00000225724,9606.ENSP00000229390,9606.ENSP00000233575,9606.ENSP00000242285,…
GO:0090263	Positive regulation of canonical wnt signaling pathway	41	148	0.47	1.44e-06	9606.ENSP00000044462,9606.ENSP00000215071,9606.ENSP00000216455,9606.ENSP00000216802,9606.ENSP00000217958,9606.ENSP00000223321,9606.ENSP00000244745,9606.ENSP00000247970,9606.ENSP00000259457,9606.ENSP00000261303,9606.ENSP00000261479,9606.ENSP00000262193,9606.ENSP00000264639,9606.ENSP00000270586,9606.ENSP00000271308,9606.ENSP00000299138,9606.ENSP00000309474,9606.ENSP00000310129,9606.ENSP00000310572,…	PSMA4,PSMD8,PSMA3,PSME2,PSMD10,PSMA2,SOX4,PIN1,PSMB7,PSMC1,PSMA6,PSMB1,PSMD3,PSMB6,PSMA5,VPS35,PSMD1,PSMD2,PSMC5,RUVBL1,CAV1,WNK1,WLS,PSMD12,PSMB10,PSMB5,PSMD4,PSMA7,PSMB2,PSMB9,PSME1,JUP,USP8,PSMD14,PSMC2,PSMD13,PSMA1,CTDNEP1,SHFM1,PSMC3,PSMB3
GO:0044419	Interspecies interaction between organisms	256	1899	0.16	1.46e-06	9606.ENSP00000002165,9606.ENSP00000044462,9606.ENSP00000162749,9606.ENSP00000164227,9606.ENSP00000171111,9606.ENSP00000209873,9606.ENSP00000216225,9606.ENSP00000216297,9606.ENSP00000216455,9606.ENSP00000218348,9606.ENSP00000221233,9606.ENSP00000223023,9606.ENSP00000223321,9606.ENSP00000225698,9606.ENSP00000225777,9606.ENSP00000228918,9606.ENSP00000231487,9606.ENSP00000233057,9606.ENSP00000234111,…
GO:0070887	Cellular response to chemical stimulus	366	2919	0.12	1.51e-06	9606.ENSP00000001008,9606.ENSP00000005257,9606.ENSP00000044462,9606.ENSP00000162044,9606.ENSP00000162749,9606.ENSP00000171111,9606.ENSP00000215071,9606.ENSP00000216225,9606.ENSP00000216455,9606.ENSP00000216714,9606.ENSP00000216802,9606.ENSP00000216862,9606.ENSP00000217958,9606.ENSP00000218388,9606.ENSP00000219548,9606.ENSP00000221130,9606.ENSP00000221859,9606.ENSP00000222462,9606.ENSP00000223136,…
GO:0060548	Negative regulation of cell death	153	999	0.21	1.66e-06	9606.ENSP00000025008,9606.ENSP00000053867,9606.ENSP00000162044,9606.ENSP00000164227,9606.ENSP00000211314,9606.ENSP00000217958,9606.ENSP00000218388,9606.ENSP00000219782,9606.ENSP00000222462,9606.ENSP00000228251,9606.ENSP00000228280,9606.ENSP00000233057,9606.ENSP00000234590,9606.ENSP00000244745,9606.ENSP00000245451,9606.ENSP00000245479,9606.ENSP00000246957,9606.ENSP00000247970,9606.ENSP00000250498,…	RB1CC1,GRN,TMEM161A,BCL3,TMEM14A,PSMD10,TIMP1,MAZ,WNT16,YBX3,KITLG,EIF2AK2,ENO1,SOX4,BMP4,SOX9,TRAP1,PIN1,DAD1,LGALS3,LAMTOR5,MNAT1,PSMC1,AARS,PIH1D1,CSNK2A2,C19orf10,EPCAM,YWHAE,STAT3,PRDX5,SOD1,NONO,SLC25A4,CFDP1,APP,TMBIM4,BAX,HMGB2,MAD2L1,NPM1,PRDX3,VPS35,HSP90B1,ANGPTL4,PRDX2,BIRC5,PRELID1,PA2G4,SCG2,CTNNA1,UBB,ARL6IP1,QARS,PSMC5,GNAI2,PRKDC,PAK2,GRINA,CLU,PAM16,MET,NOC2L,BID,ARMC10,NQO1,TNI…
GO:0010499	Proteasomal ubiquitin-independent protein catabolic process	16	22	0.89	1.67e-06	9606.ENSP00000044462,9606.ENSP00000216455,9606.ENSP00000223321,9606.ENSP00000259457,9606.ENSP00000261479,9606.ENSP00000262193,9606.ENSP00000270586,9606.ENSP00000271308,9606.ENSP00000351314,9606.ENSP00000355325,9606.ENSP00000359910,9606.ENSP00000362334,9606.ENSP00000363993,9606.ENSP00000380252,9606.ENSP00000414359,9606.ENSP00000483688	PSMA4,PSMA3,PSMA2,PSMB7,PSMA6,PSMB1,PSMB6,PSMA5,PSMB10,PSMB5,PSMA7,PSMB2,PSMB9,NFE2L2,PSMA1,PSMB3
GO:0006888	Endoplasmic reticulum to golgi vesicle-mediated transport	48	195	0.42	2.21e-06	9606.ENSP00000006275,9606.ENSP00000214869,9606.ENSP00000216416,9606.ENSP00000217131,9606.ENSP00000221114,9606.ENSP00000225724,9606.ENSP00000249923,9606.ENSP00000251047,9606.ENSP00000254286,9606.ENSP00000258739,9606.ENSP00000262225,9606.ENSP00000262646,9606.ENSP00000262812,9606.ENSP00000263168,9606.ENSP00000264028,9606.ENSP00000264933,9606.ENSP00000301021,9606.ENSP00000302783,9606.ENSP00000303145,…	TRAPPC6A,TMED1,CNIH1,CTSZ,DCTN6,GOSR1,COPB1,LMAN1,ACTR10,KDELR2,TMED2,RAB2A,COPE,CAPZA1,ARCN1,PDCD6,TRAPPC2L,TRAPPC1,TMED10,LMAN2,RAB1B,KDELR1,TMED9,VAPA,DYNC1H1,SPTBN1,ERGIC3,ERGIC2,DCTN1,COPA,YIF1A,BCAP29,DYNLL1,GOLGB1,ERGIC1,AREG,CD59,DYNC1I2,KDELR3,BCAP31,COG6,CAPZB,DCTN2,DCTN4,CNIH4,USO1,COPZ1,TRAPPC5
GO:0015833	Peptide transport	212	1518	0.17	2.53e-06	9606.ENSP00000000233,9606.ENSP00000000412,9606.ENSP00000037243,9606.ENSP00000185150,9606.ENSP00000194214,9606.ENSP00000205636,9606.ENSP00000209873,9606.ENSP00000214869,9606.ENSP00000215570,9606.ENSP00000216034,9606.ENSP00000216181,9606.ENSP00000219169,9606.ENSP00000221418,9606.ENSP00000222005,9606.ENSP00000223136,9606.ENSP00000225724,9606.ENSP00000229390,9606.ENSP00000233575,9606.ENSP00000242285,…
GO:0006974	Cellular response to dna damage stimulus	127	793	0.23	2.96e-06	9606.ENSP00000013807,9606.ENSP00000160827,9606.ENSP00000162749,9606.ENSP00000164227,9606.ENSP00000216225,9606.ENSP00000216297,9606.ENSP00000216714,9606.ENSP00000216756,9606.ENSP00000219431,9606.ENSP00000219548,9606.ENSP00000221859,9606.ENSP00000223129,9606.ENSP00000227507,9606.ENSP00000235310,9606.ENSP00000244745,9606.ENSP00000253462,9606.ENSP00000254942,9606.ENSP00000255681,9606.ENSP00000256442,…	ERCC1,KIF22,TNFRSF1A,BCL3,RBX1,SUPT16H,APEX1,CINP,MPG,STUB1,POLR2I,RPA3,CCND1,MAD2L2,SOX4,GINS2,TERF2,MACROD1,CCNB1,APC,MRPS9,MNAT1,SNW1,HERC2,SMARCB1,EIF2AK4,SLC30A9,NBN,NONO,SSRP1,POLR2J,BAX,SHISA5,HMGB2,NPM1,KIAA0101,POLR2G,COPS6,UBB,MCM7,POLD4,PRKDC,RUVBL1,BID,SMC1A,ZBTB7A,POLR2L,CARM1,SMCHD1,RPS27L,CRIP1,USP16,CBX3,RAD51C,UBA1,ZNF385A,UBE2V1,HUWE1,PTPN11,BAZ1B,SP100,USP7,HMGB1,COPS5,XRCC6,PA…
GO:0044281	Small molecule metabolic process	230	1684	0.16	3.20e-06	9606.ENSP00000002165,9606.ENSP00000162749,9606.ENSP00000168216,9606.ENSP00000205402,9606.ENSP00000210444,9606.ENSP00000215375,9606.ENSP00000215567,9606.ENSP00000215882,9606.ENSP00000216185,9606.ENSP00000216254,9606.ENSP00000216862,9606.ENSP00000217426,9606.ENSP00000217901,9606.ENSP00000219302,9606.ENSP00000219479,9606.ENSP00000220764,9606.ENSP00000221130,9606.ENSP00000221418,9606.ENSP00000222572,…
GO:0030178	Negative regulation of wnt signaling pathway	51	218	0.4	3.33e-06	9606.ENSP00000044462,9606.ENSP00000215071,9606.ENSP00000216106,9606.ENSP00000216225,9606.ENSP00000216455,9606.ENSP00000216802,9606.ENSP00000217958,9606.ENSP00000223321,9606.ENSP00000233809,9606.ENSP00000235310,9606.ENSP00000245479,9606.ENSP00000257430,9606.ENSP00000259457,9606.ENSP00000261303,9606.ENSP00000261479,9606.ENSP00000262193,9606.ENSP00000262613,9606.ENSP00000264639,9606.ENSP00000270586,…	PSMA4,PSMD8,HMGXB4,RBX1,PSMA3,PSME2,PSMD10,PSMA2,IGFBP2,MAD2L2,SOX9,APC,PSMB7,PSMC1,PSMA6,PSMB1,SLC9A3R1,PSMD3,PSMB6,PSMA5,APP,IGFBP6,PSMD1,PSMD2,PSMC5,CAV1,PSMD12,PSMB10,FZD6,PSMB5,PSMD4,TCF7L2,PSMA7,PSMB2,HDAC1,DKK1,PSMB9,PSME1,UBAC2,MDK,PSMD14,PSMC2,PSMD13,PSMA1,TMEM64,WWTR1,CSNK1A1,RUVBL2,SHFM1,PSMC3,PSMB3
GO:0023014	Signal transduction by protein phosphorylation	76	395	0.31	3.46e-06	9606.ENSP00000044462,9606.ENSP00000215071,9606.ENSP00000216225,9606.ENSP00000216455,9606.ENSP00000216802,9606.ENSP00000217958,9606.ENSP00000223321,9606.ENSP00000228280,9606.ENSP00000231487,9606.ENSP00000244869,9606.ENSP00000245479,9606.ENSP00000259457,9606.ENSP00000261303,9606.ENSP00000261313,9606.ENSP00000261479,9606.ENSP00000262193,9606.ENSP00000262948,9606.ENSP00000264335,9606.ENSP00000264639,…	PSMA4,PSMD8,RBX1,PSMA3,PSME2,PSMD10,PSMA2,KITLG,SKP1,EREG,SOX9,PSMB7,PSMC1,PEBP1,PSMA6,PSMB1,MAP2K2,YWHAE,PSMD3,PSMB6,PSMA5,DUSP6,IL18,ZFP36L2,FGFR4,SCG2,ADORA2B,UBB,IRS1,PSMD1,PSMD2,PSMC5,PAK2,MET,TNIP2,KARS,STK25,UBE2V1,WNK1,JAK1,PKN1,MEF2A,STK39,PSMD12,SPTBN1,CALM1,PSMB10,PSMB5,LAMTOR2,PSMD4,SLK,PSMA7,YWHAB,PSMB2,DLG3,PSMB9,ZAK,PTPRA,PSME1,GPS1,TAOK3,AREG,YWHAZ,MBP,PSMD14,ZFP36L1,PSMC2,PSMD13,…
GO:0048583	Regulation of response to stimulus	487	4114	0.1	3.65e-06	9606.ENSP00000001008,9606.ENSP00000006526,9606.ENSP00000007722,9606.ENSP00000013807,9606.ENSP00000025008,9606.ENSP00000044462,9606.ENSP00000053867,9606.ENSP00000162044,9606.ENSP00000162749,9606.ENSP00000164227,9606.ENSP00000185150,9606.ENSP00000199389,9606.ENSP00000200457,9606.ENSP00000205061,9606.ENSP00000209873,9606.ENSP00000211314,9606.ENSP00000215071,9606.ENSP00000216106,9606.ENSP00000216115,…
GO:0031349	Positive regulation of defense response	72	367	0.32	3.92e-06	9606.ENSP00000044462,9606.ENSP00000053867,9606.ENSP00000162749,9606.ENSP00000215071,9606.ENSP00000216455,9606.ENSP00000216802,9606.ENSP00000217958,9606.ENSP00000223321,9606.ENSP00000231487,9606.ENSP00000244869,9606.ENSP00000252483,9606.ENSP00000253496,9606.ENSP00000259457,9606.ENSP00000261303,9606.ENSP00000261427,9606.ENSP00000261479,9606.ENSP00000261623,9606.ENSP00000262193,9606.ENSP00000263645,…	PSMA4,GRN,TNFRSF1A,PSMD8,PSMA3,PSME2,PSMD10,PSMA2,SKP1,EREG,PVRL2,F12,PSMB7,PSMC1,UBE2K,PSMA6,CYBA,PSMB1,CD81,VAMP8,PSMD3,STAT3,PSMB6,PSMA5,NONO,IL18,APPL1,HMGB2,ITGA2,F2RL1,ADORA2B,PSMD1,PSMD2,PSMC5,PRKDC,PAK2,KARS,LAMP1,HMGB1,PSMD12,PSMB10,ANKRD17,XRCC6,PARP9,PSMB5,CD47,PSMD4,HMGB3,PRKACB,PSMA7,PSMB2,PSMB9,HLA-E,MUC3A,PSME1,HSPD1,XRCC5,DDT,POLR3G,MDK,PSMD14,PSMC2,PSMD13,HYAL2,PSMA1,PARK7,LSM14A…
GO:0043069	Negative regulation of programmed cell death	140	908	0.21	4.47e-06	9606.ENSP00000025008,9606.ENSP00000053867,9606.ENSP00000162044,9606.ENSP00000164227,9606.ENSP00000211314,9606.ENSP00000217958,9606.ENSP00000218388,9606.ENSP00000219782,9606.ENSP00000228251,9606.ENSP00000228280,9606.ENSP00000233057,9606.ENSP00000234590,9606.ENSP00000245451,9606.ENSP00000245479,9606.ENSP00000246957,9606.ENSP00000247970,9606.ENSP00000250498,9606.ENSP00000254301,9606.ENSP00000256644,…	RB1CC1,GRN,TMEM161A,BCL3,TMEM14A,PSMD10,TIMP1,MAZ,YBX3,KITLG,EIF2AK2,ENO1,BMP4,SOX9,TRAP1,PIN1,DAD1,LGALS3,LAMTOR5,MNAT1,AARS,PIH1D1,CSNK2A2,C19orf10,EPCAM,YWHAE,PRDX5,SOD1,NONO,SLC25A4,CFDP1,TMBIM4,BAX,HMGB2,MAD2L1,NPM1,PRDX3,HSP90B1,ANGPTL4,PRDX2,BIRC5,PRELID1,PA2G4,SCG2,CTNNA1,UBB,ARL6IP1,QARS,PSMC5,GNAI2,PRKDC,PAK2,GRINA,CLU,PAM16,MET,NOC2L,BID,ARMC10,NQO1,TNIP2,PSMG2,HAX1,NAA38,MTDH,ZNF385A,…
GO:0022402	Cell cycle process	148	976	0.21	4.63e-06	9606.ENSP00000013807,9606.ENSP00000160827,9606.ENSP00000209873,9606.ENSP00000216181,9606.ENSP00000221855,9606.ENSP00000223023,9606.ENSP00000223129,9606.ENSP00000227507,9606.ENSP00000230056,9606.ENSP00000231487,9606.ENSP00000234091,9606.ENSP00000235310,9606.ENSP00000240922,9606.ENSP00000244745,9606.ENSP00000244869,9606.ENSP00000245960,9606.ENSP00000246747,9606.ENSP00000251413,9606.ENSP00000254286,…	ERCC1,KIF22,AAAS,MYH9,TBCB,WASL,RPA3,CCND1,GMNN,SKP1,ID2,MAD2L2,NAA50,SOX4,EREG,CDC25B,ARL2,TUBG1,ACTR10,HRSP12,VPS4A,NASP,CCNB1,LAMTOR5,APC,CDK4,ARL3,ASUN,MNAT1,KIF18A,ACTR3,EIF2AK4,YWHAE,UBE2S,NBN,PHLDA1,WRAP73,JTB,LAMTOR1,CDC123,EPS8,KPNB1,BAX,MAD2L1,NPM1,FAM175B,WAPAL,KIAA0101,TPX2,BIRC5,UBB,MCM7,BANF1,POLD4,PRKDC,SSNA1,KHDRBS1,TYMS,ROCK2,GADD45GIP1,SMC1A,PRKAG1,PPP2R1A,NCAPD2,CARM1,PSMG2,PCM…
GO:0072522	Purine-containing compound biosynthetic process	43	169	0.43	4.85e-06	9606.ENSP00000205402,9606.ENSP00000215375,9606.ENSP00000215567,9606.ENSP00000215882,9606.ENSP00000219302,9606.ENSP00000219479,9606.ENSP00000257770,9606.ENSP00000258424,9606.ENSP00000262030,9606.ENSP00000264093,9606.ENSP00000265174,9606.ENSP00000278353,9606.ENSP00000284727,9606.ENSP00000290299,9606.ENSP00000292475,9606.ENSP00000301587,9606.ENSP00000303525,9606.ENSP00000306003,9606.ENSP00000307241,…	DLD,ATP5D,TECR,SLC25A1,NME3,NME4,NT5E,COX5B,ATP5B,DGUOK,PAPSS1,HSD17B12,ATP5G3,ATP5O,ATP5J2,ATP5H,CBR4,ATP5I,PDHB,CYC1,PKM,NME1,AK2,ACSL5,STOML2,ATP5C1,ACSL3,MT-ATP6,ATP5F1,PPCS,ACOT7,APRT,MTAP,GART,ATP5G1,SLC35B2,ATP5A1,PAICS,ATP5J,PRPSAP1,UQCC3,ELOVL1,ADSL
GO:0009206	Purine ribonucleoside triphosphate biosynthetic process	21	46	0.69	5.37e-06	9606.ENSP00000215375,9606.ENSP00000219302,9606.ENSP00000219479,9606.ENSP00000258424,9606.ENSP00000262030,9606.ENSP00000284727,9606.ENSP00000290299,9606.ENSP00000292475,9606.ENSP00000301587,9606.ENSP00000306003,9606.ENSP00000317159,9606.ENSP00000320171,9606.ENSP00000337060,9606.ENSP00000348886,9606.ENSP00000349142,9606.ENSP00000354632,9606.ENSP00000358737,9606.ENSP00000377033,9606.ENSP00000381736,…	ATP5D,NME3,NME4,COX5B,ATP5B,ATP5G3,ATP5O,ATP5J2,ATP5H,ATP5I,CYC1,PKM,NME1,STOML2,ATP5C1,MT-ATP6,ATP5F1,ATP5G1,ATP5A1,ATP5J,UQCC3
GO:0051247	Positive regulation of protein metabolic process	232	1715	0.16	5.37e-06	9606.ENSP00000025008,9606.ENSP00000053867,9606.ENSP00000162749,9606.ENSP00000164227,9606.ENSP00000171111,9606.ENSP00000216181,9606.ENSP00000216225,9606.ENSP00000216802,9606.ENSP00000217958,9606.ENSP00000219548,9606.ENSP00000222462,9606.ENSP00000223136,9606.ENSP00000223864,9606.ENSP00000225698,9606.ENSP00000227507,9606.ENSP00000228251,9606.ENSP00000228280,9606.ENSP00000228918,9606.ENSP00000231487,…
GO:0032270	Positive regulation of cellular protein metabolic process	223	1635	0.16	5.54e-06	9606.ENSP00000025008,9606.ENSP00000053867,9606.ENSP00000162749,9606.ENSP00000164227,9606.ENSP00000171111,9606.ENSP00000216181,9606.ENSP00000216225,9606.ENSP00000216802,9606.ENSP00000217958,9606.ENSP00000219548,9606.ENSP00000222462,9606.ENSP00000223136,9606.ENSP00000223864,9606.ENSP00000225698,9606.ENSP00000227507,9606.ENSP00000228251,9606.ENSP00000228280,9606.ENSP00000228918,9606.ENSP00000231487,…
GO:1903829	Positive regulation of cellular protein localization	68	342	0.32	5.66e-06	9606.ENSP00000007722,9606.ENSP00000219169,9606.ENSP00000223136,9606.ENSP00000254301,9606.ENSP00000256644,9606.ENSP00000257430,9606.ENSP00000258091,9606.ENSP00000261758,9606.ENSP00000262506,9606.ENSP00000263645,9606.ENSP00000264335,9606.ENSP00000265471,9606.ENSP00000268182,9606.ENSP00000270225,9606.ENSP00000275603,9606.ENSP00000280326,9606.ENSP00000286788,9606.ENSP00000295688,9606.ENSP00000296564,…	ITGA3,NUTF2,FIS1,LGALS3,LAMTOR5,APC,CCT7,MESDC2,CSNK2A2,CD81,YWHAE,B3GAT3,IQGAP1,SAE1,CCT6A,CCT5,CCT8,CCT3,ICE1,CCT2,TRIM8,SSH1,ROCK2,BID,PCM1,PLS1,EPB41L2,HUWE1,EPB41,DDRGK1,SPTBN1,ACSL3,ATP2B4,UBL5,CD2AP,MYO1C,PARP9,PARP1,TPR,TCF7L2,YWHAB,TFDP1,VPS28,ASPH,YWHAQ,SQSTM1,PDCD10,JUP,CCT4,BAD,CDK1,YWHAZ,ITGB1,RDX,BCAP31,GNL3,HYAL2,PARK7,CDKN2A,FAM115A,DP2,LARP7,RAN,PDCD5,NMT1,OAZ1,RER1,AP2B1
GO:0006164	Purine nucleotide biosynthetic process	41	158	0.44	5.95e-06	9606.ENSP00000205402,9606.ENSP00000215375,9606.ENSP00000215567,9606.ENSP00000215882,9606.ENSP00000219302,9606.ENSP00000219479,9606.ENSP00000258424,9606.ENSP00000262030,9606.ENSP00000264093,9606.ENSP00000265174,9606.ENSP00000278353,9606.ENSP00000284727,9606.ENSP00000290299,9606.ENSP00000292475,9606.ENSP00000301587,9606.ENSP00000303525,9606.ENSP00000306003,9606.ENSP00000307241,9606.ENSP00000317159,…	DLD,ATP5D,TECR,SLC25A1,NME3,NME4,COX5B,ATP5B,DGUOK,PAPSS1,HSD17B12,ATP5G3,ATP5O,ATP5J2,ATP5H,CBR4,ATP5I,PDHB,CYC1,PKM,NME1,AK2,ACSL5,STOML2,ATP5C1,ACSL3,MT-ATP6,ATP5F1,PPCS,ACOT7,APRT,GART,ATP5G1,SLC35B2,ATP5A1,PAICS,ATP5J,PRPSAP1,UQCC3,ELOVL1,ADSL
GO:0043903	Regulation of symbiotic process	52	230	0.38	5.95e-06	9606.ENSP00000002165,9606.ENSP00000221859,9606.ENSP00000233057,9606.ENSP00000252483,9606.ENSP00000252593,9606.ENSP00000254950,9606.ENSP00000261531,9606.ENSP00000263121,9606.ENSP00000263791,9606.ENSP00000265062,9606.ENSP00000292614,9606.ENSP00000296677,9606.ENSP00000300026,9606.ENSP00000301788,9606.ENSP00000302120,9606.ENSP00000306614,9606.ENSP00000310275,9606.ENSP00000311513,9606.ENSP00000324124,…	FUCA2,POLR2I,EIF2AK2,PVRL2,BST2,VPS4A,SNW1,SMARCB1,EIF2AK4,RAB7A,POLR2J,F2RL1,PPIB,POLR2G,TRIM8,PPIH,BANF1,RSF1,POLR2L,LARP1,CAV1,SP100,VAPA,TRIM38,STAT1,CNOT7,MPHOSPH8,DYNLT1,NUCKS1,PKN2,IFIT1,HDAC1,GSN,NELFE,BAD,IFITM3,POLR2F,ILF3,CHMP3,TOP2A,POLR2H,PPIA,SNF8,CFL1,HMGA2,KPNA2,RAD23A,POLR2E,PHB,PSMC3,IFI27,IFITM2
GO:0032269	Negative regulation of cellular protein metabolic process	155	1043	0.2	6.69e-06	9606.ENSP00000037243,9606.ENSP00000185150,9606.ENSP00000199389,9606.ENSP00000205061,9606.ENSP00000217131,9606.ENSP00000217958,9606.ENSP00000218388,9606.ENSP00000233057,9606.ENSP00000235310,9606.ENSP00000240100,9606.ENSP00000244745,9606.ENSP00000245451,9606.ENSP00000247970,9606.ENSP00000252593,9606.ENSP00000253794,9606.ENSP00000254301,9606.ENSP00000254480,9606.ENSP00000254878,9606.ENSP00000256383,…	GABARAPL2,ERLEC1,EIF2AK1,GLG1,CTSZ,PSMD10,TIMP1,EIF2AK2,MAD2L2,DUSP4,SOX4,BMP4,PIN1,BST2,VPS25,LGALS3,SMARCC1,HRSP12,EIF2S1,CCNB1,LAMTOR5,APC,HINT2,SDCBP,PEBP1,PIH1D1,CSNK2A2,SLC9A3R1,SMARCB1,APLP2,EIF2AK4,PDCL3,YWHAE,STAT3,XRN1,PRDX5,PRKAR2A,CALM2,DUSP6,ZFP36L2,APP,CD109,CTBP1,CSTB,PPP1R35,BAX,MAD2L1,F2RL1,NPM1,PRDX3,VPS35,BIRC5,SRP9,IBTK,MRPL13,ARL6IP1,QARS,GNAI2,HNRNPD,PRKDC,PAK2,TYMS,ROCK2,NO…
GO:0045088	Regulation of innate immune response	62	301	0.34	6.87e-06	9606.ENSP00000044462,9606.ENSP00000053867,9606.ENSP00000215071,9606.ENSP00000216455,9606.ENSP00000216802,9606.ENSP00000217958,9606.ENSP00000222005,9606.ENSP00000223321,9606.ENSP00000231487,9606.ENSP00000244869,9606.ENSP00000252483,9606.ENSP00000259457,9606.ENSP00000261303,9606.ENSP00000261427,9606.ENSP00000261479,9606.ENSP00000262193,9606.ENSP00000264639,9606.ENSP00000270586,9606.ENSP00000271308,…	PSMA4,GRN,PSMD8,PSMA3,PSME2,PSMD10,CDC37,PSMA2,SKP1,EREG,PVRL2,PSMB7,PSMC1,UBE2K,PSMA6,PSMB1,PSMD3,PSMB6,PSMA5,NONO,APPL1,HMGB2,CRK,PSMD1,PSMD2,PSMC5,PRKDC,PAK2,LAMP1,PTPN11,JAK1,HMGB1,PSMD12,PSMB10,XRCC6,PARP9,STAT1,CNOT7,PSMB5,PSMD4,HMGB3,PRKACB,PSMA7,PSMB2,PSMB9,HLA-E,MUC3A,SERPINB9,PSME1,XRCC5,SUMO1,POLR3G,PSMD14,PSMC2,PSMD13,PSMA1,LSM14A,IRF3,RPS6KA5,SHFM1,PSMC3,PSMB3
GO:0048193	Golgi vesicle transport	70	359	0.32	6.87e-06	9606.ENSP00000000233,9606.ENSP00000006275,9606.ENSP00000037243,9606.ENSP00000160827,9606.ENSP00000214869,9606.ENSP00000216416,9606.ENSP00000217131,9606.ENSP00000221114,9606.ENSP00000225724,9606.ENSP00000249923,9606.ENSP00000251047,9606.ENSP00000254286,9606.ENSP00000256682,9606.ENSP00000258739,9606.ENSP00000260746,9606.ENSP00000261517,9606.ENSP00000261636,9606.ENSP00000262225,9606.ENSP00000262646,…	ARF5,TRAPPC6A,GABARAPL2,KIF22,TMED1,CNIH1,CTSZ,DCTN6,GOSR1,COPB1,LMAN1,ACTR10,ARF3,KDELR2,ARL3,VPS13C,ARL1,TMED2,RAB2A,COPE,CAPZA1,KIF18A,VAMP8,ARCN1,RAB10,PDCD6,AP1AR,VPS51,RAB8A,TRAPPC2L,TRAPPC1,TMED10,LMAN2,RAB1B,PITPNB,KDELR1,TMED9,LAMP1,VAPA,DYNC1H1,SPTBN1,GOLGA4,ERGIC3,GOLGA7,ERGIC2,MACF1,DCTN1,COPA,YIF1A,BCAP29,DNM2,DYNLL1,GOLGB1,ERGIC1,AREG,CD59,DYNC1I2,KDELR3,BCAP31,COG6,CAPZB,TAPBP,DCTN…
GO:0009152	Purine ribonucleotide biosynthetic process	39	147	0.45	7.20e-06	9606.ENSP00000205402,9606.ENSP00000215375,9606.ENSP00000215567,9606.ENSP00000215882,9606.ENSP00000219302,9606.ENSP00000219479,9606.ENSP00000258424,9606.ENSP00000262030,9606.ENSP00000265174,9606.ENSP00000278353,9606.ENSP00000284727,9606.ENSP00000290299,9606.ENSP00000292475,9606.ENSP00000301587,9606.ENSP00000303525,9606.ENSP00000306003,9606.ENSP00000307241,9606.ENSP00000317159,9606.ENSP00000320171,…	DLD,ATP5D,TECR,SLC25A1,NME3,NME4,COX5B,ATP5B,PAPSS1,HSD17B12,ATP5G3,ATP5O,ATP5J2,ATP5H,CBR4,ATP5I,PDHB,CYC1,PKM,NME1,AK2,ACSL5,STOML2,ATP5C1,ACSL3,MT-ATP6,ATP5F1,PPCS,ACOT7,APRT,GART,ATP5G1,SLC35B2,ATP5A1,PAICS,ATP5J,UQCC3,ELOVL1,ADSL
GO:0016071	mRNA metabolic process	111	678	0.24	7.20e-06	9606.ENSP00000221233,9606.ENSP00000221859,9606.ENSP00000225698,9606.ENSP00000229390,9606.ENSP00000230640,9606.ENSP00000244520,9606.ENSP00000244869,9606.ENSP00000246071,9606.ENSP00000247026,9606.ENSP00000251241,9606.ENSP00000252622,9606.ENSP00000254193,9606.ENSP00000254301,9606.ENSP00000254799,9606.ENSP00000254878,9606.ENSP00000261245,9606.ENSP00000261531,9606.ENSP00000263694,9606.ENSP00000263697,…	EXOSC5,POLR2I,C1QBP,SRSF9,SKIV2L2,SNRPC,EREG,SNRPB2,NSRP1,DHX40,LSM7,SNRPA1,LGALS3,GRSF1,HRSP12,MNAT1,SNW1,SNRNP40,DNAJC8,STAT3,XRN1,THOC3,PRPF6,ZCRB1,SNRPF,MFAP1,TXNL4A,SNRPG,NONO,ZC3H13,ZFP36L2,MBNL1,APP,PPIL3,POLR2J,THOC7,SNRPD1,SRRM2,POLR2G,LSM3,PCBP1,PPIH,TRMT10C,HNRNPD,ARL6IP4,KHDRBS1,EXOSC4,SNRNP200,SF3B2,EXOSC3,POLR2L,PPP2R1A,HNRNPM,SRSF7,SF3B1,HNRNPA1,AURKAIP1,RPSA,THRAP3,HNRNPA2B1,SON,U…
GO:0033365	Protein localization to organelle	119	743	0.23	7.20e-06	9606.ENSP00000000412,9606.ENSP00000164227,9606.ENSP00000215570,9606.ENSP00000216034,9606.ENSP00000219169,9606.ENSP00000221418,9606.ENSP00000223136,9606.ENSP00000231487,9606.ENSP00000238892,9606.ENSP00000245451,9606.ENSP00000245479,9606.ENSP00000245544,9606.ENSP00000245787,9606.ENSP00000246747,9606.ENSP00000249269,9606.ENSP00000253794,9606.ENSP00000254942,9606.ENSP00000254950,9606.ENSP00000255194,…	M6PR,BCL3,TIMM13,TOMM22,NUTF2,ECH1,FIS1,SKP1,CRIPT,BMP4,SOX9,NUP85,INSIG2,ARL2,PMPCB,VPS25,TERF2,VPS4A,AP3B1,LAMTOR5,KDELR2,ARL3,ASUN,VPS13C,ARL1,PIH1D1,CD81,SPCS2,YWHAE,STAT3,RAB10,RAB7A,SRP14,UQCRC2,WRAP73,C11orf73,TOMM70A,LONP2,APPL1,KPNB1,BAX,ARL5A,WAPAL,VPS35,HSPA4,UBB,SRP9,HOOK3,TMEM107,CLU,PAM16,BID,CALR,ZBTB7A,CARM1,PCM1,KDELR1,LAMP1,SRP72,SP100,LAMTOR4,VAPA,RPSA,GPAA1,TPR,BUB3,SCP2,YBX1,…
GO:0042886	Amide transport	213	1553	0.16	7.27e-06	9606.ENSP00000000233,9606.ENSP00000000412,9606.ENSP00000037243,9606.ENSP00000185150,9606.ENSP00000194214,9606.ENSP00000205636,9606.ENSP00000209873,9606.ENSP00000214869,9606.ENSP00000215570,9606.ENSP00000216034,9606.ENSP00000216181,9606.ENSP00000219169,9606.ENSP00000221418,9606.ENSP00000222005,9606.ENSP00000223136,9606.ENSP00000225724,9606.ENSP00000229390,9606.ENSP00000233575,9606.ENSP00000242285,…
GO:0043066	Negative regulation of apoptotic process	137	893	0.21	7.40e-06	9606.ENSP00000025008,9606.ENSP00000053867,9606.ENSP00000162044,9606.ENSP00000164227,9606.ENSP00000211314,9606.ENSP00000217958,9606.ENSP00000218388,9606.ENSP00000219782,9606.ENSP00000228251,9606.ENSP00000228280,9606.ENSP00000233057,9606.ENSP00000234590,9606.ENSP00000245451,9606.ENSP00000245479,9606.ENSP00000246957,9606.ENSP00000247970,9606.ENSP00000250498,9606.ENSP00000254301,9606.ENSP00000256644,…	RB1CC1,GRN,TMEM161A,BCL3,TMEM14A,PSMD10,TIMP1,MAZ,YBX3,KITLG,EIF2AK2,ENO1,BMP4,SOX9,TRAP1,PIN1,DAD1,LGALS3,LAMTOR5,MNAT1,AARS,PIH1D1,CSNK2A2,C19orf10,EPCAM,YWHAE,PRDX5,SOD1,NONO,CFDP1,TMBIM4,BAX,HMGB2,MAD2L1,NPM1,PRDX3,HSP90B1,ANGPTL4,PRDX2,BIRC5,PRELID1,PA2G4,SCG2,CTNNA1,UBB,ARL6IP1,QARS,GNAI2,PRKDC,PAK2,GRINA,CLU,PAM16,NOC2L,BID,ARMC10,NQO1,TNIP2,PSMG2,HAX1,NAA38,MTDH,ZNF385A,CAV1,PLAUR,IFI6,NR…
GO:1903047	Mitotic cell cycle process	103	616	0.25	8.34e-06	9606.ENSP00000160827,9606.ENSP00000209873,9606.ENSP00000221855,9606.ENSP00000223129,9606.ENSP00000227507,9606.ENSP00000230056,9606.ENSP00000231487,9606.ENSP00000234091,9606.ENSP00000235310,9606.ENSP00000240922,9606.ENSP00000244745,9606.ENSP00000245960,9606.ENSP00000251413,9606.ENSP00000254286,9606.ENSP00000254950,9606.ENSP00000255120,9606.ENSP00000256442,9606.ENSP00000257430,9606.ENSP00000257904,…	KIF22,AAAS,TBCB,RPA3,CCND1,GMNN,SKP1,ID2,MAD2L2,NAA50,SOX4,CDC25B,TUBG1,ACTR10,VPS4A,NASP,CCNB1,APC,CDK4,ARL3,ASUN,MNAT1,KIF18A,YWHAE,UBE2S,NBN,PHLDA1,WRAP73,JTB,EPS8,KPNB1,BAX,MAD2L1,FAM175B,TPX2,BIRC5,MCM7,BANF1,PRKDC,SSNA1,KHDRBS1,TYMS,ROCK2,SMC1A,PPP2R1A,NCAPD2,CARM1,PSMG2,PCM1,RPS27L,USP16,ZNF385A,TUBB,EIF4EBP1,ENSA,CCNG1,UBE2C,DYNC1H1,SON,SPTBN1,NAE1,DCTN1,CNOT7,SDCCAG8,CENPF,DYNLT1,TPR,BCC…
GO:0071347	Cellular response to interleukin-1	43	174	0.42	8.96e-06	9606.ENSP00000044462,9606.ENSP00000215071,9606.ENSP00000216225,9606.ENSP00000216455,9606.ENSP00000216802,9606.ENSP00000217958,9606.ENSP00000223321,9606.ENSP00000231487,9606.ENSP00000245479,9606.ENSP00000259457,9606.ENSP00000261303,9606.ENSP00000261479,9606.ENSP00000262193,9606.ENSP00000264639,9606.ENSP00000270586,9606.ENSP00000271308,9606.ENSP00000304697,9606.ENSP00000309474,9606.ENSP00000310129,…	PSMA4,PSMD8,RBX1,PSMA3,PSME2,PSMD10,PSMA2,SKP1,SOX9,PSMB7,PSMC1,PSMA6,PSMB1,PSMD3,PSMB6,PSMA5,UBB,PSMD1,PSMD2,PSMC5,TNIP2,UBE2V1,PSMD12,PSMB10,PSMB5,CD47,PSMD4,PSMA7,PSMB2,PSMB9,PSME1,SQSTM1,AKAP12,PSMD14,PSMC2,PSMD13,HYAL2,PSMA1,USP10,RPS6KA5,SHFM1,PSMC3,PSMB3
GO:0000165	MAPK cascade	71	370	0.31	9.22e-06	9606.ENSP00000044462,9606.ENSP00000215071,9606.ENSP00000216225,9606.ENSP00000216455,9606.ENSP00000216802,9606.ENSP00000217958,9606.ENSP00000223321,9606.ENSP00000228280,9606.ENSP00000231487,9606.ENSP00000244869,9606.ENSP00000245479,9606.ENSP00000259457,9606.ENSP00000261303,9606.ENSP00000261313,9606.ENSP00000261479,9606.ENSP00000262193,9606.ENSP00000262948,9606.ENSP00000264335,9606.ENSP00000264639,…	PSMA4,PSMD8,RBX1,PSMA3,PSME2,PSMD10,PSMA2,KITLG,SKP1,EREG,SOX9,PSMB7,PSMC1,PEBP1,PSMA6,PSMB1,MAP2K2,YWHAE,PSMD3,PSMB6,PSMA5,DUSP6,IL18,ZFP36L2,FGFR4,SCG2,ADORA2B,UBB,IRS1,PSMD1,PSMD2,PSMC5,MET,TNIP2,KARS,UBE2V1,JAK1,PKN1,MEF2A,PSMD12,SPTBN1,CALM1,PSMB10,PSMB5,LAMTOR2,PSMD4,PSMA7,YWHAB,PSMB2,DLG3,PSMB9,ZAK,PTPRA,PSME1,GPS1,TAOK3,AREG,YWHAZ,MBP,PSMD14,ZFP36L1,PSMC2,PSMD13,TNIK,SHC1,PSMA1,HSF1,MYC,S…
GO:0055086	Nucleobase-containing small molecule metabolic process	89	508	0.27	9.93e-06	9606.ENSP00000205402,9606.ENSP00000210444,9606.ENSP00000215375,9606.ENSP00000215567,9606.ENSP00000215882,9606.ENSP00000217426,9606.ENSP00000219302,9606.ENSP00000219479,9606.ENSP00000221130,9606.ENSP00000229270,9606.ENSP00000230048,9606.ENSP00000230431,9606.ENSP00000234590,9606.ENSP00000245552,9606.ENSP00000255681,9606.ENSP00000257770,9606.ENSP00000258424,9606.ENSP00000262030,9606.ENSP00000264093,…	DLD,NANS,ATP5D,TECR,SLC25A1,AHCY,NME3,NME4,GSR,TPI1,ACOT13,DNPH1,ENO1,NT5C,MACROD1,NT5E,COX5B,ATP5B,DGUOK,PAPSS1,REXO2,PFKL,HSD17B12,OXSM,UXS1,ATP5G3,ATP5O,ATP5J2,ATP5H,TK1,CBR4,ATP5I,PDHB,TYMS,CYC1,PKM,DCTPP1,KARS,PDE4B,NME1,AK2,ACSL5,STOML2,ATP5C1,ACSL3,PARP9,MT-ATP6,OPA1,APOA1BP,PMVK,ATP5F1,PGAM1,PGM1,PPCS,PGK1,CDA,ACOT7,APRT,RAD50,GLRX,MTAP,PDE4A,DUT,PFKP,GART,ATP5G1,SLC35B2,BAD,TYMP,NUDT1,AT…
GO:0060828	Regulation of canonical wnt signaling pathway	60	291	0.34	1.01e-05	9606.ENSP00000044462,9606.ENSP00000215071,9606.ENSP00000216225,9606.ENSP00000216455,9606.ENSP00000216802,9606.ENSP00000217958,9606.ENSP00000223321,9606.ENSP00000233809,9606.ENSP00000235310,9606.ENSP00000244745,9606.ENSP00000245479,9606.ENSP00000247970,9606.ENSP00000257430,9606.ENSP00000259457,9606.ENSP00000261303,9606.ENSP00000261479,9606.ENSP00000262193,9606.ENSP00000262613,9606.ENSP00000264639,…	PSMA4,PSMD8,RBX1,PSMA3,PSME2,PSMD10,PSMA2,IGFBP2,MAD2L2,SOX4,SOX9,PIN1,APC,PSMB7,PSMC1,PSMA6,PSMB1,SLC9A3R1,PSMD3,PSMB6,PSMA5,APP,VPS35,IGFBP6,PSMD1,PSMD2,PSMC5,RUVBL1,PPP1CA,CAV1,WNK1,WLS,PSMD12,PSMB10,FZD6,PSMB5,PSMD4,TCF7L2,PSMA7,PSMB2,HDAC1,DKK1,PSMB9,PSME1,JUP,USP8,UBAC2,MDK,PSMD14,PSMC2,PSMD13,PSMA1,TMEM64,WWTR1,CSNK1A1,CTDNEP1,RUVBL2,SHFM1,PSMC3,PSMB3
GO:0006754	ATP biosynthetic process	18	35	0.74	1.02e-05	9606.ENSP00000215375,9606.ENSP00000258424,9606.ENSP00000262030,9606.ENSP00000284727,9606.ENSP00000290299,9606.ENSP00000292475,9606.ENSP00000301587,9606.ENSP00000306003,9606.ENSP00000317159,9606.ENSP00000320171,9606.ENSP00000348886,9606.ENSP00000349142,9606.ENSP00000354632,9606.ENSP00000358737,9606.ENSP00000377033,9606.ENSP00000381736,9606.ENSP00000389649,9606.ENSP00000432692	ATP5D,COX5B,ATP5B,ATP5G3,ATP5O,ATP5J2,ATP5H,ATP5I,CYC1,PKM,STOML2,ATP5C1,MT-ATP6,ATP5F1,ATP5G1,ATP5A1,ATP5J,UQCC3
GO:0009628	Response to abiotic stimulus	166	1147	0.19	1.02e-05	9606.ENSP00000013807,9606.ENSP00000044462,9606.ENSP00000162044,9606.ENSP00000162749,9606.ENSP00000164227,9606.ENSP00000196061,9606.ENSP00000215071,9606.ENSP00000216185,9606.ENSP00000216225,9606.ENSP00000216455,9606.ENSP00000216802,9606.ENSP00000217426,9606.ENSP00000217958,9606.ENSP00000219548,9606.ENSP00000223136,9606.ENSP00000223321,9606.ENSP00000227507,9606.ENSP00000228251,9606.ENSP00000228918,…	ERCC1,PSMA4,TMEM161A,TNFRSF1A,BCL3,PLOD1,PSMD8,TXN2,RBX1,PSMA3,PSME2,AHCY,PSMD10,STUB1,FIS1,PSMA2,CCND1,YBX3,LTBR,REEP6,IGFBP2,ID2,SOX9,PIN1,ACTN4,EIF2S1,CCNB1,CDK4,PSMB7,PSMC1,PSMA6,CYBA,PSMB1,EIF2AK4,NMU,PDCL3,YWHAE,PSMD3,PDCD6,SORD,SOD1,PSMB6,PSMA5,C11orf73,PLOD2,APP,NR2F6,BAX,ITGA2,NPM1,IKBIP,HSP90B1,KIAA0101,ANGPTL4,UBB,PAM,FOS,TBL2,PSMD1,PSMD2,PSMC5,HP1BP3,HNRNPD,PRKDC,METRNL,NOC2L,AGTRAP,N…
GO:0051248	Negative regulation of protein metabolic process	160	1096	0.19	1.06e-05	9606.ENSP00000037243,9606.ENSP00000185150,9606.ENSP00000199389,9606.ENSP00000205061,9606.ENSP00000217131,9606.ENSP00000217958,9606.ENSP00000218388,9606.ENSP00000233057,9606.ENSP00000235310,9606.ENSP00000240100,9606.ENSP00000244745,9606.ENSP00000245451,9606.ENSP00000247970,9606.ENSP00000252593,9606.ENSP00000253794,9606.ENSP00000254301,9606.ENSP00000254480,9606.ENSP00000254878,9606.ENSP00000256383,…	GABARAPL2,ERLEC1,EIF2AK1,GLG1,CTSZ,PSMD10,TIMP1,EIF2AK2,MAD2L2,DUSP4,SOX4,BMP4,PIN1,BST2,VPS25,LGALS3,SMARCC1,HRSP12,EIF2S1,CCNB1,LAMTOR5,APC,HINT2,SDCBP,PEBP1,PIH1D1,CSNK2A2,SLC9A3R1,SMARCB1,APLP2,EIF2AK4,PDCL3,YWHAE,STAT3,XRN1,PRDX5,PRKAR2A,CALM2,DUSP6,ZFP36L2,APP,CD109,CTBP1,CSTB,PPP1R35,BAX,MAD2L1,F2RL1,NPM1,PRDX3,VPS35,BIRC5,SRP9,IBTK,MRPL13,ARL6IP1,QARS,GNAI2,HNRNPD,PRKDC,PAK2,CLU,TYMS,ROCK…
GO:0030177	Positive regulation of wnt signaling pathway	44	182	0.41	1.07e-05	9606.ENSP00000044462,9606.ENSP00000215071,9606.ENSP00000216455,9606.ENSP00000216802,9606.ENSP00000217958,9606.ENSP00000223321,9606.ENSP00000244745,9606.ENSP00000247970,9606.ENSP00000259457,9606.ENSP00000261303,9606.ENSP00000261479,9606.ENSP00000262193,9606.ENSP00000264639,9606.ENSP00000270586,9606.ENSP00000271308,9606.ENSP00000299138,9606.ENSP00000309474,9606.ENSP00000310129,9606.ENSP00000310572,…	PSMA4,PSMD8,PSMA3,PSME2,PSMD10,PSMA2,SOX4,PIN1,PSMB7,PSMC1,PSMA6,PSMB1,PSMD3,PSMB6,PSMA5,VPS35,PSMD1,PSMD2,PSMC5,RUVBL1,CAV1,WNK1,WLS,PSMD12,PSMB10,MACF1,PSMB5,PSMD4,PSMA7,PSMB2,DKK1,PSMB9,ATP6AP2,PSME1,JUP,USP8,PSMD14,PSMC2,PSMD13,PSMA1,CTDNEP1,SHFM1,PSMC3,PSMB3
GO:0042407	Cristae formation	17	31	0.77	1.10e-05	9606.ENSP00000215375,9606.ENSP00000262030,9606.ENSP00000284727,9606.ENSP00000290299,9606.ENSP00000292475,9606.ENSP00000301587,9606.ENSP00000306003,9606.ENSP00000309561,9606.ENSP00000349142,9606.ENSP00000354632,9606.ENSP00000358737,9606.ENSP00000360270,9606.ENSP00000377033,9606.ENSP00000381736,9606.ENSP00000387262,9606.ENSP00000389649,9606.ENSP00000432692	ATP5D,ATP5B,ATP5G3,ATP5O,ATP5J2,ATP5H,ATP5I,C19orf70,ATP5C1,MT-ATP6,ATP5F1,OMA1,ATP5G1,ATP5A1,IMMT,ATP5J,UQCC3
GO:0009144	Purine nucleoside triphosphate metabolic process	25	69	0.59	1.11e-05	9606.ENSP00000215375,9606.ENSP00000219302,9606.ENSP00000219479,9606.ENSP00000258424,9606.ENSP00000262030,9606.ENSP00000264093,9606.ENSP00000284727,9606.ENSP00000290299,9606.ENSP00000292475,9606.ENSP00000301587,9606.ENSP00000306003,9606.ENSP00000317159,9606.ENSP00000320171,9606.ENSP00000337060,9606.ENSP00000348886,9606.ENSP00000349142,9606.ENSP00000354632,9606.ENSP00000354681,9606.ENSP00000358737,…	ATP5D,NME3,NME4,COX5B,ATP5B,DGUOK,ATP5G3,ATP5O,ATP5J2,ATP5H,ATP5I,CYC1,PKM,NME1,STOML2,ATP5C1,MT-ATP6,OPA1,ATP5F1,ATP5G1,NUDT1,ATP5A1,ATP5J,UQCC3,RAN
GO:0000278	Mitotic cell cycle	112	695	0.23	1.21e-05	9606.ENSP00000160827,9606.ENSP00000209873,9606.ENSP00000221855,9606.ENSP00000223129,9606.ENSP00000227507,9606.ENSP00000230056,9606.ENSP00000231487,9606.ENSP00000234091,9606.ENSP00000235310,9606.ENSP00000240922,9606.ENSP00000244745,9606.ENSP00000245960,9606.ENSP00000251413,9606.ENSP00000254286,9606.ENSP00000254950,9606.ENSP00000255120,9606.ENSP00000256442,9606.ENSP00000257430,9606.ENSP00000257904,…	KIF22,AAAS,TBCB,RPA3,CCND1,GMNN,SKP1,ID2,MAD2L2,NAA50,SOX4,CDC25B,TUBG1,ACTR10,VPS4A,NASP,CCNB1,APC,CDK4,ARL3,ASUN,MNAT1,KIF18A,YWHAE,UBE2S,NBN,PHLDA1,WRAP73,JTB,EPS8,KPNB1,BAX,MAD2L1,FAM175B,WAPAL,TPX2,TUBA1C,BIRC5,MCM7,TADA3,BANF1,PRKDC,SSNA1,KHDRBS1,TYMS,ROCK2,TUBB6,TUBB3,SMC1A,PPP2R1A,NCAPD2,CARM1,PSMG2,PCM1,RPS27L,SKA2,USP16,TUBA1B,ZNF385A,TUBB,EIF4EBP1,PTPN11,ENSA,CCNG1,UBE2C,DYNC1H1,SON,SP…
GO:0000209	Protein polyubiquitination	63	315	0.33	1.25e-05	9606.ENSP00000044462,9606.ENSP00000215071,9606.ENSP00000216225,9606.ENSP00000216455,9606.ENSP00000216802,9606.ENSP00000217958,9606.ENSP00000219548,9606.ENSP00000223321,9606.ENSP00000231487,9606.ENSP00000244426,9606.ENSP00000253023,9606.ENSP00000259457,9606.ENSP00000261303,9606.ENSP00000261427,9606.ENSP00000261479,9606.ENSP00000262193,9606.ENSP00000262482,9606.ENSP00000264350,9606.ENSP00000264552,…	PSMA4,PSMD8,RBX1,PSMA3,PSME2,PSMD10,STUB1,PSMA2,SKP1,FBXO9,UBE2M,PSMB7,PSMC1,UBE2K,PSMA6,PSMB1,RNF167,HERC5,UBE2S,PSMD3,PSMB6,PSMA5,UBE2Q1,UBB,TRIM56,RNF187,PSMD1,PSMD2,PSMC5,ZNRF1,ZFP91,UBE2V1,HUWE1,FBXO2,PSMD12,UBE2C,TRIM38,PSMB10,PSMB5,UBE2T,PSMD4,PSMA7,PSMB2,PSMB9,FBXO6,PSME1,TRIP12,SPOP,SHARPIN,TTC3,PSMD14,UBE4A,PSMC2,PSMD13,PSMA1,CBFB,CDKN2A,UBE2V2,ANAPC10,SHFM1,PSMC3,IFI27,PSMB3
GO:0050790	Regulation of catalytic activity	302	2386	0.13	1.34e-05	9606.ENSP00000006275,9606.ENSP00000037243,9606.ENSP00000053867,9606.ENSP00000216455,9606.ENSP00000216554,9606.ENSP00000216802,9606.ENSP00000217958,9606.ENSP00000218388,9606.ENSP00000219548,9606.ENSP00000222005,9606.ENSP00000223023,9606.ENSP00000223136,9606.ENSP00000225655,9606.ENSP00000227507,9606.ENSP00000228280,9606.ENSP00000229379,9606.ENSP00000231487,9606.ENSP00000233057,9606.ENSP00000233893,…
GO:1901575	Organic substance catabolic process	233	1750	0.15	1.37e-05	9606.ENSP00000002165,9606.ENSP00000025008,9606.ENSP00000044462,9606.ENSP00000168216,9606.ENSP00000171111,9606.ENSP00000185150,9606.ENSP00000205402,9606.ENSP00000215071,9606.ENSP00000216185,9606.ENSP00000216225,9606.ENSP00000216455,9606.ENSP00000216802,9606.ENSP00000216862,9606.ENSP00000217131,9606.ENSP00000217426,9606.ENSP00000217958,9606.ENSP00000218348,9606.ENSP00000219548,9606.ENSP00000220764,…
GO:0006886	Intracellular protein transport	148	999	0.2	1.40e-05	9606.ENSP00000000233,9606.ENSP00000000412,9606.ENSP00000185150,9606.ENSP00000194214,9606.ENSP00000209873,9606.ENSP00000214869,9606.ENSP00000215570,9606.ENSP00000216034,9606.ENSP00000219169,9606.ENSP00000221418,9606.ENSP00000222005,9606.ENSP00000223136,9606.ENSP00000229390,9606.ENSP00000233575,9606.ENSP00000242285,9606.ENSP00000245544,9606.ENSP00000249269,9606.ENSP00000249923,9606.ENSP00000250244,…	ARF5,M6PR,ERLEC1,HSPB11,AAAS,TMED1,TIMM13,TOMM22,NUTF2,ECH1,CDC37,FIS1,SRSF9,SNX17,CLTA,NUP85,PMPCB,COPB1,AP1M2,VPS25,RAMP1,TERF2,VPS4A,AP3B1,ARF3,SDCBP,ARL3,VPS13C,HERC2,ARL1,FAF2,TMED2,RAB2A,AP2S1,SPCS2,ARCN1,YWHAE,STAT3,RAB10,PDCD6,RAB7A,THOC3,SRP14,UQCRC2,C11orf73,TOMM70A,LONP2,APPL1,KPNB1,AP2M1,BAX,ARL5A,SSR2,THOC7,NPM1,VPS35,HSP90B1,RAB8A,HSPA4,TMED10,UBB,SRP9,ARL6IP1,RAB1B,SSNA1,CLU,PAM16,…
GO:0030162	Regulation of proteolysis	118	747	0.23	1.41e-05	9606.ENSP00000037243,9606.ENSP00000053867,9606.ENSP00000171111,9606.ENSP00000185150,9606.ENSP00000205061,9606.ENSP00000216181,9606.ENSP00000216225,9606.ENSP00000216455,9606.ENSP00000216802,9606.ENSP00000217131,9606.ENSP00000217958,9606.ENSP00000218388,9606.ENSP00000219548,9606.ENSP00000223136,9606.ENSP00000223864,9606.ENSP00000233893,9606.ENSP00000234590,9606.ENSP00000236671,9606.ENSP00000250495,…	GABARAPL2,GRN,KEAP1,ERLEC1,GLG1,MYH9,RBX1,PSMA3,PSME2,CTSZ,PSMD10,TIMP1,STUB1,FIS1,PLGRKT,HSPE1,ENO1,CTSD,NEDD8,BST2,F12,SMARCC1,LAMTOR5,SDCBP,PSMC1,PEBP1,UBE2K,PIH1D1,CSNK2A2,APLP2,PDCL3,YWHAE,STAT3,PDCD6,PRDX5,ARL6IP5,APP,CD109,CSTB,FGFR4,BAX,PRDX3,CLPX,BIRC5,PRELID1,UBB,ARL6IP1,PAK2,UACA,MAGEF1,CLU,ROCK2,BID,KARS,PRR7,RPS27L,ATPIF1,EBAG9,CAV1,PLAUR,SPINT1,IFI6,AURKAIP1,USP7,HMGB1,DDRGK1,NRD1,U…
GO:0009117	Nucleotide metabolic process	77	422	0.29	1.57e-05	9606.ENSP00000205402,9606.ENSP00000215375,9606.ENSP00000215567,9606.ENSP00000215882,9606.ENSP00000219302,9606.ENSP00000219479,9606.ENSP00000229270,9606.ENSP00000230048,9606.ENSP00000230431,9606.ENSP00000234590,9606.ENSP00000245552,9606.ENSP00000257770,9606.ENSP00000258424,9606.ENSP00000262030,9606.ENSP00000264093,9606.ENSP00000265174,9606.ENSP00000265881,9606.ENSP00000269848,9606.ENSP00000278353,…	DLD,ATP5D,TECR,SLC25A1,NME3,NME4,TPI1,ACOT13,DNPH1,ENO1,NT5C,NT5E,COX5B,ATP5B,DGUOK,PAPSS1,REXO2,PFKL,HSD17B12,OXSM,ATP5G3,ATP5O,ATP5J2,ATP5H,TK1,CBR4,ATP5I,PDHB,TYMS,CYC1,PKM,DCTPP1,KARS,PDE4B,NME1,AK2,ACSL5,STOML2,ATP5C1,ACSL3,PARP9,MT-ATP6,OPA1,APOA1BP,PMVK,ATP5F1,PGAM1,PGM1,PPCS,PGK1,ACOT7,APRT,RAD50,PDE4A,DUT,PFKP,GART,ATP5G1,SLC35B2,BAD,NUDT1,ATP5A1,PAICS,ATP5J,NT5C3B,NAPRT,PRPSAP1,PARK7,SU…
GO:0070555	Response to interleukin-1	46	199	0.39	1.65e-05	9606.ENSP00000044462,9606.ENSP00000215071,9606.ENSP00000216225,9606.ENSP00000216455,9606.ENSP00000216802,9606.ENSP00000217958,9606.ENSP00000223321,9606.ENSP00000231487,9606.ENSP00000245479,9606.ENSP00000259457,9606.ENSP00000261303,9606.ENSP00000261479,9606.ENSP00000261623,9606.ENSP00000262193,9606.ENSP00000264639,9606.ENSP00000270586,9606.ENSP00000271308,9606.ENSP00000284981,9606.ENSP00000304697,…	PSMA4,PSMD8,RBX1,PSMA3,PSME2,PSMD10,PSMA2,SKP1,SOX9,PSMB7,PSMC1,PSMA6,CYBA,PSMB1,PSMD3,PSMB6,PSMA5,APP,UBB,PSMD1,PSMD2,PSMC5,TNIP2,UBE2V1,PSMD12,PSMB10,PSMB5,CD47,PSMD4,PSMA7,PSMB2,PSMB9,ANXA1,PSME1,SQSTM1,AKAP12,PSMD14,PSMC2,PSMD13,HYAL2,PSMA1,USP10,RPS6KA5,SHFM1,PSMC3,PSMB3
GO:0009966	Regulation of signal transduction	377	3107	0.11	1.80e-05	9606.ENSP00000006526,9606.ENSP00000007722,9606.ENSP00000025008,9606.ENSP00000044462,9606.ENSP00000162044,9606.ENSP00000162749,9606.ENSP00000164227,9606.ENSP00000200457,9606.ENSP00000205061,9606.ENSP00000211314,9606.ENSP00000215071,9606.ENSP00000216106,9606.ENSP00000216115,9606.ENSP00000216225,9606.ENSP00000216297,9606.ENSP00000216455,9606.ENSP00000216802,9606.ENSP00000217958,9606.ENSP00000218388,…
GO:0009205	Purine ribonucleoside triphosphate metabolic process	23	61	0.6	1.83e-05	9606.ENSP00000215375,9606.ENSP00000219302,9606.ENSP00000219479,9606.ENSP00000258424,9606.ENSP00000262030,9606.ENSP00000284727,9606.ENSP00000290299,9606.ENSP00000292475,9606.ENSP00000301587,9606.ENSP00000306003,9606.ENSP00000317159,9606.ENSP00000320171,9606.ENSP00000337060,9606.ENSP00000348886,9606.ENSP00000349142,9606.ENSP00000354632,9606.ENSP00000354681,9606.ENSP00000358737,9606.ENSP00000377033,…	ATP5D,NME3,NME4,COX5B,ATP5B,ATP5G3,ATP5O,ATP5J2,ATP5H,ATP5I,CYC1,PKM,NME1,STOML2,ATP5C1,MT-ATP6,OPA1,ATP5F1,ATP5G1,ATP5A1,ATP5J,UQCC3,RAN
GO:0071345	Cellular response to cytokine stimulus	149	1013	0.19	1.83e-05	9606.ENSP00000005257,9606.ENSP00000044462,9606.ENSP00000162749,9606.ENSP00000171111,9606.ENSP00000215071,9606.ENSP00000216225,9606.ENSP00000216455,9606.ENSP00000216802,9606.ENSP00000217958,9606.ENSP00000218388,9606.ENSP00000223321,9606.ENSP00000227507,9606.ENSP00000228251,9606.ENSP00000228918,9606.ENSP00000231487,9606.ENSP00000244869,9606.ENSP00000245185,9606.ENSP00000245479,9606.ENSP00000247461,…	RALA,PSMA4,TNFRSF1A,KEAP1,PSMD8,RBX1,PSMA3,PSME2,PSMD10,TIMP1,PSMA2,CCND1,YBX3,LTBR,SKP1,EREG,MT2A,SOX9,CANX,TXNDC17,BST2,ACTN4,SNRPA1,CDK4,PSMB7,PSMC1,UBE2K,PSMA6,CYBA,ATP5B,PSMB1,CAPZA1,ACTR3,PSMD3,STAT3,SOD1,PSMB6,PSMA5,IL18,EPS8,ZFP36L2,SMARCA5,APPL1,HSP90B1,PDIA3,CRK,BIRC5,TRIM8,UBB,IRS1,JAGN1,FOS,PSMD1,PSMD2,PSMC5,PAK2,NCL,TNIP2,TALDO1,BCAT2,KARS,SRSF7,HAX1,TUBA1B,CAMK2D,UBE2V1,PTPN11,WNK1,…
GO:0051276	Chromosome organization	155	1066	0.19	1.94e-05	9606.ENSP00000013807,9606.ENSP00000160827,9606.ENSP00000188312,9606.ENSP00000216225,9606.ENSP00000216297,9606.ENSP00000216714,9606.ENSP00000220913,9606.ENSP00000223129,9606.ENSP00000231487,9606.ENSP00000240922,9606.ENSP00000245479,9606.ENSP00000251413,9606.ENSP00000253462,9606.ENSP00000254480,9606.ENSP00000254942,9606.ENSP00000254950,9606.ENSP00000255120,9606.ENSP00000256442,9606.ENSP00000261497,…	ERCC1,KIF22,ACTR6,RBX1,SUPT16H,APEX1,CHRAC1,RPA3,SKP1,NAA50,SOX9,TUBG1,GINS2,SMARCC1,TERF2,VPS4A,NASP,CCNB1,USP22,PIH1D1,SMARCB1,KIF18A,TAF12,NBN,WRAP73,NHP2,SMARCA5,GATAD1,KPNB1,CTBP1,H2AFZ,HMGB2,MAD2L1,NPM1,COPS6,ZNHIT1,UBB,BPTF,MCM7,TADA3,H2AFV,BANF1,POLD4,RSF1,HP1BP3,PRKDC,WHSC1L1,NOC2L,RUVBL1,ARID1A,SMC1A,ZBTB7A,SMARCE1,PPP2R1A,NCAPD2,CARM1,KDM3B,SMCHD1,SETD3,MINA,HMG20B,PURA,USP16,CBX3,RAD5…
GO:0046390	Ribose phosphate biosynthetic process	41	168	0.41	2.09e-05	9606.ENSP00000205402,9606.ENSP00000215375,9606.ENSP00000215567,9606.ENSP00000215882,9606.ENSP00000219302,9606.ENSP00000219479,9606.ENSP00000258424,9606.ENSP00000262030,9606.ENSP00000265174,9606.ENSP00000278353,9606.ENSP00000284727,9606.ENSP00000290299,9606.ENSP00000292475,9606.ENSP00000301587,9606.ENSP00000303525,9606.ENSP00000306003,9606.ENSP00000307241,9606.ENSP00000317159,9606.ENSP00000320171,…	DLD,ATP5D,TECR,SLC25A1,NME3,NME4,COX5B,ATP5B,PAPSS1,HSD17B12,ATP5G3,ATP5O,ATP5J2,ATP5H,CBR4,ATP5I,PDHB,CYC1,PKM,NME1,AK2,ACSL5,STOML2,ATP5C1,ACSL3,MT-ATP6,ATP5F1,PPCS,ACOT7,APRT,GART,ATP5G1,SLC35B2,ATP5A1,PAICS,ATP5J,TKT,PRPSAP1,UQCC3,ELOVL1,ADSL
GO:0051129	Negative regulation of cellular component organization	113	713	0.23	2.13e-05	9606.ENSP00000001008,9606.ENSP00000006526,9606.ENSP00000007722,9606.ENSP00000013807,9606.ENSP00000162749,9606.ENSP00000211314,9606.ENSP00000217131,9606.ENSP00000217958,9606.ENSP00000223023,9606.ENSP00000225655,9606.ENSP00000235310,9606.ENSP00000245451,9606.ENSP00000251047,9606.ENSP00000253925,9606.ENSP00000254301,9606.ENSP00000254942,9606.ENSP00000257430,9606.ENSP00000260130,9606.ENSP00000261245,…	FKBP4,WDR54,ITGA3,ERCC1,TNFRSF1A,TMEM14A,CTSZ,PSMD10,WASL,PFN1,MAD2L2,BMP4,LMAN1,PPFIA1,LGALS3,TERF2,APC,SDCBP,MNAT1,PIH1D1,SMARCB1,CAPZA1,CAPG,DGUOK,XRN1,RAB7A,NBN,CERS2,EPS8,TJP1,APP,CTBP1,MAD2L1,NPM1,WAPAL,VPS35,C16orf45,TPX2,BIRC5,PRELID1,TWF2,TMOD3,PAK2,CLU,PAM16,SSH1,MET,ROCK2,NOC2L,ITM2C,CARM1,NR2F1,PSMG2,CAV1,HUWE1,EIF4EBP1,HNRNPA1,AURKAIP1,HMGB1,SPTBN1,DNMT1,CLDN7,OPA1,PARP1,H3F3A,CENPF,…
GO:0050792	Regulation of viral process	48	215	0.38	2.17e-05	9606.ENSP00000221859,9606.ENSP00000233057,9606.ENSP00000252483,9606.ENSP00000252593,9606.ENSP00000254950,9606.ENSP00000261531,9606.ENSP00000263121,9606.ENSP00000263791,9606.ENSP00000265062,9606.ENSP00000292614,9606.ENSP00000300026,9606.ENSP00000301788,9606.ENSP00000302120,9606.ENSP00000306614,9606.ENSP00000310275,9606.ENSP00000311513,9606.ENSP00000324124,9606.ENSP00000336721,9606.ENSP00000343023,…	POLR2I,EIF2AK2,PVRL2,BST2,VPS4A,SNW1,SMARCB1,EIF2AK4,RAB7A,POLR2J,PPIB,POLR2G,TRIM8,PPIH,BANF1,RSF1,POLR2L,LARP1,SP100,VAPA,TRIM38,STAT1,CNOT7,MPHOSPH8,DYNLT1,NUCKS1,PKN2,IFIT1,HDAC1,GSN,NELFE,IFITM3,POLR2F,ILF3,CHMP3,TOP2A,POLR2H,PPIA,SNF8,CFL1,HMGA2,KPNA2,RAD23A,POLR2E,PHB,PSMC3,IFI27,IFITM2
GO:0016055	Wnt signaling pathway	67	351	0.31	2.19e-05	9606.ENSP00000044462,9606.ENSP00000215071,9606.ENSP00000216106,9606.ENSP00000216225,9606.ENSP00000216455,9606.ENSP00000216802,9606.ENSP00000217958,9606.ENSP00000222462,9606.ENSP00000223321,9606.ENSP00000225655,9606.ENSP00000227507,9606.ENSP00000231487,9606.ENSP00000257430,9606.ENSP00000259457,9606.ENSP00000261303,9606.ENSP00000261479,9606.ENSP00000261758,9606.ENSP00000262193,9606.ENSP00000262506,…	PSMA4,PSMD8,HMGXB4,RBX1,PSMA3,PSME2,PSMD10,WNT16,PSMA2,PFN1,CCND1,SKP1,APC,PSMB7,PSMC1,PSMA6,MESDC2,PSMB1,CSNK2A2,SLC9A3R1,AP2S1,PSMD3,PSMB6,PSMA5,TIAM1,AP2M1,VPS35,RAC3,UBB,PSMD1,PSMD2,PSMC5,PPP1CA,AP2A2,CAV1,NR4A2,WLS,PSMD12,CALM1,PSMB10,FZD6,MACF1,CTR9,PSMB5,PSMD4,TCF7L2,PSMA7,PSMB2,DKK1,PSMB9,CSNK2B,PSME1,BRD7,PPP3CA,UBAC2,PSMD14,PSMC2,PSMD13,TNIK,TNRC6B,PSMA1,CSNK1A1,VPS29,SHFM1,PSMC3,AP2B1,…
GO:0006163	Purine nucleotide metabolic process	64	329	0.32	2.21e-05	9606.ENSP00000205402,9606.ENSP00000215375,9606.ENSP00000215567,9606.ENSP00000215882,9606.ENSP00000219302,9606.ENSP00000219479,9606.ENSP00000229270,9606.ENSP00000230048,9606.ENSP00000230431,9606.ENSP00000234590,9606.ENSP00000245552,9606.ENSP00000257770,9606.ENSP00000258424,9606.ENSP00000262030,9606.ENSP00000264093,9606.ENSP00000265174,9606.ENSP00000269848,9606.ENSP00000278353,9606.ENSP00000280701,…	DLD,ATP5D,TECR,SLC25A1,NME3,NME4,TPI1,ACOT13,DNPH1,ENO1,NT5C,NT5E,COX5B,ATP5B,DGUOK,PAPSS1,PFKL,HSD17B12,OXSM,ATP5G3,ATP5O,ATP5J2,ATP5H,CBR4,ATP5I,PDHB,CYC1,PKM,PDE4B,NME1,AK2,ACSL5,STOML2,ATP5C1,ACSL3,MT-ATP6,OPA1,PMVK,ATP5F1,PGAM1,PGM1,PPCS,PGK1,ACOT7,APRT,PDE4A,PFKP,GART,ATP5G1,SLC35B2,BAD,NUDT1,ATP5A1,PAICS,ATP5J,PRPSAP1,SUCLG2,ABHD14B,UQCC3,DBI,RAN,GALK1,ELOVL1,ADSL
GO:0072521	Purine-containing compound metabolic process	68	360	0.3	2.46e-05	9606.ENSP00000205402,9606.ENSP00000215375,9606.ENSP00000215567,9606.ENSP00000215882,9606.ENSP00000217426,9606.ENSP00000219302,9606.ENSP00000219479,9606.ENSP00000229270,9606.ENSP00000230048,9606.ENSP00000230431,9606.ENSP00000234590,9606.ENSP00000245552,9606.ENSP00000255681,9606.ENSP00000257770,9606.ENSP00000258424,9606.ENSP00000262030,9606.ENSP00000264093,9606.ENSP00000265174,9606.ENSP00000269848,…	DLD,ATP5D,TECR,SLC25A1,AHCY,NME3,NME4,TPI1,ACOT13,DNPH1,ENO1,NT5C,MACROD1,NT5E,COX5B,ATP5B,DGUOK,PAPSS1,PFKL,HSD17B12,OXSM,ATP5G3,ATP5O,ATP5J2,ATP5H,CBR4,ATP5I,PDHB,CYC1,PKM,PDE4B,NME1,AK2,ACSL5,STOML2,ATP5C1,ACSL3,MT-ATP6,OPA1,PMVK,ATP5F1,PGAM1,PGM1,PPCS,PGK1,ACOT7,APRT,MTAP,PDE4A,PFKP,GART,ATP5G1,SLC35B2,BAD,NUDT1,ATP5A1,PAICS,ATP5J,PRPSAP1,SUCLG2,ABHD14B,OARD1,UQCC3,DBI,RAN,GALK1,ELOVL1,ADSL
GO:0034660	ncRNA metabolic process	82	467	0.27	2.48e-05	9606.ENSP00000007390,9606.ENSP00000168216,9606.ENSP00000202816,9606.ENSP00000221233,9606.ENSP00000229214,9606.ENSP00000230640,9606.ENSP00000231198,9606.ENSP00000231572,9606.ENSP00000242784,9606.ENSP00000244496,9606.ENSP00000254799,9606.ENSP00000258169,9606.ENSP00000258772,9606.ENSP00000260953,9606.ENSP00000261772,9606.ENSP00000262265,9606.ENSP00000262432,9606.ENSP00000264161,9606.ENSP00000264951,…	TSR3,HSD17B10,ESF1,EXOSC5,KRR1,SKIV2L2,THG1L,RARS,C19orf43,RRP36,GRSF1,MPHOSPH6,DDX56,METTL5,AARS,PIH1D1,METTL2B,DARS,XRN1,NOB1,NHP2,FAM207A,DCAF13,RPP25L,PA2G4,RBFA,QARS,UTP23,NSUN5,METTL2A,TRMT10C,PRKDC,WDR75,DDX10,MRPL1,EXOSC4,FARSA,EXOSC3,KARS,THUMPD3,PPA2,DALRD3,LYAR,DDX21,DUS1L,HNRNPA2B1,C1D,POP5,GTPBP4,IARS2,EPRS,TFB1M,PDCD11,NPM3,TYW3,ERI3,PIN4,EIF6,MRTO4,VARS,ZCCHC6,DTD1,EEF1E1,DDX1,LARS…
GO:0006281	DNA repair	89	522	0.26	2.49e-05	9606.ENSP00000013807,9606.ENSP00000160827,9606.ENSP00000216225,9606.ENSP00000216297,9606.ENSP00000216714,9606.ENSP00000216756,9606.ENSP00000219431,9606.ENSP00000219548,9606.ENSP00000221859,9606.ENSP00000223129,9606.ENSP00000235310,9606.ENSP00000253462,9606.ENSP00000261245,9606.ENSP00000261609,9606.ENSP00000263121,9606.ENSP00000264451,9606.ENSP00000265433,9606.ENSP00000276079,9606.ENSP00000278412,…	ERCC1,KIF22,RBX1,SUPT16H,APEX1,CINP,MPG,STUB1,POLR2I,RPA3,MAD2L2,GINS2,MNAT1,HERC2,SMARCB1,SLC30A9,NBN,NONO,SSRP1,POLR2J,HMGB2,NPM1,KIAA0101,POLR2G,COPS6,UBB,MCM7,POLD4,PRKDC,RUVBL1,SMC1A,ZBTB7A,POLR2L,SMCHD1,RAD51C,UBE2V1,HUWE1,USP7,HMGB1,COPS5,XRCC6,PARP9,NSMCE1,PARP1,NUCKS1,UBE2T,UCHL5,BCCIP,SFR1,C9orf142,ADPRHL2,ATRX,FBXO6,MGME1,HIST1H4C,RAD50,PCNA,HMGN1,WRNIP1,DDX1,RFC1,TRIP12,XRCC5,SUMO1,GP…
GO:0010035	Response to inorganic substance	91	538	0.25	2.51e-05	9606.ENSP00000013807,9606.ENSP00000215375,9606.ENSP00000216714,9606.ENSP00000223136,9606.ENSP00000227507,9606.ENSP00000233809,9606.ENSP00000234091,9606.ENSP00000245185,9606.ENSP00000256383,9606.ENSP00000256442,9606.ENSP00000257904,9606.ENSP00000260118,9606.ENSP00000261205,9606.ENSP00000261245,9606.ENSP00000262746,9606.ENSP00000264193,9606.ENSP00000264933,9606.ENSP00000267814,9606.ENSP00000268182,…	ERCC1,ATP5D,APEX1,FIS1,CCND1,IGFBP2,ID2,MT2A,EIF2S1,CCNB1,CDK4,GGH,SYT1,MNAT1,PRDX1,CPOX,PDCD6,SORD,IQGAP1,SOD1,CALM2,APP,PRDX3,CRK,SLC25A23,PRDX2,PAM,FOS,MT1E,HNRNPD,CPNE1,NQO1,CALR,STK25,PPP1CA,CRIP1,BSG,CAV1,CAMK2D,HNRNPA1,MEF2A,CALM1,ATP2B4,STAT1,MT-ND6,EGLN1,PARP1,BNIP3,S100A13,UROS,PLEKHA1,AHCYL1,ENDOG,ANXA7,ADPRHL2,ATRX,GSN,CUTA,TXN,ANXA1,PCNA,ASPH,GART,CD9,HSPD1,LOXL2,DNM2,SUMO1,PDCD10,SI…
GO:0002831	Regulation of response to biotic stimulus	74	406	0.29	2.57e-05	9606.ENSP00000044462,9606.ENSP00000053867,9606.ENSP00000215071,9606.ENSP00000216455,9606.ENSP00000216802,9606.ENSP00000217958,9606.ENSP00000222005,9606.ENSP00000223321,9606.ENSP00000225698,9606.ENSP00000231487,9606.ENSP00000244869,9606.ENSP00000252483,9606.ENSP00000259457,9606.ENSP00000261303,9606.ENSP00000261427,9606.ENSP00000261479,9606.ENSP00000261623,9606.ENSP00000262193,9606.ENSP00000263791,…	PSMA4,GRN,PSMD8,PSMA3,PSME2,PSMD10,CDC37,PSMA2,C1QBP,SKP1,EREG,PVRL2,PSMB7,PSMC1,UBE2K,PSMA6,CYBA,PSMB1,EIF2AK4,HERC5,PSMD3,PSMB6,PSMA5,NONO,APPL1,HMGB2,F2RL1,CRK,PRDX2,PSMD1,PSMD2,PSMC5,PRKDC,PAK2,LAMP1,PTPN11,JAK1,HMGB1,PSMD12,TRIM38,PSMB10,ANKRD17,XRCC6,PCBP2,PARP9,STAT1,CNOT7,PSMB5,PSMD4,HMGB3,PRKACB,PSMA7,IFIT1,TSPAN6,PSMB2,PSMB9,HLA-E,MUC3A,SERPINB9,PSME1,HSPD1,XRCC5,SUMO1,POLR3G,PSMD14,PSM…
GO:0006915	Apoptotic process	137	918	0.2	2.57e-05	9606.ENSP00000162749,9606.ENSP00000164227,9606.ENSP00000211314,9606.ENSP00000216115,9606.ENSP00000217958,9606.ENSP00000219302,9606.ENSP00000222219,9606.ENSP00000223136,9606.ENSP00000225698,9606.ENSP00000228280,9606.ENSP00000228918,9606.ENSP00000238609,9606.ENSP00000250498,9606.ENSP00000259667,9606.ENSP00000261427,9606.ENSP00000261531,9606.ENSP00000262506,9606.ENSP00000262947,9606.ENSP00000264254,…	TNFRSF1A,BCL3,TMEM14A,BIK,PSMD10,NME3,DNASE2,FIS1,C1QBP,KITLG,LTBR,IFI27L2,DAD1,HINT2,UBE2K,SNW1,CSNK2A2,C19orf10,PDCL3,PDCD6,VDAC1,NBN,PRDX5,PHLDA1,EMC4,JTB,ARL6IP5,EI24,SLC25A4,APP,TMBIM4,TIAM1,APPL1,KPNB1,BAX,SHISA5,HMGB2,PRDX3,VPS35,TPX2,BIRC5,POLR2G,PRELID1,ARL6IP1,PRKDC,CLPTM1L,PAK2,UACA,CLU,NOC2L,BID,TRAF7,TNIP2,SAV1,PPP2R1A,STK25,KDELR1,RPS27L,CRIP1,LAMP1,EIF5A,SRA1,EBAG9,ZNF385A,CAV1,IFI…
GO:0009893	Positive regulation of metabolic process	456	3893	0.1	2.93e-05	9606.ENSP00000007722,9606.ENSP00000013807,9606.ENSP00000025008,9606.ENSP00000053867,9606.ENSP00000162044,9606.ENSP00000162749,9606.ENSP00000164227,9606.ENSP00000171111,9606.ENSP00000216181,9606.ENSP00000216225,9606.ENSP00000216297,9606.ENSP00000216714,9606.ENSP00000216802,9606.ENSP00000217958,9606.ENSP00000219548,9606.ENSP00000219782,9606.ENSP00000220764,9606.ENSP00000222005,9606.ENSP00000222462,…
GO:0009141	Nucleoside triphosphate metabolic process	28	91	0.51	3.08e-05	9606.ENSP00000215375,9606.ENSP00000219302,9606.ENSP00000219479,9606.ENSP00000258424,9606.ENSP00000262030,9606.ENSP00000264093,9606.ENSP00000284727,9606.ENSP00000290299,9606.ENSP00000292475,9606.ENSP00000301587,9606.ENSP00000306003,9606.ENSP00000315644,9606.ENSP00000317159,9606.ENSP00000320171,9606.ENSP00000322524,9606.ENSP00000337060,9606.ENSP00000348886,9606.ENSP00000349142,9606.ENSP00000354632,…	ATP5D,NME3,NME4,COX5B,ATP5B,DGUOK,ATP5G3,ATP5O,ATP5J2,ATP5H,ATP5I,TYMS,CYC1,PKM,DCTPP1,NME1,STOML2,ATP5C1,MT-ATP6,OPA1,ATP5F1,DUT,ATP5G1,NUDT1,ATP5A1,ATP5J,UQCC3,RAN
GO:0031325	Positive regulation of cellular metabolic process	406	3413	0.1	3.60e-05	9606.ENSP00000013807,9606.ENSP00000025008,9606.ENSP00000053867,9606.ENSP00000162044,9606.ENSP00000162749,9606.ENSP00000164227,9606.ENSP00000171111,9606.ENSP00000216181,9606.ENSP00000216225,9606.ENSP00000216297,9606.ENSP00000216714,9606.ENSP00000216802,9606.ENSP00000217958,9606.ENSP00000219548,9606.ENSP00000219782,9606.ENSP00000222005,9606.ENSP00000222462,9606.ENSP00000223023,9606.ENSP00000223136,…
GO:0051173	Positive regulation of nitrogen compound metabolic process	388	3239	0.1	3.60e-05	9606.ENSP00000013807,9606.ENSP00000025008,9606.ENSP00000053867,9606.ENSP00000162044,9606.ENSP00000162749,9606.ENSP00000164227,9606.ENSP00000171111,9606.ENSP00000216181,9606.ENSP00000216225,9606.ENSP00000216297,9606.ENSP00000216714,9606.ENSP00000216802,9606.ENSP00000217958,9606.ENSP00000219548,9606.ENSP00000219782,9606.ENSP00000222462,9606.ENSP00000223023,9606.ENSP00000223136,9606.ENSP00000223864,…
GO:0071705	Nitrogen compound transport	238	1823	0.14	3.60e-05	9606.ENSP00000000233,9606.ENSP00000000412,9606.ENSP00000037243,9606.ENSP00000185150,9606.ENSP00000194214,9606.ENSP00000205636,9606.ENSP00000209873,9606.ENSP00000214869,9606.ENSP00000215570,9606.ENSP00000215882,9606.ENSP00000216034,9606.ENSP00000216181,9606.ENSP00000219169,9606.ENSP00000221418,9606.ENSP00000222005,9606.ENSP00000223136,9606.ENSP00000225724,9606.ENSP00000229390,9606.ENSP00000233575,…
GO:1903827	Regulation of cellular protein localization	94	568	0.25	3.70e-05	9606.ENSP00000007722,9606.ENSP00000185150,9606.ENSP00000219169,9606.ENSP00000223136,9606.ENSP00000238892,9606.ENSP00000245451,9606.ENSP00000247970,9606.ENSP00000251047,9606.ENSP00000253925,9606.ENSP00000254301,9606.ENSP00000254950,9606.ENSP00000256644,9606.ENSP00000257430,9606.ENSP00000258091,9606.ENSP00000261758,9606.ENSP00000262506,9606.ENSP00000263645,9606.ENSP00000263864,9606.ENSP00000264335,…	ITGA3,ERLEC1,NUTF2,FIS1,CRIPT,BMP4,PIN1,LMAN1,PPFIA1,LGALS3,VPS4A,LAMTOR5,APC,CCT7,MESDC2,CSNK2A2,CD81,VAMP8,YWHAE,B3GAT3,IQGAP1,SAE1,CCT6A,CCT5,APP,CCT8,APPL1,AP2M1,CCT3,ICE1,WAPAL,VPS35,CCT2,TRIM8,SSH1,ROCK2,BID,PCM1,HAX1,ATPIF1,PLS1,EPB41L2,ATAD1,HUWE1,PTPN11,SP100,EPB41,DDRGK1,SPTBN1,ACSL3,ATP2B4,UBL5,CD2AP,MYO1C,PARP9,PARP1,TPR,TCF7L2,YWHAB,GSN,TXN,TFDP1,VPS28,ASPH,YWHAQ,SQSTM1,PDCD10,JUP,CC…
GO:0010604	Positive regulation of macromolecule metabolic process	425	3600	0.1	3.78e-05	9606.ENSP00000007722,9606.ENSP00000013807,9606.ENSP00000025008,9606.ENSP00000053867,9606.ENSP00000162044,9606.ENSP00000162749,9606.ENSP00000164227,9606.ENSP00000171111,9606.ENSP00000216181,9606.ENSP00000216225,9606.ENSP00000216297,9606.ENSP00000216714,9606.ENSP00000216802,9606.ENSP00000217958,9606.ENSP00000219548,9606.ENSP00000219782,9606.ENSP00000222462,9606.ENSP00000223023,9606.ENSP00000223136,…
GO:0034097	Response to cytokine	157	1101	0.18	4.24e-05	9606.ENSP00000005257,9606.ENSP00000044462,9606.ENSP00000162749,9606.ENSP00000171111,9606.ENSP00000215071,9606.ENSP00000216225,9606.ENSP00000216455,9606.ENSP00000216802,9606.ENSP00000217958,9606.ENSP00000218388,9606.ENSP00000223321,9606.ENSP00000227507,9606.ENSP00000228251,9606.ENSP00000228918,9606.ENSP00000231487,9606.ENSP00000233057,9606.ENSP00000244869,9606.ENSP00000245185,9606.ENSP00000245479,…	RALA,PSMA4,TNFRSF1A,KEAP1,PSMD8,RBX1,PSMA3,PSME2,PSMD10,TIMP1,PSMA2,CCND1,YBX3,LTBR,SKP1,EIF2AK2,EREG,MT2A,SOX9,CANX,TXNDC17,BST2,ACTN4,SNRPA1,CDK4,PSMB7,PSMC1,UBE2K,PSMA6,CYBA,ATP5B,PSMB1,CAPZA1,ACTR3,PSMD3,STAT3,SOD1,PSMB6,PSMA5,IL18,EPS8,ZFP36L2,SMARCA5,APP,APPL1,HSP90B1,PDIA3,CRK,BIRC5,TRIM8,UBB,IRS1,TRIM56,JAGN1,FOS,PSMD1,PSMD2,PSMC5,PAK2,TYMS,NCL,TNIP2,TALDO1,BCAT2,KARS,SRSF7,HAX1,SHMT2,TUB…
GO:0048585	Negative regulation of response to stimulus	217	1636	0.15	4.24e-05	9606.ENSP00000007722,9606.ENSP00000013807,9606.ENSP00000025008,9606.ENSP00000044462,9606.ENSP00000053867,9606.ENSP00000162044,9606.ENSP00000162749,9606.ENSP00000164227,9606.ENSP00000185150,9606.ENSP00000205061,9606.ENSP00000211314,9606.ENSP00000215071,9606.ENSP00000216106,9606.ENSP00000216225,9606.ENSP00000216455,9606.ENSP00000216802,9606.ENSP00000217958,9606.ENSP00000219548,9606.ENSP00000219782,…
GO:0010821	Regulation of mitochondrion organization	44	196	0.38	5.23e-05	9606.ENSP00000211314,9606.ENSP00000216115,9606.ENSP00000217958,9606.ENSP00000222005,9606.ENSP00000223136,9606.ENSP00000251047,9606.ENSP00000261517,9606.ENSP00000262506,9606.ENSP00000264335,9606.ENSP00000265333,9606.ENSP00000270225,9606.ENSP00000284981,9606.ENSP00000293288,9606.ENSP00000299138,9606.ENSP00000302114,9606.ENSP00000315130,9606.ENSP00000315693,9606.ENSP00000318822,9606.ENSP00000329002,…	TMEM14A,BIK,PSMD10,CDC37,FIS1,LMAN1,VPS13C,CSNK2A2,YWHAE,VDAC1,SAE1,APP,BAX,VPS35,PRELID1,CLU,PAM16,BID,HAX1,ATPIF1,PLAUR,HUWE1,UBL5,OPA1,BNIP3,OMA1,SLC25A5,YWHAB,TFDP1,YWHAQ,SQSTM1,BAD,YWHAZ,TSPO,HIGD1A,CHCHD10,PARK7,CDKN2A,FAM162A,DP2,FAM49B,NOL3,PDCD5,NMT1
GO:0009150	Purine ribonucleotide metabolic process	59	303	0.32	5.55e-05	9606.ENSP00000205402,9606.ENSP00000215375,9606.ENSP00000215567,9606.ENSP00000215882,9606.ENSP00000219302,9606.ENSP00000219479,9606.ENSP00000229270,9606.ENSP00000230048,9606.ENSP00000234590,9606.ENSP00000257770,9606.ENSP00000258424,9606.ENSP00000262030,9606.ENSP00000265174,9606.ENSP00000269848,9606.ENSP00000278353,9606.ENSP00000280701,9606.ENSP00000284727,9606.ENSP00000290299,9606.ENSP00000292475,…	DLD,ATP5D,TECR,SLC25A1,NME3,NME4,TPI1,ACOT13,ENO1,NT5E,COX5B,ATP5B,PAPSS1,PFKL,HSD17B12,OXSM,ATP5G3,ATP5O,ATP5J2,ATP5H,CBR4,ATP5I,PDHB,CYC1,PKM,PDE4B,NME1,AK2,ACSL5,STOML2,ATP5C1,ACSL3,MT-ATP6,OPA1,PMVK,ATP5F1,PGAM1,PGM1,PPCS,PGK1,ACOT7,APRT,PDE4A,PFKP,GART,ATP5G1,SLC35B2,BAD,ATP5A1,PAICS,ATP5J,SUCLG2,ABHD14B,UQCC3,DBI,RAN,GALK1,ELOVL1,ADSL
GO:0009967	Positive regulation of signal transduction	218	1654	0.15	5.91e-05	9606.ENSP00000025008,9606.ENSP00000044462,9606.ENSP00000162749,9606.ENSP00000200457,9606.ENSP00000215071,9606.ENSP00000216115,9606.ENSP00000216455,9606.ENSP00000216802,9606.ENSP00000217958,9606.ENSP00000219782,9606.ENSP00000222462,9606.ENSP00000223136,9606.ENSP00000223321,9606.ENSP00000225698,9606.ENSP00000228280,9606.ENSP00000228918,9606.ENSP00000233057,9606.ENSP00000244745,9606.ENSP00000244869,…
GO:0052547	Regulation of peptidase activity	78	449	0.27	6.26e-05	9606.ENSP00000053867,9606.ENSP00000216455,9606.ENSP00000216802,9606.ENSP00000218388,9606.ENSP00000223136,9606.ENSP00000233893,9606.ENSP00000236671,9606.ENSP00000252593,9606.ENSP00000256644,9606.ENSP00000261313,9606.ENSP00000262265,9606.ENSP00000263574,9606.ENSP00000264335,9606.ENSP00000264657,9606.ENSP00000264933,9606.ENSP00000265462,9606.ENSP00000273258,9606.ENSP00000284981,9606.ENSP00000287097,…	GRN,PSMA3,PSME2,TIMP1,FIS1,HSPE1,CTSD,BST2,LAMTOR5,PEBP1,PIH1D1,APLP2,YWHAE,STAT3,PDCD6,PRDX5,ARL6IP5,APP,CD109,CSTB,BAX,PRDX3,CLPX,BIRC5,PRELID1,ARL6IP1,PAK2,UACA,ROCK2,BID,KARS,PRR7,RPS27L,EBAG9,CAV1,PLAUR,SPINT1,IFI6,HMGB1,DDRGK1,NRD1,UCHL5,NGFRAP1,HDAC1,MTCH1,GSN,PSMB9,ASPH,SERPINB9,SERPINB1,PSME1,HSPD1,PTTG1,BAD,CLDN3,CAST,MBP,CST3,ROCK1,PSMD14,BCAP31,BIRC6,PERP,CLDN4,SERPINE2,PARK7,CDKN2A,F…
GO:0062012	Regulation of small molecule metabolic process	78	449	0.27	6.26e-05	9606.ENSP00000044462,9606.ENSP00000209873,9606.ENSP00000215071,9606.ENSP00000216455,9606.ENSP00000216802,9606.ENSP00000217958,9606.ENSP00000223321,9606.ENSP00000234111,9606.ENSP00000234590,9606.ENSP00000245479,9606.ENSP00000245544,9606.ENSP00000245787,9606.ENSP00000259457,9606.ENSP00000261303,9606.ENSP00000261479,9606.ENSP00000262193,9606.ENSP00000264639,9606.ENSP00000264657,9606.ENSP00000270142,…	PSMA4,AAAS,PSMD8,PSMA3,PSME2,PSMD10,PSMA2,ODC1,ENO1,SOX9,NUP85,INSIG2,PSMB7,PSMC1,PSMA6,PSMB1,PSMD3,STAT3,SOD1,PSMB6,PSMA5,TM7SF2,APP,LONP2,KPNB1,FGFR4,FABP5,COX11,CD320,INSR,ADORA2B,IRS1,PSMD1,PSMD2,PSMC5,NQO1,ZBTB7A,PRKAG1,PPP1CA,CAV1,ADIPOR1,USP7,PSMD12,ATP2B4,PSMB10,FAM3C,COMT,MT-CO2,PSMB5,PARP1,TPR,PMVK,PSMD4,NTSR1,PSMA7,PGAM1,PSMB2,EIF6,PSMB9,CDA,AAED1,ANXA1,PSME1,BAD,POM121,PDP1,PSMD14,PSM…
GO:0033044	Regulation of chromosome organization	66	359	0.29	7.55e-05	9606.ENSP00000013807,9606.ENSP00000235310,9606.ENSP00000254942,9606.ENSP00000256442,9606.ENSP00000257430,9606.ENSP00000258091,9606.ENSP00000261245,9606.ENSP00000261531,9606.ENSP00000262265,9606.ENSP00000263121,9606.ENSP00000264951,9606.ENSP00000265433,9606.ENSP00000275603,9606.ENSP00000278412,9606.ENSP00000280326,9606.ENSP00000284981,9606.ENSP00000286788,9606.ENSP00000290921,9606.ENSP00000295688,…	ERCC1,MAD2L2,TERF2,CCNB1,APC,CCT7,MNAT1,SNW1,PIH1D1,SMARCB1,XRN1,NBN,CCT6A,SSRP1,CCT5,APP,CCT8,CTBP1,CCT3,MAD2L1,WAPAL,CCT2,BIRC5,ZNHIT1,TADA3,HNRNPD,WHSC1L1,NOC2L,PSMG2,CAMK2D,HNRNPA1,USP7,HNRNPA2B1,UBE2C,DNMT1,CTR9,MPHOSPH8,PARP1,H3F3A,CENPF,TPR,MKI67,BUB3,CDC20,ATRX,NELFE,PPP1R10,RAD50,TRIP12,XRCC5,PTTG1,CCT4,BRD7,MIER1,GNL3,TOP2A,NAA10,PARK7,SSBP1,H2AFY,EID1,WBP2,RUVBL2,MYC,RPS6KA5,PKIB
GO:0019693	Ribose phosphate metabolic process	62	329	0.3	7.60e-05	9606.ENSP00000205402,9606.ENSP00000215375,9606.ENSP00000215567,9606.ENSP00000215882,9606.ENSP00000219302,9606.ENSP00000219479,9606.ENSP00000229270,9606.ENSP00000230048,9606.ENSP00000234590,9606.ENSP00000257770,9606.ENSP00000258424,9606.ENSP00000262030,9606.ENSP00000265174,9606.ENSP00000269848,9606.ENSP00000278353,9606.ENSP00000280701,9606.ENSP00000284727,9606.ENSP00000290299,9606.ENSP00000292475,…	DLD,ATP5D,TECR,SLC25A1,NME3,NME4,TPI1,ACOT13,ENO1,NT5E,COX5B,ATP5B,PAPSS1,PFKL,HSD17B12,OXSM,ATP5G3,ATP5O,ATP5J2,ATP5H,CBR4,ATP5I,PDHB,CYC1,PKM,PDE4B,NME1,AK2,ACSL5,STOML2,ATP5C1,ACSL3,MT-ATP6,OPA1,PMVK,ATP5F1,PGAM1,PGM1,PPCS,PGK1,ACOT7,APRT,PDE4A,PFKP,GART,ATP5G1,SLC35B2,BAD,ATP5A1,PAICS,ATP5J,TKT,PRPSAP1,SUCLG2,NUDT5,ABHD14B,UQCC3,DBI,RAN,GALK1,ELOVL1,ADSL
GO:2000027	Regulation of animal organ morphogenesis	52	257	0.33	8.66e-05	9606.ENSP00000044462,9606.ENSP00000215071,9606.ENSP00000216455,9606.ENSP00000216802,9606.ENSP00000217958,9606.ENSP00000223321,9606.ENSP00000225655,9606.ENSP00000245451,9606.ENSP00000245479,9606.ENSP00000259457,9606.ENSP00000261303,9606.ENSP00000261479,9606.ENSP00000262193,9606.ENSP00000263270,9606.ENSP00000264639,9606.ENSP00000270586,9606.ENSP00000271308,9606.ENSP00000286827,9606.ENSP00000292807,…	PSMA4,PSMD8,PSMA3,PSME2,PSMD10,PSMA2,PFN1,BMP4,SOX9,PSMB7,PSMC1,PSMA6,PSMB1,AP2S1,PSMD3,PSMB6,PSMA5,TIAM1,AP2M1,BAX,PSMD1,PSMD2,PSMC5,CARM1,AP2A2,PSMD12,PSMB10,FZD6,STAT1,PSMB5,AHI1,PSMD4,PSMA7,TACSTD2,PSMB2,DKK1,PSMB9,FOXC1,PSME1,MSX1,MDK,PSMD14,PSMC2,PSMD13,PSMA1,POR,PHB2,MYC,SHFM1,PSMC3,AP2B1,PSMB3
GO:0009165	Nucleotide biosynthetic process	49	236	0.34	9.02e-05	9606.ENSP00000205402,9606.ENSP00000215375,9606.ENSP00000215567,9606.ENSP00000215882,9606.ENSP00000219302,9606.ENSP00000219479,9606.ENSP00000258424,9606.ENSP00000262030,9606.ENSP00000264093,9606.ENSP00000265174,9606.ENSP00000278353,9606.ENSP00000284727,9606.ENSP00000290299,9606.ENSP00000292475,9606.ENSP00000301587,9606.ENSP00000301634,9606.ENSP00000303525,9606.ENSP00000306003,9606.ENSP00000307241,…	DLD,ATP5D,TECR,SLC25A1,NME3,NME4,COX5B,ATP5B,DGUOK,PAPSS1,HSD17B12,ATP5G3,ATP5O,ATP5J2,ATP5H,TK1,CBR4,ATP5I,PDHB,TYMS,CYC1,PKM,KARS,NME1,AK2,ACSL5,STOML2,ATP5C1,ACSL3,PARP9,MT-ATP6,APOA1BP,ATP5F1,PPCS,ACOT7,APRT,RAD50,DUT,GART,ATP5G1,SLC35B2,ATP5A1,PAICS,ATP5J,NAPRT,PRPSAP1,UQCC3,ELOVL1,ADSL
GO:0030111	Regulation of wnt signaling pathway	67	370	0.28	9.82e-05	9606.ENSP00000007722,9606.ENSP00000044462,9606.ENSP00000215071,9606.ENSP00000216106,9606.ENSP00000216225,9606.ENSP00000216455,9606.ENSP00000216802,9606.ENSP00000217958,9606.ENSP00000223321,9606.ENSP00000233809,9606.ENSP00000235310,9606.ENSP00000244745,9606.ENSP00000245479,9606.ENSP00000247970,9606.ENSP00000257430,9606.ENSP00000259457,9606.ENSP00000261303,9606.ENSP00000261479,9606.ENSP00000262193,…	ITGA3,PSMA4,PSMD8,HMGXB4,RBX1,PSMA3,PSME2,PSMD10,PSMA2,IGFBP2,MAD2L2,SOX4,SOX9,PIN1,APC,PSMB7,PSMC1,PSMA6,PSMB1,SLC9A3R1,PSMD3,PSMB6,PSMA5,APP,TIAM1,VPS35,IGFBP6,PSMD1,PSMD2,PSMC5,RUVBL1,PPP2R1A,PPP1CA,CAV1,WNK1,WLS,PSMD12,PSMB10,FZD6,MACF1,PSMB5,PSMD4,TCF7L2,PSMA7,PSMB2,HDAC1,DKK1,PSMB9,ATP6AP2,PSME1,JUP,USP8,UBAC2,MDK,PSMD14,PSMC2,PSMD13,PSMA1,TMEM64,CBFB,WWTR1,CSNK1A1,CTDNEP1,RUVBL2,SHFM1,PSMC…
GO:0006283	Transcription-coupled nucleotide-excision repair	24	75	0.53	1.00e-04	9606.ENSP00000013807,9606.ENSP00000216225,9606.ENSP00000221859,9606.ENSP00000223129,9606.ENSP00000261245,9606.ENSP00000292614,9606.ENSP00000301788,9606.ENSP00000304102,9606.ENSP00000304697,9606.ENSP00000311368,9606.ENSP00000324124,9606.ENSP00000343535,9606.ENSP00000350512,9606.ENSP00000368458,9606.ENSP00000370125,9606.ENSP00000371321,9606.ENSP00000376167,9606.ENSP00000403852,9606.ENSP00000415536,…	ERCC1,RBX1,POLR2I,RPA3,MNAT1,POLR2J,POLR2G,COPS6,UBB,POLD4,POLR2L,USP7,COPS5,PCNA,HMGN1,RFC1,GPS1,POLR2F,POLR2H,TCEA1,GTF2H3,GTF2H5,POLR2E,POLD2
GO:0009142	Nucleoside triphosphate biosynthetic process	22	64	0.56	1.00e-04	9606.ENSP00000215375,9606.ENSP00000219302,9606.ENSP00000219479,9606.ENSP00000258424,9606.ENSP00000262030,9606.ENSP00000284727,9606.ENSP00000290299,9606.ENSP00000292475,9606.ENSP00000301587,9606.ENSP00000306003,9606.ENSP00000315644,9606.ENSP00000317159,9606.ENSP00000320171,9606.ENSP00000337060,9606.ENSP00000348886,9606.ENSP00000349142,9606.ENSP00000354632,9606.ENSP00000358737,9606.ENSP00000377033,…	ATP5D,NME3,NME4,COX5B,ATP5B,ATP5G3,ATP5O,ATP5J2,ATP5H,ATP5I,TYMS,CYC1,PKM,NME1,STOML2,ATP5C1,MT-ATP6,ATP5F1,ATP5G1,ATP5A1,ATP5J,UQCC3
GO:0016072	rRNA metabolic process	47	223	0.35	0.00010	9606.ENSP00000007390,9606.ENSP00000202816,9606.ENSP00000221233,9606.ENSP00000229214,9606.ENSP00000230640,9606.ENSP00000242784,9606.ENSP00000244496,9606.ENSP00000258169,9606.ENSP00000258772,9606.ENSP00000260953,9606.ENSP00000262265,9606.ENSP00000264951,9606.ENSP00000268802,9606.ENSP00000274606,9606.ENSP00000291634,9606.ENSP00000297579,9606.ENSP00000302886,9606.ENSP00000305696,9606.ENSP00000308332,…	TSR3,ESF1,EXOSC5,KRR1,SKIV2L2,C19orf43,RRP36,MPHOSPH6,DDX56,METTL5,PIH1D1,XRN1,NOB1,NHP2,FAM207A,DCAF13,PA2G4,RBFA,UTP23,NSUN5,PRKDC,WDR75,DDX10,MRPL1,EXOSC4,EXOSC3,LYAR,DDX21,C1D,POP5,GTPBP4,TFB1M,PDCD11,NPM3,ERI3,PIN4,EIF6,MRTO4,WBSCR22,NOP14,RPL7L1,CDKN2A,LSM6,ERI1,GTF2H5,WDR18,ZNHIT3
GO:0016579	Protein deubiquitination	55	281	0.32	0.00010	9606.ENSP00000044462,9606.ENSP00000171111,9606.ENSP00000215071,9606.ENSP00000216455,9606.ENSP00000216802,9606.ENSP00000217958,9606.ENSP00000218348,9606.ENSP00000223321,9606.ENSP00000250495,9606.ENSP00000257430,9606.ENSP00000259457,9606.ENSP00000261303,9606.ENSP00000261479,9606.ENSP00000261497,9606.ENSP00000262193,9606.ENSP00000264639,9606.ENSP00000270586,9606.ENSP00000271308,9606.ENSP00000298492,…	PSMA4,KEAP1,PSMD8,PSMA3,PSME2,PSMD10,USP11,PSMA2,NEDD8,APC,PSMB7,PSMC1,PSMA6,USP22,PSMB1,PSMD3,PSMB6,PSMA5,FAM175B,UBB,DESI2,TADA3,PSMD1,PSMD2,PSMC5,RUVBL1,TNIP2,SHMT2,USP16,USP7,PSMD12,COPS5,PSMB10,PSMB5,UCHL5,PSMD4,PSMA7,CDC20,PSMB2,PSMB9,PSME1,CDK1,USP8,PSMD14,PSMC2,PSMD13,PSMA1,ENY2,SUDS3,USP10,RAD23A,MYC,SHFM1,PSMC3,PSMB3
GO:0050896	Response to stimulus	859	8046	0.05	0.00010	9606.ENSP00000001008,9606.ENSP00000002165,9606.ENSP00000005257,9606.ENSP00000007722,9606.ENSP00000013807,9606.ENSP00000037243,9606.ENSP00000044462,9606.ENSP00000053867,9606.ENSP00000160827,9606.ENSP00000162044,9606.ENSP00000162749,9606.ENSP00000164227,9606.ENSP00000171111,9606.ENSP00000184266,9606.ENSP00000185150,9606.ENSP00000194214,9606.ENSP00000196061,9606.ENSP00000199389,9606.ENSP00000200181,…
GO:0010942	Positive regulation of cell death	110	719	0.21	0.00011	9606.ENSP00000053867,9606.ENSP00000162749,9606.ENSP00000216034,9606.ENSP00000216115,9606.ENSP00000217131,9606.ENSP00000223136,9606.ENSP00000225698,9606.ENSP00000228918,9606.ENSP00000233893,9606.ENSP00000236671,9606.ENSP00000244745,9606.ENSP00000245451,9606.ENSP00000247970,9606.ENSP00000253023,9606.ENSP00000256383,9606.ENSP00000257430,9606.ENSP00000257904,9606.ENSP00000262613,9606.ENSP00000264335,…	GRN,TNFRSF1A,TOMM22,BIK,CTSZ,FIS1,C1QBP,LTBR,HSPE1,CTSD,SOX4,BMP4,PIN1,UBE2M,EIF2S1,APC,CDK4,SLC9A3R1,YWHAE,PDCD6,GAL,PHLDA1,SOD1,ARL6IP5,DUSP6,APP,TIAM1,BAX,PDIA3,PRELID1,CTNNA1,UBB,FOS,PRKDC,PAK2,UACA,CLU,SSH1,BID,TRAF7,NQO1,ITM2C,SAV1,PPP2R1A,PPP1CA,PRR7,RPS27L,ALDH1A3,ATPIF1,CAV1,PLAUR,CAMK2D,HMGB1,MT-CO2,PARP1,PHLDA3,BNIP3,APH1A,NTSR1,ITGB3BP,OMA1,ENDOG,NGFRAP1,YWHAB,MTCH1,GSN,DKK1,ID3,ZAK,T…
GO:0048584	Positive regulation of response to stimulus	281	2257	0.12	0.00011	9606.ENSP00000025008,9606.ENSP00000044462,9606.ENSP00000053867,9606.ENSP00000162044,9606.ENSP00000162749,9606.ENSP00000200457,9606.ENSP00000215071,9606.ENSP00000216115,9606.ENSP00000216455,9606.ENSP00000216802,9606.ENSP00000217958,9606.ENSP00000219782,9606.ENSP00000222462,9606.ENSP00000223023,9606.ENSP00000223136,9606.ENSP00000223321,9606.ENSP00000225698,9606.ENSP00000228280,9606.ENSP00000228825,…
GO:0010952	Positive regulation of peptidase activity	43	198	0.36	0.00013	9606.ENSP00000053867,9606.ENSP00000216802,9606.ENSP00000223136,9606.ENSP00000233893,9606.ENSP00000236671,9606.ENSP00000264657,9606.ENSP00000264933,9606.ENSP00000273258,9606.ENSP00000284981,9606.ENSP00000293288,9606.ENSP00000300107,9606.ENSP00000302114,9606.ENSP00000314556,9606.ENSP00000317985,9606.ENSP00000318822,9606.ENSP00000325448,9606.ENSP00000327168,9606.ENSP00000331019,9606.ENSP00000337675,…	GRN,PSME2,FIS1,HSPE1,CTSD,STAT3,PDCD6,ARL6IP5,APP,BAX,CLPX,PRELID1,UACA,ROCK2,BID,KARS,PRR7,RPS27L,EBAG9,CAV1,HMGB1,DDRGK1,NGFRAP1,MTCH1,GSN,ASPH,PSME1,HSPD1,BAD,CLDN3,MBP,PSMD14,BCAP31,PERP,CLDN4,CDKN2A,FAM162A,NDUFA13,HSF1,PDCD2,PDCD5,PSENEN,MYC
GO:0070646	Protein modification by small protein removal	57	298	0.31	0.00013	9606.ENSP00000044462,9606.ENSP00000171111,9606.ENSP00000215071,9606.ENSP00000216455,9606.ENSP00000216802,9606.ENSP00000217958,9606.ENSP00000218348,9606.ENSP00000223321,9606.ENSP00000250495,9606.ENSP00000257430,9606.ENSP00000259457,9606.ENSP00000261303,9606.ENSP00000261479,9606.ENSP00000261497,9606.ENSP00000262193,9606.ENSP00000264639,9606.ENSP00000270586,9606.ENSP00000271308,9606.ENSP00000298492,…	PSMA4,KEAP1,PSMD8,PSMA3,PSME2,PSMD10,USP11,PSMA2,NEDD8,APC,PSMB7,PSMC1,PSMA6,USP22,PSMB1,PSMD3,PSMB6,PSMA5,FAM175B,COPS6,UBB,DESI2,TADA3,PSMD1,PSMD2,PSMC5,RUVBL1,TNIP2,SHMT2,USP16,USP7,PSMD12,COPS5,PSMB10,PSMB5,UCHL5,PSMD4,PSMA7,CDC20,PSMB2,PSMB9,PSME1,GPS1,CDK1,USP8,PSMD14,PSMC2,PSMD13,PSMA1,ENY2,SUDS3,USP10,RAD23A,MYC,SHFM1,PSMC3,PSMB3
GO:0006364	rRNA processing	45	212	0.35	0.00014	9606.ENSP00000007390,9606.ENSP00000202816,9606.ENSP00000221233,9606.ENSP00000229214,9606.ENSP00000230640,9606.ENSP00000244496,9606.ENSP00000258169,9606.ENSP00000258772,9606.ENSP00000260953,9606.ENSP00000262265,9606.ENSP00000268802,9606.ENSP00000274606,9606.ENSP00000291634,9606.ENSP00000297579,9606.ENSP00000302886,9606.ENSP00000305696,9606.ENSP00000308332,9606.ENSP00000309126,9606.ENSP00000313420,…	TSR3,ESF1,EXOSC5,KRR1,SKIV2L2,RRP36,MPHOSPH6,DDX56,METTL5,PIH1D1,NOB1,NHP2,FAM207A,DCAF13,PA2G4,RBFA,UTP23,NSUN5,PRKDC,WDR75,DDX10,MRPL1,EXOSC4,EXOSC3,LYAR,DDX21,C1D,POP5,GTPBP4,TFB1M,PDCD11,NPM3,ERI3,PIN4,EIF6,MRTO4,WBSCR22,NOP14,RPL7L1,CDKN2A,LSM6,ERI1,GTF2H5,WDR18,ZNHIT3
GO:0042221	Response to chemical	494	4333	0.08	0.00014	9606.ENSP00000001008,9606.ENSP00000005257,9606.ENSP00000007722,9606.ENSP00000013807,9606.ENSP00000044462,9606.ENSP00000162044,9606.ENSP00000162749,9606.ENSP00000171111,9606.ENSP00000185150,9606.ENSP00000203407,9606.ENSP00000215071,9606.ENSP00000215375,9606.ENSP00000216185,9606.ENSP00000216225,9606.ENSP00000216455,9606.ENSP00000216714,9606.ENSP00000216802,9606.ENSP00000216862,9606.ENSP00000217426,…
GO:0071310	Cellular response to organic substance	292	2369	0.12	0.00014	9606.ENSP00000001008,9606.ENSP00000005257,9606.ENSP00000044462,9606.ENSP00000162749,9606.ENSP00000171111,9606.ENSP00000215071,9606.ENSP00000216225,9606.ENSP00000216455,9606.ENSP00000216714,9606.ENSP00000216802,9606.ENSP00000216862,9606.ENSP00000217958,9606.ENSP00000218388,9606.ENSP00000219548,9606.ENSP00000221859,9606.ENSP00000223136,9606.ENSP00000223321,9606.ENSP00000227507,9606.ENSP00000228251,…
GO:0080135	Regulation of cellular response to stress	112	739	0.21	0.00014	9606.ENSP00000001008,9606.ENSP00000013807,9606.ENSP00000025008,9606.ENSP00000053867,9606.ENSP00000162044,9606.ENSP00000185150,9606.ENSP00000199389,9606.ENSP00000209873,9606.ENSP00000217958,9606.ENSP00000222462,9606.ENSP00000223129,9606.ENSP00000228251,9606.ENSP00000228918,9606.ENSP00000233057,9606.ENSP00000234590,9606.ENSP00000235310,9606.ENSP00000245544,9606.ENSP00000245787,9606.ENSP00000246957,…	FKBP4,ERCC1,RB1CC1,GRN,TMEM161A,ERLEC1,EIF2AK1,AAAS,PSMD10,WNT16,RPA3,YBX3,LTBR,EIF2AK2,ENO1,MAD2L2,NUP85,INSIG2,TRAP1,TERF2,SDCBP,VPS13C,PRDX1,MAP2K2,EIF2AK4,YWHAE,SOD1,CERS2,ARL6IP5,NONO,C11orf73,PPP4C,APP,TIAM1,BAX,F2RL1,NPM1,SLC25A23,QARS,PRKDC,GRINA,MAGEF1,CLU,MET,ROCK2,BID,KARS,STK25,SMCHD1,EMC10,ZNF385A,CAV1,CAMK2D,UBE2V1,PKN1,HMGB1,FXR1,COPS5,PARP9,MICU1,OPA1,NSMCE1,PARP1,TPR,TXNDC12,YBX1…
GO:0022603	Regulation of anatomical structure morphogenesis	153	1095	0.17	0.00015	9606.ENSP00000044462,9606.ENSP00000053867,9606.ENSP00000162749,9606.ENSP00000215071,9606.ENSP00000216181,9606.ENSP00000216455,9606.ENSP00000216802,9606.ENSP00000217958,9606.ENSP00000223023,9606.ENSP00000223136,9606.ENSP00000223321,9606.ENSP00000225655,9606.ENSP00000225698,9606.ENSP00000245451,9606.ENSP00000245479,9606.ENSP00000246792,9606.ENSP00000249014,9606.ENSP00000252699,9606.ENSP00000252809,…	PSMA4,GRN,TNFRSF1A,PSMD8,MYH9,PSMA3,PSME2,PSMD10,WASL,FIS1,PSMA2,PFN1,C1QBP,BMP4,SOX9,RRAS,CDC42EP1,ACTN4,GDF15,PSMB7,SYT1,PSMC1,HEXB,PSMA6,PSMB1,SLC9A3R1,C19orf10,AP2S1,EHD2,PDCL3,PSMD3,STAT3,ANXA3,PDCD6,PSMB6,PSMA5,AP1AR,EPS8,TJP1,CFDP1,TIAM1,DBN1,AP2M1,BAX,CDC42EP3,ARPC2,VPS35,CRK,ANGPTL4,TWF2,RAC3,PSMD1,PSMD2,PSMC5,PRKDC,ROCK2,PKM,EPN2,CALR,ZMYM4,CARM1,STK25,AP2A2,FES,EMC10,MTDH,CAPRIN1,HUWE1…
GO:0031647	Regulation of protein stability	56	293	0.31	0.00015	9606.ENSP00000053867,9606.ENSP00000085068,9606.ENSP00000205636,9606.ENSP00000219548,9606.ENSP00000222005,9606.ENSP00000225655,9606.ENSP00000244745,9606.ENSP00000247970,9606.ENSP00000250498,9606.ENSP00000258091,9606.ENSP00000263645,9606.ENSP00000264254,9606.ENSP00000275603,9606.ENSP00000280326,9606.ENSP00000286371,9606.ENSP00000286788,9606.ENSP00000295688,9606.ENSP00000299138,9606.ENSP00000299300,…	GRN,ISOC2,CMTM6,STUB1,CDC37,PFN1,SOX4,PIN1,DAD1,CCT7,CD81,PDCL3,CCT6A,CCT5,ATP1B3,CCT8,CCT3,VPS35,CCT2,PPIB,TADA3,PRKDC,CLU,CALR,TNIP2,DPM2,CRTAP,SAV1,LAMP1,USP7,GOLGA7,GTPBP4,DPM3,B4GALT5,CTSA,GSN,STX12,BAG6,ID1,ASPH,MSX1,HSPD1,SUMO1,PDCD10,GIPC1,CCT4,USP8,SERF2,DDOST,PARK7,CDKN2A,PHB2,C16orf52,RAD23A,PHB,PTGES3
GO:0045862	Positive regulation of proteolysis	67	377	0.28	0.00016	9606.ENSP00000053867,9606.ENSP00000171111,9606.ENSP00000216181,9606.ENSP00000216225,9606.ENSP00000216802,9606.ENSP00000217958,9606.ENSP00000219548,9606.ENSP00000223136,9606.ENSP00000223864,9606.ENSP00000233893,9606.ENSP00000234590,9606.ENSP00000236671,9606.ENSP00000253496,9606.ENSP00000261303,9606.ENSP00000264657,9606.ENSP00000264933,9606.ENSP00000273258,9606.ENSP00000284981,9606.ENSP00000292408,…	GRN,KEAP1,MYH9,RBX1,PSME2,PSMD10,STUB1,FIS1,PLGRKT,HSPE1,ENO1,CTSD,F12,PSMC1,STAT3,PDCD6,ARL6IP5,APP,FGFR4,BAX,CLPX,PRELID1,UACA,MAGEF1,CLU,ROCK2,BID,KARS,PRR7,RPS27L,ATPIF1,EBAG9,CAV1,AURKAIP1,HMGB1,DDRGK1,NRD1,CDC20,NGFRAP1,MTCH1,GSN,BAG6,ASPH,PSME1,HSPD1,SUMO1,BAD,CLDN3,NFE2L2,MBP,PSMD14,PSMC2,BCAP31,PERP,CLDN4,CDKN2A,FAM162A,CSNK1A1,NDUFA13,HDAC2,HSF1,PDCD2,PACSIN3,PDCD5,RAD23A,PSENEN,MYC
GO:0006979	Response to oxidative stress	69	393	0.27	0.00017	9606.ENSP00000013807,9606.ENSP00000162044,9606.ENSP00000171111,9606.ENSP00000184266,9606.ENSP00000216185,9606.ENSP00000216714,9606.ENSP00000221130,9606.ENSP00000222462,9606.ENSP00000222572,9606.ENSP00000256383,9606.ENSP00000261623,9606.ENSP00000262746,9606.ENSP00000265462,9606.ENSP00000270142,9606.ENSP00000273258,9606.ENSP00000284981,9606.ENSP00000298510,9606.ENSP00000300574,9606.ENSP00000301522,…	ERCC1,TMEM161A,KEAP1,NDUFB4,TXN2,APEX1,GSR,WNT16,PON2,EIF2S1,CYBA,PRDX1,PRDX5,SOD1,ARL6IP5,APP,PRDX3,CRK,PRDX2,FOS,HNRNPD,NDUFS8,NQO1,HNRNPM,STK25,PYCR2,NR4A2,STAT1,MT-ND6,MT-ND3,PSMB5,EGLN1,PARP1,NDUFS2,BNIP3,PLEKHA1,ENDOG,ADPRHL2,TXN,MSRB2,ANXA1,NUDT2,PCNA,PRDX4,PSIP1,HSPD1,DNM2,PDCD10,BAD,CDK1,AREG,MGST1,NUDT1,NFE2L2,CST3,GSTP1,PYCR1,IDH1,NAPRT,HYAL2,OXR1,PARK7,NDUFA6,HDAC2,ATOX1,HSF1,CCS,SLC2…
GO:0019221	Cytokine-mediated signaling pathway	104	678	0.21	0.00019	9606.ENSP00000005257,9606.ENSP00000044462,9606.ENSP00000162749,9606.ENSP00000215071,9606.ENSP00000216225,9606.ENSP00000216455,9606.ENSP00000216802,9606.ENSP00000217958,9606.ENSP00000218388,9606.ENSP00000223321,9606.ENSP00000227507,9606.ENSP00000228918,9606.ENSP00000231487,9606.ENSP00000244869,9606.ENSP00000245185,9606.ENSP00000247461,9606.ENSP00000250101,9606.ENSP00000252593,9606.ENSP00000252699,…	RALA,PSMA4,TNFRSF1A,PSMD8,RBX1,PSMA3,PSME2,PSMD10,TIMP1,PSMA2,CCND1,LTBR,SKP1,EREG,MT2A,CANX,TXNDC17,BST2,ACTN4,SNRPA1,PSMB7,PSMC1,PSMA6,PSMB1,CAPZA1,PSMD3,STAT3,SOD1,PSMB6,PSMA5,IL18,APPL1,HSP90B1,CRK,BIRC5,TRIM8,UBB,IRS1,JAGN1,FOS,PSMD1,PSMD2,PSMC5,PAK2,TNIP2,TALDO1,KARS,CAMK2D,UBE2V1,PTPN11,WNK1,ADIPOR1,IFI6,SP100,JAK1,HNRNPA2B1,STK39,PSMD12,TRIM38,PSMB10,STAT1,CTR9,PSMB5,PSMD4,GSTO1,TNFRSF6B,…
GO:0034249	Negative regulation of cellular amide metabolic process	36	154	0.4	0.00020	9606.ENSP00000199389,9606.ENSP00000233057,9606.ENSP00000243045,9606.ENSP00000247970,9606.ENSP00000254878,9606.ENSP00000256383,9606.ENSP00000263791,9606.ENSP00000264657,9606.ENSP00000264951,9606.ENSP00000282388,9606.ENSP00000305230,9606.ENSP00000306548,9606.ENSP00000313199,9606.ENSP00000315130,9606.ENSP00000315644,9606.ENSP00000317985,9606.ENSP00000318195,9606.ENSP00000320866,9606.ENSP00000326869,…	EIF2AK1,EIF2AK2,ORMDL2,PIN1,HRSP12,EIF2S1,EIF2AK4,STAT3,XRN1,ZFP36L2,SRP9,MRPL13,HNRNPD,CLU,TYMS,ROCK2,NCL,CALR,ORMDL1,PURA,LARP1,CAPRIN1,EIF4EBP1,FXR1,CNOT7,EPRS,TPR,YBX1,EIF6,IGF2BP2,ROCK1,ZFP36L1,DHFR,TNRC6B,ILF3,MALSU1
GO:0051098	Regulation of binding	66	373	0.27	0.00021	9606.ENSP00000164227,9606.ENSP00000217131,9606.ENSP00000219548,9606.ENSP00000230056,9606.ENSP00000234091,9606.ENSP00000235310,9606.ENSP00000245451,9606.ENSP00000247970,9606.ENSP00000254661,9606.ENSP00000256383,9606.ENSP00000256644,9606.ENSP00000265729,9606.ENSP00000284981,9606.ENSP00000286827,9606.ENSP00000293288,9606.ENSP00000296503,9606.ENSP00000296585,9606.ENSP00000298767,9606.ENSP00000299299,…	BCL3,CTSZ,STUB1,GMNN,ID2,MAD2L2,BMP4,PIN1,RAMP1,EIF2S1,LAMTOR5,SRI,APP,TIAM1,BAX,HMGB2,ITGA2,WAPAL,PCBD1,CRK,RFNG,RSF1,CPNE1,MET,ZBTB7A,CARM1,PPP1CA,NME1,CAV1,PLAUR,SP100,EPB41,HMGB1,DDRGK1,ADAM15,PARP9,GTPBP4,PARP1,NUCKS1,SNAPIN,TCF7L2,IFIT1,DKK1,ZNF593,TXN,CSNK2B,ID1,FOXC1,MSX1,SUMO1,PPP3CA,ADNP,C4orf3,ROCK1,FKBP1A,TMBIM6,STMN1,PARK7,CSNK1A1,LRPAP1,HDAC2,HSF1,HMGA2,RAN,B2M,RUVBL2
GO:0017004	Cytochrome complex assembly	16	37	0.66	0.00022	9606.ENSP00000258975,9606.ENSP00000261070,9606.ENSP00000261623,9606.ENSP00000332887,9606.ENSP00000347919,9606.ENSP00000354982,9606.ENSP00000361042,9606.ENSP00000367330,9606.ENSP00000374562,9606.ENSP00000379218,9606.ENSP00000397881,9606.ENSP00000406327,9606.ENSP00000432692,9606.ENSP00000446524,9606.ENSP00000470539,9606.ENSP00000483491	TACO1,COX17,CYBA,UQCR10,COA4,MT-CO3,SURF1,C12orf73,COX16,COA1,PET117,COX20,UQCC3,COX14,PET100,OXA1L
GO:1901565	Organonitrogen compound catabolic process	149	1070	0.17	0.00023	9606.ENSP00000044462,9606.ENSP00000168216,9606.ENSP00000171111,9606.ENSP00000185150,9606.ENSP00000205402,9606.ENSP00000215071,9606.ENSP00000216185,9606.ENSP00000216225,9606.ENSP00000216455,9606.ENSP00000216802,9606.ENSP00000217131,9606.ENSP00000217426,9606.ENSP00000217958,9606.ENSP00000218348,9606.ENSP00000219548,9606.ENSP00000223321,9606.ENSP00000225726,9606.ENSP00000228740,9606.ENSP00000230431,…	PSMA4,HSD17B10,KEAP1,ERLEC1,DLD,PSMD8,TXN2,RBX1,PSMA3,PSME2,CTSZ,AHCY,PSMD10,USP11,STUB1,PSMA2,CCDC47,LTA4H,DNPH1,SKP1,CTSD,CLTA,FBXO9,NT5C,CLPP,NEDD8,VPS25,NDFIP1,HRSP12,VPS4A,CCNB1,NT5E,PSMB7,PSMC1,HEXB,UBE2K,PSMA6,USP22,HERC2,FAF2,PSMB1,RNF167,AP2S1,BLVRB,UBE2S,PSMD3,RAB7A,PCNP,HIBADH,BCKDHA,PSMB6,PSMA5,UBXN4,RNF7,LONP2,AP2M1,STT3B,MAD2L1,PCBD1,HSP90B1,CLPX,UBB,RNF187,PSMD1,PSMD2,PSMC5,CLU,GCS…
GO:0019752	Carboxylic acid metabolic process	124	853	0.19	0.00024	9606.ENSP00000162749,9606.ENSP00000168216,9606.ENSP00000205402,9606.ENSP00000215567,9606.ENSP00000216185,9606.ENSP00000216254,9606.ENSP00000217426,9606.ENSP00000217901,9606.ENSP00000220764,9606.ENSP00000221418,9606.ENSP00000222572,9606.ENSP00000228740,9606.ENSP00000229270,9606.ENSP00000229329,9606.ENSP00000231572,9606.ENSP00000232219,9606.ENSP00000234111,9606.ENSP00000234590,9606.ENSP00000254878,…	TNFRSF1A,HSD17B10,DLD,TECR,TXN2,ACO2,AHCY,IDH3G,DECR1,ECH1,PON2,LTA4H,TPI1,CMAS,RARS,RBP1,ODC1,ENO1,HRSP12,GGH,HEXB,AARS,ILVBL,DARS,SDHA,VDAC1,HIBADH,SORD,PFKL,BCKDHA,NDUFS6,HSD17B12,AASDHPPT,OXSM,PLOD2,ADH5,CRYL1,CKB,PCBD1,ECI1,DCXR,CBR4,HAS3,PAM,ASL,PDHB,QARS,GRHPR,TYMS,GCSH,PKM,FARSA,FADS1,BCAT2,PRKAG1,HADHB,KARS,MDH2,ALDH1A3,SHMT2,BSG,ADIPOR1,PYCR2,PPA2,DALRD3,GSTO2,PTGES2,ETFB,ACSL5,ACSL3,AI…
GO:0043068	Positive regulation of programmed cell death	102	666	0.21	0.00024	9606.ENSP00000053867,9606.ENSP00000162749,9606.ENSP00000216034,9606.ENSP00000216115,9606.ENSP00000217131,9606.ENSP00000223136,9606.ENSP00000225698,9606.ENSP00000228918,9606.ENSP00000233893,9606.ENSP00000236671,9606.ENSP00000244745,9606.ENSP00000245451,9606.ENSP00000247970,9606.ENSP00000253023,9606.ENSP00000256383,9606.ENSP00000257430,9606.ENSP00000257904,9606.ENSP00000262613,9606.ENSP00000264335,…	GRN,TNFRSF1A,TOMM22,BIK,CTSZ,FIS1,C1QBP,LTBR,HSPE1,CTSD,SOX4,BMP4,PIN1,UBE2M,EIF2S1,APC,CDK4,SLC9A3R1,YWHAE,PDCD6,GAL,PHLDA1,SOD1,ARL6IP5,DUSP6,APP,TIAM1,BAX,PDIA3,PRELID1,CTNNA1,UBB,PRKDC,PAK2,UACA,CLU,BID,TRAF7,NQO1,ITM2C,SAV1,PPP2R1A,PPP1CA,PRR7,RPS27L,ALDH1A3,ATPIF1,CAV1,PLAUR,CAMK2D,HMGB1,PHLDA3,BNIP3,APH1A,NTSR1,ITGB3BP,OMA1,ENDOG,NGFRAP1,YWHAB,MTCH1,GSN,ID3,ZAK,TFDP1,ANXA1,DFFA,EEF1E1,NQO2…
GO:0008219	Cell death	151	1091	0.17	0.00026	9606.ENSP00000162749,9606.ENSP00000164227,9606.ENSP00000211314,9606.ENSP00000216115,9606.ENSP00000217958,9606.ENSP00000219302,9606.ENSP00000222219,9606.ENSP00000223136,9606.ENSP00000225698,9606.ENSP00000228280,9606.ENSP00000228918,9606.ENSP00000238609,9606.ENSP00000246533,9606.ENSP00000250498,9606.ENSP00000259667,9606.ENSP00000261427,9606.ENSP00000261531,9606.ENSP00000261590,9606.ENSP00000262506,…	TNFRSF1A,BCL3,TMEM14A,BIK,PSMD10,NME3,DNASE2,FIS1,C1QBP,KITLG,LTBR,IFI27L2,CAPNS1,DAD1,HINT2,UBE2K,SNW1,DSG2,CSNK2A2,C19orf10,PDCL3,PDCD6,VDAC1,NBN,PRDX5,PHLDA1,EMC4,EMP3,JTB,ARL6IP5,ST14,EI24,SLC25A4,APP,TMBIM4,TIAM1,APPL1,KPNB1,BAX,SHISA5,HMGB2,PRDX3,VPS35,TPX2,BIRC5,POLR2G,PRELID1,ARL6IP1,PRKDC,CLPTM1L,PAK2,UACA,CLU,NOC2L,BID,TRAF7,PKM,TNIP2,SAV1,PPP2R1A,STK25,KDELR1,RPS27L,CRIP1,LAMP1,EIF5A,S…
GO:0043065	Positive regulation of apoptotic process	101	660	0.21	0.00027	9606.ENSP00000053867,9606.ENSP00000162749,9606.ENSP00000216034,9606.ENSP00000216115,9606.ENSP00000217131,9606.ENSP00000223136,9606.ENSP00000225698,9606.ENSP00000228918,9606.ENSP00000233893,9606.ENSP00000236671,9606.ENSP00000244745,9606.ENSP00000245451,9606.ENSP00000247970,9606.ENSP00000253023,9606.ENSP00000256383,9606.ENSP00000257430,9606.ENSP00000257904,9606.ENSP00000262613,9606.ENSP00000264335,…	GRN,TNFRSF1A,TOMM22,BIK,CTSZ,FIS1,C1QBP,LTBR,HSPE1,CTSD,SOX4,BMP4,PIN1,UBE2M,EIF2S1,APC,CDK4,SLC9A3R1,YWHAE,PDCD6,GAL,PHLDA1,SOD1,ARL6IP5,DUSP6,APP,TIAM1,BAX,PDIA3,PRELID1,CTNNA1,UBB,PRKDC,PAK2,UACA,CLU,BID,TRAF7,NQO1,ITM2C,SAV1,PPP2R1A,PPP1CA,PRR7,RPS27L,ALDH1A3,ATPIF1,CAV1,PLAUR,CAMK2D,HMGB1,PHLDA3,BNIP3,APH1A,NTSR1,ITGB3BP,OMA1,ENDOG,NGFRAP1,YWHAB,MTCH1,GSN,ID3,ZAK,TFDP1,ANXA1,DFFA,EEF1E1,NQO2…
GO:1902600	Proton transmembrane transport	35	150	0.39	0.00027	9606.ENSP00000215375,9606.ENSP00000229379,9606.ENSP00000233627,9606.ENSP00000246554,9606.ENSP00000253413,9606.ENSP00000258424,9606.ENSP00000261514,9606.ENSP00000262030,9606.ENSP00000284727,9606.ENSP00000290299,9606.ENSP00000292475,9606.ENSP00000301587,9606.ENSP00000306003,9606.ENSP00000317159,9606.ENSP00000321260,9606.ENSP00000339720,9606.ENSP00000348886,9606.ENSP00000349142,9606.ENSP00000354632,…	ATP5D,COX6A1,NDUFS7,COX6B1,ATP6V1E1,COX5B,CLCN3,ATP5B,ATP5G3,ATP5O,ATP5J2,ATP5H,ATP5I,CYC1,COX8A,NDUFA4,STOML2,ATP5C1,MT-ATP6,MT-CO2,MT-CO3,ATP5F1,ATP6AP1,COX7A2,SURF1,ATP6V1G1,ATP5G1,ATP5A1,ATP5J,ATP6V1F,COX6C,ATP6V0E1,ATP6V0B,ATP1A1,COX4I1
GO:0051656	Establishment of organelle localization	67	385	0.27	0.00029	9606.ENSP00000006275,9606.ENSP00000160827,9606.ENSP00000216181,9606.ENSP00000216416,9606.ENSP00000217131,9606.ENSP00000221855,9606.ENSP00000223023,9606.ENSP00000250244,9606.ENSP00000251047,9606.ENSP00000252483,9606.ENSP00000252699,9606.ENSP00000254286,9606.ENSP00000254950,9606.ENSP00000255194,9606.ENSP00000256442,9606.ENSP00000260665,9606.ENSP00000262225,9606.ENSP00000262613,9606.ENSP00000263181,…	TRAPPC6A,KIF22,MYH9,CNIH1,CTSZ,TBCB,WASL,AP1M2,LMAN1,PVRL2,ACTN4,ACTR10,VPS4A,AP3B1,CCNB1,LRPPRC,TMED2,SLC9A3R1,KIF18A,ACTR3,PDCD6,RAB7A,AP1AR,MYO1E,KPNB1,MAD2L1,NPM1,CLMN,TRAPPC2L,BIRC5,TRAPPC1,TMED10,UBB,HOOK3,RAB1B,STK25,PCM1,TMED9,TMEM230,DYNC1H1,SYNE2,MYO1C,OPA1,DCTN1,CENPF,DYNLT1,SNAPIN,S100A13,BCCIP,ATP6AP1,ZNF593,EIF6,PARD3,ACTR2,DNM2,PDCD10,AREG,CD59,YWHAZ,ITGB1,CHMP1A,DCTN2,USO1,RAN,BLO…
GO:0098754	Detoxification	31	125	0.42	0.00031	9606.ENSP00000221130,9606.ENSP00000245185,9606.ENSP00000250101,9606.ENSP00000262746,9606.ENSP00000265462,9606.ENSP00000270142,9606.ENSP00000296412,9606.ENSP00000298510,9606.ENSP00000301522,9606.ENSP00000307706,9606.ENSP00000319788,9606.ENSP00000326563,9606.ENSP00000345023,9606.ENSP00000356864,9606.ENSP00000358727,9606.ENSP00000361140,9606.ENSP00000363641,9606.ENSP00000364382,9606.ENSP00000367992,…	GSR,MT2A,TXNDC17,PRDX1,PRDX5,SOD1,ADH5,PRDX3,PRDX2,MT1E,NQO1,KDM3B,GSTO2,MGST3,GSTO1,AKR1A1,TXN,AAED1,ESD,PRDX4,HBE1,SLC22A18,RDH11,MT1X,MGST1,NFE2L2,GSTP1,PARK7,GSTK1,CCS,SEPW1
GO:0031326	Regulation of cellular biosynthetic process	469	4125	0.08	0.00034	9606.ENSP00000013807,9606.ENSP00000044462,9606.ENSP00000162749,9606.ENSP00000164227,9606.ENSP00000171111,9606.ENSP00000199389,9606.ENSP00000203630,9606.ENSP00000215071,9606.ENSP00000216225,9606.ENSP00000216297,9606.ENSP00000216455,9606.ENSP00000216554,9606.ENSP00000216714,9606.ENSP00000216802,9606.ENSP00000217958,9606.ENSP00000219782,9606.ENSP00000223023,9606.ENSP00000223321,9606.ENSP00000225655,…
GO:0010646	Regulation of cell communication	407	3514	0.09	0.00035	9606.ENSP00000006526,9606.ENSP00000007722,9606.ENSP00000025008,9606.ENSP00000044462,9606.ENSP00000162044,9606.ENSP00000162749,9606.ENSP00000164227,9606.ENSP00000200457,9606.ENSP00000205061,9606.ENSP00000211314,9606.ENSP00000215071,9606.ENSP00000216106,9606.ENSP00000216115,9606.ENSP00000216225,9606.ENSP00000216297,9606.ENSP00000216455,9606.ENSP00000216802,9606.ENSP00000217958,9606.ENSP00000218388,…
GO:0023051	Regulation of signaling	411	3553	0.09	0.00035	9606.ENSP00000006526,9606.ENSP00000007722,9606.ENSP00000025008,9606.ENSP00000044462,9606.ENSP00000162044,9606.ENSP00000162749,9606.ENSP00000164227,9606.ENSP00000200457,9606.ENSP00000205061,9606.ENSP00000211314,9606.ENSP00000215071,9606.ENSP00000216106,9606.ENSP00000216115,9606.ENSP00000216225,9606.ENSP00000216297,9606.ENSP00000216455,9606.ENSP00000216802,9606.ENSP00000217958,9606.ENSP00000218388,…
GO:0050778	Positive regulation of immune response	94	607	0.22	0.00036	9606.ENSP00000044462,9606.ENSP00000215071,9606.ENSP00000216455,9606.ENSP00000216802,9606.ENSP00000217958,9606.ENSP00000223023,9606.ENSP00000223321,9606.ENSP00000225698,9606.ENSP00000228825,9606.ENSP00000231487,9606.ENSP00000235310,9606.ENSP00000244869,9606.ENSP00000252483,9606.ENSP00000259457,9606.ENSP00000261303,9606.ENSP00000261427,9606.ENSP00000261479,9606.ENSP00000262193,9606.ENSP00000262888,…	PSMA4,PSMD8,PSMA3,PSME2,PSMD10,WASL,PSMA2,C1QBP,ARPC3,SKP1,MAD2L2,EREG,PVRL2,PSMB7,PSMC1,UBE2K,PSMA6,PSMB1,KCNN4,ACTR3,CD81,EIF2AK4,VAMP8,PSMD3,PSMB6,PSMA5,NONO,IL18,BAX,ARPC5,ARPC2,HMGB2,F2RL1,CRK,ADORA2B,PSMD1,PSMD2,PSMC5,PRKDC,KHDRBS1,CD46,PAK2,CLU,EXOSC3,KARS,PDE4B,CFD,LAMP1,WNK1,HMGB1,DDX21,PSMD12,STOML2,PSMB10,XRCC6,MYO1C,PARP9,PSMB5,PSMD4,PLEKHA1,HMGB3,PRKACB,PSMA7,PSMB2,PSMB9,BAG6,HLA-E,A…
GO:0045454	Cell redox homeostasis	20	60	0.55	0.00037	9606.ENSP00000205402,9606.ENSP00000216185,9606.ENSP00000216714,9606.ENSP00000221130,9606.ENSP00000261623,9606.ENSP00000262746,9606.ENSP00000265462,9606.ENSP00000286091,9606.ENSP00000298510,9606.ENSP00000300289,9606.ENSP00000301522,9606.ENSP00000319788,9606.ENSP00000360688,9606.ENSP00000363641,9606.ENSP00000368646,9606.ENSP00000369081,9606.ENSP00000369314,9606.ENSP00000380252,9606.ENSP00000385385,…	DLD,TXN2,APEX1,GSR,CYBA,PRDX1,PRDX5,PDIA4,PRDX3,PDIA3,PRDX2,NQO1,TXNDC12,TXN,PRDX4,TXNDC5,GLRX,NFE2L2,PDIA6,TMX1
GO:0009889	Regulation of biosynthetic process	477	4210	0.08	0.00038	9606.ENSP00000013807,9606.ENSP00000044462,9606.ENSP00000162749,9606.ENSP00000164227,9606.ENSP00000171111,9606.ENSP00000199389,9606.ENSP00000203630,9606.ENSP00000215071,9606.ENSP00000216225,9606.ENSP00000216297,9606.ENSP00000216455,9606.ENSP00000216554,9606.ENSP00000216714,9606.ENSP00000216802,9606.ENSP00000217958,9606.ENSP00000219782,9606.ENSP00000223023,9606.ENSP00000223321,9606.ENSP00000225655,…
GO:1903706	Regulation of hemopoiesis	80	493	0.24	0.00038	9606.ENSP00000044462,9606.ENSP00000215071,9606.ENSP00000216455,9606.ENSP00000216802,9606.ENSP00000217958,9606.ENSP00000223321,9606.ENSP00000228280,9606.ENSP00000233057,9606.ENSP00000234091,9606.ENSP00000244745,9606.ENSP00000245451,9606.ENSP00000253814,9606.ENSP00000254301,9606.ENSP00000255194,9606.ENSP00000259457,9606.ENSP00000261303,9606.ENSP00000261479,9606.ENSP00000262193,9606.ENSP00000264639,…	PSMA4,PSMD8,PSMA3,PSME2,PSMD10,PSMA2,KITLG,EIF2AK2,ID2,SOX4,BMP4,NDFIP1,LGALS3,AP3B1,PSMB7,PSMC1,PSMA6,PSMB1,PSMD3,STAT3,SOD1,PSMB6,PSMA5,IL18,ZFP36L2,HMGB2,PRDX2,PRELID1,FOS,PSMD1,PSMD2,PSMC5,PRKDC,CD46,HAX1,FES,NME1,P4HTM,HMGB1,DPY30,PSMD12,PSMB10,XRCC6,STAT1,CTR9,PSMB5,H3F3A,PSMD4,ATP6AP1,HMGB3,PSMA7,PSMB2,HDAC1,EIF6,PSMB9,ANXA1,HIST1H4C,FOXC1,PSME1,BAD,NFE2L2,N4BP2L2,MDK,ZC3H8,PSMD14,ZFP36L1,…
GO:0050852	T cell receptor signaling pathway	37	167	0.37	0.00039	9606.ENSP00000044462,9606.ENSP00000215071,9606.ENSP00000216455,9606.ENSP00000216802,9606.ENSP00000217958,9606.ENSP00000223321,9606.ENSP00000231487,9606.ENSP00000259457,9606.ENSP00000261303,9606.ENSP00000261479,9606.ENSP00000262193,9606.ENSP00000264639,9606.ENSP00000270586,9606.ENSP00000271308,9606.ENSP00000309474,9606.ENSP00000310129,9606.ENSP00000310572,9606.ENSP00000313829,9606.ENSP00000314067,…	PSMA4,PSMD8,PSMA3,PSME2,PSMD10,PSMA2,SKP1,PSMB7,PSMC1,PSMA6,PSMB1,PSMD3,PSMB6,PSMA5,PSMD1,PSMD2,PSMC5,KHDRBS1,PAK2,PDE4B,WNK1,PSMD12,STOML2,PSMB10,PSMB5,PSMD4,PSMA7,PSMB2,PSMB9,PSME1,PSMD14,PSMC2,PSMD13,PSMA1,SHFM1,PSMC3,PSMB3
GO:0071356	Cellular response to tumor necrosis factor	48	245	0.32	0.00039	9606.ENSP00000044462,9606.ENSP00000162749,9606.ENSP00000215071,9606.ENSP00000216455,9606.ENSP00000216802,9606.ENSP00000217958,9606.ENSP00000223321,9606.ENSP00000228251,9606.ENSP00000228918,9606.ENSP00000250101,9606.ENSP00000252699,9606.ENSP00000259457,9606.ENSP00000261303,9606.ENSP00000261479,9606.ENSP00000261623,9606.ENSP00000262193,9606.ENSP00000264639,9606.ENSP00000270586,9606.ENSP00000271308,…	PSMA4,TNFRSF1A,PSMD8,PSMA3,PSME2,PSMD10,PSMA2,YBX3,LTBR,TXNDC17,ACTN4,PSMB7,PSMC1,PSMA6,CYBA,PSMB1,PSMD3,PSMB6,PSMA5,ZFP36L2,PSMD1,PSMD2,PSMC5,KARS,OCLN,PSMD12,PSMB10,STAT1,PSMB5,PSMD4,TNFRSF6B,PSMA7,PSMB2,PSMB9,ASAH1,PSME1,NFE2L2,AKAP12,PSMD14,ZFP36L1,PSMC2,PSMD13,HYAL2,PSMA1,LIMS1,SHFM1,PSMC3,PSMB3
GO:0048524	Positive regulation of viral process	28	108	0.44	0.00041	9606.ENSP00000221859,9606.ENSP00000254950,9606.ENSP00000261531,9606.ENSP00000263121,9606.ENSP00000265062,9606.ENSP00000292614,9606.ENSP00000300026,9606.ENSP00000301788,9606.ENSP00000306614,9606.ENSP00000311513,9606.ENSP00000324124,9606.ENSP00000336721,9606.ENSP00000345656,9606.ENSP00000349596,9606.ENSP00000355279,9606.ENSP00000356110,9606.ENSP00000359552,9606.ENSP00000360869,9606.ENSP00000364578,…	POLR2I,VPS4A,SNW1,SMARCB1,RAB7A,POLR2J,PPIB,POLR2G,PPIH,RSF1,POLR2L,LARP1,VAPA,TRIM38,CNOT7,NUCKS1,PKN2,IFIT1,NELFE,POLR2F,CHMP3,TOP2A,POLR2H,PPIA,CFL1,KPNA2,RAD23A,POLR2E
GO:0006403	RNA localization	43	210	0.34	0.00043	9606.ENSP00000209873,9606.ENSP00000219169,9606.ENSP00000229390,9606.ENSP00000245544,9606.ENSP00000254942,9606.ENSP00000260665,9606.ENSP00000262265,9606.ENSP00000265097,9606.ENSP00000266079,9606.ENSP00000295899,9606.ENSP00000296930,9606.ENSP00000299300,9606.ENSP00000323046,9606.ENSP00000325905,9606.ENSP00000332706,9606.ENSP00000336702,9606.ENSP00000338927,9606.ENSP00000341826,9606.ENSP00000346694,…	AAAS,NUTF2,SRSF9,NUP85,TERF2,LRPPRC,PIH1D1,THOC3,PRPF6,THOC7,NPM1,CCT2,EXOSC3,SRSF7,PURA,EIF5A,ZNF385A,HNRNPA1,HNRNPA2B1,MYO1C,MRPL18,TPR,MAGOH,YBX1,SRSF3,ZNF593,EIF6,ATXN2,IGF2BP2,CCT4,POM121,MVP,DDX39B,TST,SSB,ZFP36L1,ENY2,HSF1,CKAP5,RAN,RBM8A,SHFM1,ZNHIT3
GO:0019886	Antigen processing and presentation of exogenous peptide antigen via mhc class ii	26	96	0.46	0.00043	9606.ENSP00000160827,9606.ENSP00000221114,9606.ENSP00000236671,9606.ENSP00000242285,9606.ENSP00000247461,9606.ENSP00000250244,9606.ENSP00000254286,9606.ENSP00000263168,9606.ENSP00000263181,9606.ENSP00000263270,9606.ENSP00000265062,9606.ENSP00000292807,9606.ENSP00000327694,9606.ENSP00000336666,9606.ENSP00000345344,9606.ENSP00000348965,9606.ENSP00000354791,9606.ENSP00000373905,9606.ENSP00000376297,…	KIF22,DCTN6,CTSD,CLTA,CANX,AP1M2,ACTR10,CAPZA1,KIF18A,AP2S1,RAB7A,AP2M1,AP2A2,AP1S1,CTSL,DYNC1H1,DCTN1,DNM2,DYNLL1,AP1S3,DYNC1I2,IFI30,CAPZB,DCTN2,DCTN4,AP2B1
GO:0031324	Negative regulation of cellular metabolic process	315	2630	0.1	0.00044	9606.ENSP00000006526,9606.ENSP00000013807,9606.ENSP00000037243,9606.ENSP00000164227,9606.ENSP00000185150,9606.ENSP00000199389,9606.ENSP00000205061,9606.ENSP00000216714,9606.ENSP00000217131,9606.ENSP00000217958,9606.ENSP00000218388,9606.ENSP00000225698,9606.ENSP00000227507,9606.ENSP00000228251,9606.ENSP00000228741,9606.ENSP00000229390,9606.ENSP00000230056,9606.ENSP00000233057,9606.ENSP00000234091,…
GO:2001234	Negative regulation of apoptotic signaling pathway	46	232	0.32	0.00045	9606.ENSP00000025008,9606.ENSP00000162044,9606.ENSP00000211314,9606.ENSP00000217958,9606.ENSP00000219782,9606.ENSP00000228251,9606.ENSP00000234590,9606.ENSP00000245451,9606.ENSP00000246957,9606.ENSP00000254301,9606.ENSP00000262265,9606.ENSP00000262506,9606.ENSP00000276079,9606.ENSP00000293288,9606.ENSP00000296503,9606.ENSP00000301522,9606.ENSP00000302114,9606.ENSP00000304133,9606.ENSP00000304669,…	RB1CC1,TMEM161A,TMEM14A,PSMD10,MAZ,YBX3,ENO1,BMP4,TRAP1,LGALS3,PIH1D1,CSNK2A2,NONO,BAX,HMGB2,PRDX2,PRELID1,SCG2,CTNNA1,QARS,GNAI2,GRINA,CLU,PAM16,NOC2L,BID,ARMC10,ZNF385A,PLAUR,IFI6,NR4A2,OPA1,TCF7L2,SLC25A5,TXNDC12,HDAC1,URI1,NFE2L2,GSTP1,TMBIM6,BIRC6,HIGD1A,PARK7,NDUFA13,NOL3,PCGF2
GO:0051604	Protein maturation	45	225	0.33	0.00046	9606.ENSP00000210060,9606.ENSP00000217131,9606.ENSP00000219548,9606.ENSP00000240922,9606.ENSP00000249269,9606.ENSP00000253496,9606.ENSP00000263672,9606.ENSP00000268379,9606.ENSP00000285737,9606.ENSP00000300030,9606.ENSP00000305892,9606.ENSP00000307701,9606.ENSP00000315064,9606.ENSP00000319531,9606.ENSP00000320866,9606.ENSP00000325312,9606.ENSP00000328570,9606.ENSP00000335636,9606.ENSP00000348886,…	DHPS,CTSZ,STUB1,NAA50,PMPCB,F12,SPCS2,UQCRC2,LONP2,FAM96A,TMEM208,TSPAN5,MAGEF1,GCSH,CALR,METAP2,GLRX5,NAA20,STOML2,PRSS3,PARP1,GLRX3,SNAPIN,APH1A,OMA1,PLAU,PGK1,ATP6AP2,PRDX4,ASPH,HSPD1,BAD,HM13,FKBP1A,FAM96B,PERP,NAA10,SPCS3,CCS,SEC11A,NDUFAB1,PSENEN,SEC11C,SPCS1,CISD3
GO:1901698	Response to nitrogen compound	147	1070	0.16	0.00047	9606.ENSP00000185150,9606.ENSP00000203407,9606.ENSP00000216714,9606.ENSP00000218388,9606.ENSP00000219548,9606.ENSP00000223136,9606.ENSP00000225726,9606.ENSP00000227507,9606.ENSP00000229390,9606.ENSP00000244869,9606.ENSP00000245479,9606.ENSP00000245787,9606.ENSP00000253413,9606.ENSP00000254480,9606.ENSP00000256644,9606.ENSP00000257430,9606.ENSP00000257904,9606.ENSP00000260118,9606.ENSP00000261438,…	ERLEC1,UQCRC1,APEX1,TIMP1,STUB1,FIS1,CCDC47,CCND1,SRSF9,EREG,SOX9,INSIG2,ATP6V1E1,SMARCC1,LAMTOR5,APC,CDK4,GGH,KLF3,VPS13C,CYBA,FAF2,SLC9A3R1,CD81,ZNF106,STAT3,RAB10,XRN1,PRKAR2A,GAL,IQGAP1,SOD1,UBXN4,LAMTOR1,APP,TIAM1,APPL1,STT3B,ITGA2,NDUFS4,NPM1,HSP90B1,CRK,RAB8A,TMED10,INSR,CTNNA1,IRS1,FOS,GNAI2,HNRNPD,PRKDC,TYMS,SSH1,CYC1,ROCK2,AGTRAP,NQO1,PKM,CARM1,PDE4B,SHMT2,BSG,LARP1,NME1,CAV1,EIF4EBP1,L…
GO:0012501	Programmed cell death	145	1054	0.16	0.00050	9606.ENSP00000162749,9606.ENSP00000164227,9606.ENSP00000211314,9606.ENSP00000216115,9606.ENSP00000217958,9606.ENSP00000219302,9606.ENSP00000222219,9606.ENSP00000223136,9606.ENSP00000225698,9606.ENSP00000228280,9606.ENSP00000228918,9606.ENSP00000238609,9606.ENSP00000246533,9606.ENSP00000250498,9606.ENSP00000259667,9606.ENSP00000261427,9606.ENSP00000261531,9606.ENSP00000261590,9606.ENSP00000262506,…	TNFRSF1A,BCL3,TMEM14A,BIK,PSMD10,NME3,DNASE2,FIS1,C1QBP,KITLG,LTBR,IFI27L2,CAPNS1,DAD1,HINT2,UBE2K,SNW1,DSG2,CSNK2A2,C19orf10,PDCL3,PDCD6,VDAC1,NBN,PRDX5,PHLDA1,EMC4,JTB,ARL6IP5,ST14,EI24,SLC25A4,APP,TMBIM4,TIAM1,APPL1,KPNB1,BAX,SHISA5,HMGB2,PRDX3,VPS35,TPX2,BIRC5,POLR2G,PRELID1,ARL6IP1,PRKDC,CLPTM1L,PAK2,UACA,CLU,NOC2L,BID,TRAF7,PKM,TNIP2,SAV1,PPP2R1A,STK25,KDELR1,RPS27L,CRIP1,LAMP1,EIF5A,SRA1,E…
GO:0032206	Positive regulation of telomere maintenance	18	51	0.57	0.00052	9606.ENSP00000013807,9606.ENSP00000258091,9606.ENSP00000265433,9606.ENSP00000275603,9606.ENSP00000280326,9606.ENSP00000286788,9606.ENSP00000295688,9606.ENSP00000299300,9606.ENSP00000313199,9606.ENSP00000341826,9606.ENSP00000346694,9606.ENSP00000362441,9606.ENSP00000365694,9606.ENSP00000368100,9606.ENSP00000375978,9606.ENSP00000377958,9606.ENSP00000395772,9606.ENSP00000480824	ERCC1,CCT7,NBN,CCT6A,CCT5,CCT8,CCT3,CCT2,HNRNPD,HNRNPA1,HNRNPA2B1,ATRX,PPP1R10,RAD50,XRCC5,CCT4,GNL3,PKIB
GO:0017148	Negative regulation of translation	32	136	0.4	0.00053	9606.ENSP00000199389,9606.ENSP00000233057,9606.ENSP00000254878,9606.ENSP00000256383,9606.ENSP00000263791,9606.ENSP00000264657,9606.ENSP00000264951,9606.ENSP00000282388,9606.ENSP00000305230,9606.ENSP00000306548,9606.ENSP00000313199,9606.ENSP00000315644,9606.ENSP00000317985,9606.ENSP00000318195,9606.ENSP00000320866,9606.ENSP00000332706,9606.ENSP00000336721,9606.ENSP00000340329,9606.ENSP00000340691,…	EIF2AK1,EIF2AK2,HRSP12,EIF2S1,EIF2AK4,STAT3,XRN1,ZFP36L2,SRP9,MRPL13,HNRNPD,TYMS,ROCK2,NCL,CALR,PURA,LARP1,CAPRIN1,EIF4EBP1,FXR1,CNOT7,EPRS,TPR,YBX1,EIF6,IGF2BP2,ROCK1,ZFP36L1,DHFR,TNRC6B,ILF3,MALSU1
GO:0052548	Regulation of endopeptidase activity	70	418	0.25	0.00053	9606.ENSP00000216455,9606.ENSP00000216802,9606.ENSP00000218388,9606.ENSP00000223136,9606.ENSP00000233893,9606.ENSP00000236671,9606.ENSP00000252593,9606.ENSP00000256644,9606.ENSP00000261313,9606.ENSP00000262265,9606.ENSP00000263574,9606.ENSP00000264335,9606.ENSP00000264657,9606.ENSP00000264933,9606.ENSP00000265462,9606.ENSP00000273258,9606.ENSP00000284981,9606.ENSP00000287097,9606.ENSP00000291568,…	PSMA3,PSME2,TIMP1,FIS1,HSPE1,CTSD,BST2,LAMTOR5,PEBP1,PIH1D1,APLP2,YWHAE,STAT3,PDCD6,PRDX5,ARL6IP5,APP,CD109,CSTB,BAX,PRDX3,BIRC5,PRELID1,ARL6IP1,PAK2,UACA,ROCK2,BID,PRR7,RPS27L,PLAUR,SPINT1,IFI6,HMGB1,NRD1,UCHL5,NGFRAP1,HDAC1,MTCH1,GSN,PSMB9,ASPH,SERPINB9,SERPINB1,PSME1,HSPD1,PTTG1,BAD,CAST,MBP,CST3,ROCK1,PSMD14,BCAP31,BIRC6,PERP,SERPINE2,PARK7,CDKN2A,FAM162A,POR,NDUFA13,TNFAIP8,HSF1,PDCD2,NOL3,P…
GO:0009968	Negative regulation of signal transduction	169	1271	0.15	0.00054	9606.ENSP00000007722,9606.ENSP00000025008,9606.ENSP00000044462,9606.ENSP00000162044,9606.ENSP00000164227,9606.ENSP00000205061,9606.ENSP00000211314,9606.ENSP00000215071,9606.ENSP00000216106,9606.ENSP00000216225,9606.ENSP00000216455,9606.ENSP00000216802,9606.ENSP00000217958,9606.ENSP00000219548,9606.ENSP00000219782,9606.ENSP00000223321,9606.ENSP00000225698,9606.ENSP00000228251,9606.ENSP00000233809,…	ITGA3,RB1CC1,PSMA4,TMEM161A,BCL3,GLG1,TMEM14A,PSMD8,HMGXB4,RBX1,PSMA3,PSME2,PSMD10,STUB1,MAZ,PSMA2,C1QBP,YBX3,IGFBP2,ENO1,MAD2L2,DUSP4,EREG,BMP4,SOX9,INSIG2,TRAP1,PIN1,GDF15,VPS25,LGALS3,APC,PSMB7,PSMC1,PEBP1,PSMA6,PSMB1,PIH1D1,CSNK2A2,SLC9A3R1,PSMD3,PDCD6,RAB7A,SRI,PSMB6,PSMA5,CALM2,NONO,DUSP6,APP,CD109,APPL1,NBL1,BAX,HMGB2,F2RL1,IGFBP6,PRDX2,PRELID1,SCG2,CTNNA1,UBB,IRS1,QARS,PSMD1,PSMD2,PSMC5,G…
GO:0010647	Positive regulation of cell communication	229	1823	0.13	0.00054	9606.ENSP00000025008,9606.ENSP00000044462,9606.ENSP00000162749,9606.ENSP00000200457,9606.ENSP00000215071,9606.ENSP00000216115,9606.ENSP00000216455,9606.ENSP00000216802,9606.ENSP00000217958,9606.ENSP00000219782,9606.ENSP00000222462,9606.ENSP00000223136,9606.ENSP00000223321,9606.ENSP00000225698,9606.ENSP00000228280,9606.ENSP00000228918,9606.ENSP00000233057,9606.ENSP00000244745,9606.ENSP00000244869,…
GO:0051640	Organelle localization	92	598	0.21	0.00054	9606.ENSP00000006275,9606.ENSP00000160827,9606.ENSP00000216181,9606.ENSP00000216416,9606.ENSP00000217131,9606.ENSP00000221855,9606.ENSP00000223023,9606.ENSP00000250244,9606.ENSP00000251047,9606.ENSP00000251413,9606.ENSP00000252483,9606.ENSP00000252699,9606.ENSP00000254286,9606.ENSP00000254950,9606.ENSP00000255194,9606.ENSP00000256442,9606.ENSP00000260665,9606.ENSP00000261191,9606.ENSP00000261205,…	TRAPPC6A,KIF22,MYH9,CNIH1,CTSZ,TBCB,WASL,AP1M2,LMAN1,TUBG1,PVRL2,ACTN4,ACTR10,VPS4A,AP3B1,CCNB1,LRPPRC,ASUN,SYT1,TMED2,SLC9A3R1,KIF18A,ACTR3,VAMP8,ARCN1,YWHAE,RAB10,PDCD6,RAB7A,AP1AR,LAMTOR1,MYO1E,KPNB1,MAD2L1,NPM1,CLMN,RAB8A,TRAPPC2L,BIRC5,TRAPPC1,TMED10,UBB,HOOK3,RAB1B,SSNA1,PPP2R1A,STK25,PCM1,TMED9,TUBB,TMEM230,MEF2A,DYNC1H1,SYNE2,TPGS1,MYO1C,OPA1,DCTN1,SDCCAG8,CENPF,DYNLT1,AHI1,SNAPIN,S100A13…
GO:0044093	Positive regulation of molecular function	231	1842	0.12	0.00055	9606.ENSP00000037243,9606.ENSP00000053867,9606.ENSP00000216554,9606.ENSP00000216802,9606.ENSP00000217958,9606.ENSP00000219548,9606.ENSP00000223136,9606.ENSP00000225655,9606.ENSP00000227507,9606.ENSP00000228280,9606.ENSP00000230056,9606.ENSP00000231487,9606.ENSP00000233057,9606.ENSP00000233893,9606.ENSP00000236671,9606.ENSP00000244869,9606.ENSP00000245451,9606.ENSP00000245960,9606.ENSP00000247970,…
GO:0051172	Negative regulation of nitrogen compound metabolic process	293	2429	0.11	0.00056	9606.ENSP00000013807,9606.ENSP00000037243,9606.ENSP00000164227,9606.ENSP00000185150,9606.ENSP00000199389,9606.ENSP00000205061,9606.ENSP00000216714,9606.ENSP00000217131,9606.ENSP00000217958,9606.ENSP00000218388,9606.ENSP00000225698,9606.ENSP00000227507,9606.ENSP00000228251,9606.ENSP00000228741,9606.ENSP00000229390,9606.ENSP00000230056,9606.ENSP00000233057,9606.ENSP00000234091,9606.ENSP00000234590,…
GO:0006338	Chromatin remodeling	42	206	0.34	0.00057	9606.ENSP00000188312,9606.ENSP00000220913,9606.ENSP00000245479,9606.ENSP00000254480,9606.ENSP00000255120,9606.ENSP00000262265,9606.ENSP00000263121,9606.ENSP00000283131,9606.ENSP00000287957,9606.ENSP00000296503,9606.ENSP00000296930,9606.ENSP00000304593,9606.ENSP00000307208,9606.ENSP00000311513,9606.ENSP00000318297,9606.ENSP00000320485,9606.ENSP00000323670,9606.ENSP00000323967,9606.ENSP00000326603,…	ACTR6,CHRAC1,SOX9,SMARCC1,NASP,PIH1D1,SMARCB1,SMARCA5,GATAD1,HMGB2,NPM1,ZNHIT1,BPTF,RSF1,RUVBL1,ARID1A,ZBTB7A,SMARCE1,SMCHD1,CBX3,BAZ1B,HMGB1,CHD4,TOP1,H3F3A,NPM3,HMGB3,ITGB3BP,SMARCA1,ATRX,RBBP4,HDAC1,HIST1H4C,STRA13,PBRM1,CDKN2A,NUDT5,HDAC2,HMGA2,ANP32E,RUVBL2,MYC
GO:0010243	Response to organonitrogen compound	137	987	0.17	0.00057	9606.ENSP00000185150,9606.ENSP00000203407,9606.ENSP00000216714,9606.ENSP00000218388,9606.ENSP00000219548,9606.ENSP00000223136,9606.ENSP00000225726,9606.ENSP00000227507,9606.ENSP00000229390,9606.ENSP00000244869,9606.ENSP00000245479,9606.ENSP00000245787,9606.ENSP00000253413,9606.ENSP00000254480,9606.ENSP00000256644,9606.ENSP00000257430,9606.ENSP00000257904,9606.ENSP00000260118,9606.ENSP00000261438,…	ERLEC1,UQCRC1,APEX1,TIMP1,STUB1,FIS1,CCDC47,CCND1,SRSF9,EREG,SOX9,INSIG2,ATP6V1E1,SMARCC1,LAMTOR5,APC,CDK4,GGH,KLF3,VPS13C,CYBA,FAF2,SLC9A3R1,CD81,ZNF106,STAT3,RAB10,XRN1,PRKAR2A,GAL,IQGAP1,SOD1,UBXN4,LAMTOR1,APP,TIAM1,APPL1,STT3B,ITGA2,NDUFS4,HSP90B1,CRK,RAB8A,TMED10,INSR,CTNNA1,IRS1,FOS,HNRNPD,PRKDC,TYMS,SSH1,CYC1,ROCK2,AGTRAP,PKM,CARM1,PDE4B,SHMT2,BSG,LARP1,NME1,CAV1,EIF4EBP1,LAMTOR4,NR4A2,FBX…
GO:0032880	Regulation of protein localization	131	934	0.17	0.00057	9606.ENSP00000007722,9606.ENSP00000185150,9606.ENSP00000219169,9606.ENSP00000223023,9606.ENSP00000223136,9606.ENSP00000236671,9606.ENSP00000238892,9606.ENSP00000244745,9606.ENSP00000245451,9606.ENSP00000246747,9606.ENSP00000247970,9606.ENSP00000251047,9606.ENSP00000253814,9606.ENSP00000253925,9606.ENSP00000254301,9606.ENSP00000254950,9606.ENSP00000256644,9606.ENSP00000257430,9606.ENSP00000258091,…	ITGA3,ERLEC1,NUTF2,WASL,FIS1,CTSD,CRIPT,SOX4,BMP4,ARL2,PIN1,LMAN1,NDFIP1,PPFIA1,LGALS3,VPS4A,LAMTOR5,APC,CCT7,MESDC2,CSNK2A2,KCNN4,CD81,VAMP8,NMU,YWHAE,B3GAT3,SRI,IQGAP1,PFKL,SAE1,CCT6A,CCT5,SLC25A4,APP,CCT8,TIAM1,APPL1,DBN1,AP2M1,CCT3,ICE1,F2RL1,WAPAL,VPS35,CCT2,RAB8A,TRIM8,IRS1,PAM,JAGN1,SSH1,ROCK2,BID,PCM1,HAX1,RAB11FIP1,ATPIF1,PLS1,EPB41L2,ATAD1,HUWE1,PTPN11,ENSA,SP100,EPB41,DDRGK1,WLS,SPTBN1…
GO:0034470	ncRNA processing	65	381	0.26	0.00062	9606.ENSP00000007390,9606.ENSP00000168216,9606.ENSP00000202816,9606.ENSP00000221233,9606.ENSP00000229214,9606.ENSP00000230640,9606.ENSP00000231198,9606.ENSP00000244496,9606.ENSP00000254799,9606.ENSP00000258169,9606.ENSP00000258772,9606.ENSP00000260953,9606.ENSP00000261772,9606.ENSP00000262265,9606.ENSP00000262432,9606.ENSP00000268802,9606.ENSP00000274606,9606.ENSP00000291634,9606.ENSP00000297579,…	TSR3,HSD17B10,ESF1,EXOSC5,KRR1,SKIV2L2,THG1L,RRP36,GRSF1,MPHOSPH6,DDX56,METTL5,AARS,PIH1D1,METTL2B,NOB1,NHP2,FAM207A,DCAF13,RPP25L,PA2G4,RBFA,UTP23,NSUN5,METTL2A,TRMT10C,PRKDC,WDR75,DDX10,MRPL1,EXOSC4,EXOSC3,KARS,THUMPD3,LYAR,DDX21,DUS1L,HNRNPA2B1,C1D,POP5,GTPBP4,TFB1M,PDCD11,NPM3,TYW3,ERI3,PIN4,EIF6,MRTO4,ZCCHC6,DDX1,TRPT1,INTS10,SSB,WBSCR22,NOP14,RPP21,RPL7L1,CDKN2A,LSM6,LARP7,ERI1,GTF2H5,WDR18…
GO:0010556	Regulation of macromolecule biosynthetic process	451	3976	0.08	0.00063	9606.ENSP00000013807,9606.ENSP00000044462,9606.ENSP00000162749,9606.ENSP00000164227,9606.ENSP00000171111,9606.ENSP00000199389,9606.ENSP00000203630,9606.ENSP00000215071,9606.ENSP00000216225,9606.ENSP00000216297,9606.ENSP00000216455,9606.ENSP00000216554,9606.ENSP00000216714,9606.ENSP00000216802,9606.ENSP00000217958,9606.ENSP00000219782,9606.ENSP00000223023,9606.ENSP00000223321,9606.ENSP00000225655,…
GO:0022618	Ribonucleoprotein complex assembly	39	186	0.35	0.00064	9606.ENSP00000216554,9606.ENSP00000229390,9606.ENSP00000244520,9606.ENSP00000245539,9606.ENSP00000248342,9606.ENSP00000253039,9606.ENSP00000262265,9606.ENSP00000266079,9606.ENSP00000266735,9606.ENSP00000269601,9606.ENSP00000272348,9606.ENSP00000280557,9606.ENSP00000300413,9606.ENSP00000308897,9606.ENSP00000313420,9606.ENSP00000317123,9606.ENSP00000318297,9606.ENSP00000331019,9606.ENSP00000335321,…	EIF5,SRSF9,SNRPC,MRPS7,EIF3K,EIF2S3,PIH1D1,PRPF6,SNRPF,TXNL4A,SNRPG,DENR,SNRPD1,MRPL11,PRKDC,SNRNP200,RUVBL1,RPS27L,SF3B1,MRPL20,RPSA,EIF3A,SCAF11,MCTS1,EIF3I,EIF6,MRTO4,LSM2,PSIP1,DDX1,XRCC5,DDX39B,SNRPE,SNRPB,NOL3,LSM4,RUVBL2,PTGES3,ZNHIT3
GO:0032103	Positive regulation of response to external stimulus	81	511	0.23	0.00066	9606.ENSP00000044462,9606.ENSP00000053867,9606.ENSP00000162749,9606.ENSP00000215071,9606.ENSP00000216455,9606.ENSP00000216802,9606.ENSP00000217958,9606.ENSP00000223321,9606.ENSP00000225698,9606.ENSP00000231487,9606.ENSP00000244869,9606.ENSP00000252483,9606.ENSP00000253496,9606.ENSP00000259457,9606.ENSP00000261303,9606.ENSP00000261427,9606.ENSP00000261479,9606.ENSP00000261531,9606.ENSP00000261623,…	PSMA4,GRN,TNFRSF1A,PSMD8,PSMA3,PSME2,PSMD10,PSMA2,C1QBP,SKP1,EREG,PVRL2,F12,PSMB7,PSMC1,UBE2K,PSMA6,SNW1,CYBA,PSMB1,CD81,VAMP8,PSMD3,STAT3,PSMB6,PSMA5,NONO,IL18,APP,TIAM1,APPL1,HMGB2,ITGA2,F2RL1,SCG2,ADORA2B,PSMD1,PSMD2,PSMC5,PRKDC,PAK2,MET,CALR,KARS,LAMP1,WNK1,HMGB1,STK39,PSMD12,PSMB10,ANKRD17,XRCC6,PARP9,PSMB5,CD47,PSMD4,HMGB3,PRKACB,PSMA7,PSMB2,PSMB9,HLA-E,MUC3A,PSME1,HSPD1,XRCC5,DDT,POLR3G,MD…
GO:0032970	Regulation of actin filament-based process	66	390	0.25	0.00066	9606.ENSP00000216181,9606.ENSP00000223023,9606.ENSP00000225655,9606.ENSP00000228825,9606.ENSP00000249014,9606.ENSP00000252593,9606.ENSP00000253925,9606.ENSP00000261590,9606.ENSP00000263168,9606.ENSP00000263238,9606.ENSP00000263867,9606.ENSP00000265729,9606.ENSP00000268182,9606.ENSP00000274000,9606.ENSP00000281172,9606.ENSP00000281537,9606.ENSP00000292385,9606.ENSP00000294742,9606.ENSP00000295324,…	MYH9,WASL,PFN1,ARPC3,CDC42EP1,BST2,PPFIA1,DSG2,CAPZA1,ACTR3,CAPG,SRI,IQGAP1,AP1AR,EPS8,TJP1,DBN1,ARPC5,CDC42EP3,ARPC2,F2RL1,CRK,TWF2,RAC3,PAM,TMOD3,PAK2,SSH1,MET,ROCK2,HAX1,FES,PDE4B,CAV1,CAMK2D,ARPC5L,SPTBN1,CD2AP,MYO1C,CD47,ABRACL,ARHGAP18,TACSTD2,GSN,ID1,ACTR2,DSP,RHOBTB3,SUMO1,JUP,ROCK1,RDX,TRIOBP,MDK,ARHGAP35,ARPC4,ARPC1B,CAPZB,PHLDB2,STMN1,FAM49B,BRK1,CFL1,ATP1A1,WASF2,ARFIP2
GO:0023056	Positive regulation of signaling	229	1831	0.12	0.00068	9606.ENSP00000025008,9606.ENSP00000044462,9606.ENSP00000162749,9606.ENSP00000200457,9606.ENSP00000215071,9606.ENSP00000216115,9606.ENSP00000216455,9606.ENSP00000216802,9606.ENSP00000217958,9606.ENSP00000219782,9606.ENSP00000222462,9606.ENSP00000223136,9606.ENSP00000223321,9606.ENSP00000225698,9606.ENSP00000228280,9606.ENSP00000228918,9606.ENSP00000233057,9606.ENSP00000244745,9606.ENSP00000244869,…
GO:1904874	Positive regulation of telomerase rna localization to cajal body	10	15	0.85	0.00071	9606.ENSP00000258091,9606.ENSP00000274606,9606.ENSP00000275603,9606.ENSP00000280326,9606.ENSP00000286788,9606.ENSP00000295688,9606.ENSP00000299300,9606.ENSP00000318297,9606.ENSP00000377958,9606.ENSP00000473172	CCT7,NHP2,CCT6A,CCT5,CCT8,CCT3,CCT2,RUVBL1,CCT4,RUVBL2
GO:2001235	Positive regulation of apoptotic signaling pathway	38	180	0.35	0.00071	9606.ENSP00000216115,9606.ENSP00000223136,9606.ENSP00000228918,9606.ENSP00000262613,9606.ENSP00000264335,9606.ENSP00000270142,9606.ENSP00000293288,9606.ENSP00000300289,9606.ENSP00000304669,9606.ENSP00000304697,9606.ENSP00000314067,9606.ENSP00000315130,9606.ENSP00000318822,9606.ENSP00000318944,9606.ENSP00000322730,9606.ENSP00000324804,9606.ENSP00000326031,9606.ENSP00000327168,9606.ENSP00000335203,…	BIK,FIS1,LTBR,SLC9A3R1,YWHAE,SOD1,BAX,PDIA3,CTNNA1,UBB,PAK2,CLU,BID,TRAF7,ITM2C,PPP2R1A,PPP1CA,PRR7,ATPIF1,CAV1,PLAUR,BNIP3,YWHAB,GSN,TFDP1,YWHAQ,MSX1,BAD,YWHAZ,BCAP31,HYAL2,CHCHD10,PARK7,FAM162A,DP2,TPD52L1,PDCD5,NMT1
GO:0031347	Regulation of defense response	100	674	0.2	0.00082	9606.ENSP00000044462,9606.ENSP00000053867,9606.ENSP00000162749,9606.ENSP00000215071,9606.ENSP00000216455,9606.ENSP00000216802,9606.ENSP00000217958,9606.ENSP00000222005,9606.ENSP00000223321,9606.ENSP00000225698,9606.ENSP00000231487,9606.ENSP00000244869,9606.ENSP00000252483,9606.ENSP00000253496,9606.ENSP00000253814,9606.ENSP00000257770,9606.ENSP00000259457,9606.ENSP00000261303,9606.ENSP00000261427,…	PSMA4,GRN,TNFRSF1A,PSMD8,PSMA3,PSME2,PSMD10,CDC37,PSMA2,C1QBP,SKP1,EREG,PVRL2,F12,NDFIP1,NT5E,PSMB7,PSMC1,UBE2K,PSMA6,CYBA,PSMB1,CD81,EIF2AK4,VAMP8,HERC5,PSMD3,STAT3,SOD1,PSMB6,PSMA5,NONO,IL18,APPL1,HMGB2,ITGA2,F2RL1,VPS35,CRK,ADORA2B,PSMD1,PSMD2,PSMC5,PRKDC,PAK2,METRNL,KARS,LAMP1,PTPN11,JAK1,HMGB1,STK39,PSMD12,TRIM38,PSMB10,ANKRD17,XRCC6,PCBP2,PARP9,STAT1,CNOT7,PSMB5,CD47,PSMD4,CUEDC2,HMGB3,PRKA…
GO:1990748	Cellular detoxification	26	101	0.44	0.00085	9606.ENSP00000221130,9606.ENSP00000250101,9606.ENSP00000262746,9606.ENSP00000265462,9606.ENSP00000270142,9606.ENSP00000296412,9606.ENSP00000298510,9606.ENSP00000301522,9606.ENSP00000319788,9606.ENSP00000326563,9606.ENSP00000345023,9606.ENSP00000356864,9606.ENSP00000358727,9606.ENSP00000361140,9606.ENSP00000363641,9606.ENSP00000364382,9606.ENSP00000367992,9606.ENSP00000368646,9606.ENSP00000369586,…	GSR,TXNDC17,PRDX1,PRDX5,SOD1,ADH5,PRDX3,PRDX2,NQO1,KDM3B,GSTO2,MGST3,GSTO1,AKR1A1,TXN,AAED1,ESD,PRDX4,HBE1,RDH11,MGST1,GSTP1,PARK7,GSTK1,CCS,SEPW1
GO:0009892	Negative regulation of metabolic process	363	3124	0.09	0.00087	9606.ENSP00000006526,9606.ENSP00000013807,9606.ENSP00000037243,9606.ENSP00000053867,9606.ENSP00000164227,9606.ENSP00000185150,9606.ENSP00000199389,9606.ENSP00000205061,9606.ENSP00000216714,9606.ENSP00000217131,9606.ENSP00000217958,9606.ENSP00000218388,9606.ENSP00000219169,9606.ENSP00000221233,9606.ENSP00000225698,9606.ENSP00000227507,9606.ENSP00000228251,9606.ENSP00000228741,9606.ENSP00000229390,…
GO:0023057	Negative regulation of signaling	180	1385	0.14	0.00087	9606.ENSP00000007722,9606.ENSP00000025008,9606.ENSP00000044462,9606.ENSP00000162044,9606.ENSP00000164227,9606.ENSP00000205061,9606.ENSP00000211314,9606.ENSP00000215071,9606.ENSP00000216106,9606.ENSP00000216225,9606.ENSP00000216455,9606.ENSP00000216802,9606.ENSP00000217958,9606.ENSP00000219548,9606.ENSP00000219782,9606.ENSP00000223321,9606.ENSP00000225698,9606.ENSP00000228251,9606.ENSP00000233809,…	ITGA3,RB1CC1,PSMA4,TMEM161A,BCL3,GLG1,TMEM14A,PSMD8,HMGXB4,RBX1,PSMA3,PSME2,PSMD10,STUB1,MAZ,PSMA2,C1QBP,YBX3,IGFBP2,ENO1,MAD2L2,DUSP4,EREG,BMP4,SOX9,INSIG2,TRAP1,PIN1,GDF15,VPS25,LGALS3,APC,PSMB7,PSMC1,PEBP1,PSMA6,PSMB1,PIH1D1,CSNK2A2,SLC9A3R1,PSMD
GO:1990542	Mitochondrial transmembrane transport	25	95	0.45	0.00087	9606.ENSP00000215375,9606.ENSP00000215882,9606.ENSP00000258424,9606.ENSP00000262030,9606.ENSP00000284727,9606.ENSP00000290299,9606.ENSP00000292475,9606.ENSP00000301454,9606.ENSP00000301587,9606.ENSP00000306003,9606.ENSP00000315693,9606.ENSP00000317159,9606.ENSP00000348886,9606.ENSP00000349142,9606.ENSP00000354415,9606.ENSP00000354632,9606.ENSP00000354681,9606.ENSP00000356001,9606.ENSP00000358737,…	ATP5D,SLC25A1,COX5B,ATP5B,ATP5G3,ATP5O,ATP5J2,SLC25A23,ATP5H,ATP5I,PAM16,CYC1,STOML2,ATP5C1,MICU1,MT-ATP6,OPA1,MRPL18,ATP5F1,HSPD1,ATP5G1,ATP5A1,TST,ATP5J,TOMM40
GO:0010468	Regulation of gene expression	533	4813	0.07	0.00088	9606.ENSP00000007722,9606.ENSP00000013807,9606.ENSP00000044462,9606.ENSP00000162749,9606.ENSP00000164227,9606.ENSP00000171111,9606.ENSP00000199389,9606.ENSP00000203630,9606.ENSP00000205061,9606.ENSP00000209873,9606.ENSP00000215071,9606.ENSP00000216181,9606.ENSP00000216225,9606.ENSP00000216297,9606.ENSP00000216455,9606.ENSP00000216554,9606.ENSP00000216714,9606.ENSP00000216802,9606.ENSP00000217131,…
GO:0032204	Regulation of telomere maintenance	23	83	0.47	0.00091	9606.ENSP00000013807,9606.ENSP00000254942,9606.ENSP00000258091,9606.ENSP00000264951,9606.ENSP00000265433,9606.ENSP00000275603,9606.ENSP00000280326,9606.ENSP00000286788,9606.ENSP00000295688,9606.ENSP00000299300,9606.ENSP00000313199,9606.ENSP00000341826,9606.ENSP00000343535,9606.ENSP00000346694,9606.ENSP00000355759,9606.ENSP00000362441,9606.ENSP00000365694,9606.ENSP00000368100,9606.ENSP00000375978,…	ERCC1,TERF2,CCT7,XRN1,NBN,CCT6A,CCT5,CCT8,CCT3,CCT2,HNRNPD,HNRNPA1,USP7,HNRNPA2B1,PARP1,ATRX,PPP1R10,RAD50,XRCC5,CCT4,GNL3,MYC,PKIB
GO:2000112	Regulation of cellular macromolecule biosynthetic process	439	3878	0.08	0.00098	9606.ENSP00000013807,9606.ENSP00000044462,9606.ENSP00000162749,9606.ENSP00000164227,9606.ENSP00000171111,9606.ENSP00000199389,9606.ENSP00000203630,9606.ENSP00000215071,9606.ENSP00000216225,9606.ENSP00000216297,9606.ENSP00000216455,9606.ENSP00000216554,9606.ENSP00000216802,9606.ENSP00000217958,9606.ENSP00000219782,9606.ENSP00000223023,9606.ENSP00000223321,9606.ENSP00000225655,9606.ENSP00000225698,…
GO:0097237	Cellular response to toxic substance	27	109	0.42	0.0010	9606.ENSP00000221130,9606.ENSP00000223136,9606.ENSP00000250101,9606.ENSP00000262746,9606.ENSP00000265462,9606.ENSP00000270142,9606.ENSP00000296412,9606.ENSP00000298510,9606.ENSP00000301522,9606.ENSP00000319788,9606.ENSP00000326563,9606.ENSP00000345023,9606.ENSP00000356864,9606.ENSP00000358727,9606.ENSP00000361140,9606.ENSP00000363641,9606.ENSP00000364382,9606.ENSP00000367992,9606.ENSP00000368646,…	GSR,FIS1,TXNDC17,PRDX1,PRDX5,SOD1,ADH5,PRDX3,PRDX2,NQO1,KDM3B,GSTO2,MGST3,GSTO1,AKR1A1,TXN,AAED1,ESD,PRDX4,HBE1,RDH11,MGST1,GSTP1,PARK7,GSTK1,CCS,SEPW1
GO:0002429	Immune response-activating cell surface receptor signaling pathway	55	311	0.27	0.0011	9606.ENSP00000044462,9606.ENSP00000215071,9606.ENSP00000216455,9606.ENSP00000216802,9606.ENSP00000217958,9606.ENSP00000223023,9606.ENSP00000223321,9606.ENSP00000228825,9606.ENSP00000231487,9606.ENSP00000259457,9606.ENSP00000261303,9606.ENSP00000261479,9606.ENSP00000262193,9606.ENSP00000263238,9606.ENSP00000264639,9606.ENSP00000270586,9606.ENSP00000271308,9606.ENSP00000293288,9606.ENSP00000294742,…	PSMA4,PSMD8,PSMA3,PSME2,PSMD10,WASL,PSMA2,ARPC3,SKP1,PSMB7,PSMC1,PSMA6,PSMB1,ACTR3,PSMD3,PSMB6,PSMA5,BAX,ARPC5,ARPC2,CRK,PSMD1,PSMD2,PSMC5,KHDRBS1,PAK2,PDE4B,WNK1,PSMD12,STOML2,PSMB10,MYO1C,PSMB5,PSMD4,PLEKHA1,PRKACB,PSMA7,PSMB2,PSMB9,BAG6,ACTR2,MUC3A,PSME1,PSMD14,ARPC4,ARPC1B,PSMC2,PSMD13,PSMA1,BRK1,RPS6KA5,SHFM1,PSMC3,WASF2,PSMB3
GO:0006890	Retrograde vesicle-mediated transport, golgi to endoplasmic reticulum	23	84	0.46	0.0011	9606.ENSP00000000233,9606.ENSP00000160827,9606.ENSP00000249923,9606.ENSP00000256682,9606.ENSP00000258739,9606.ENSP00000262225,9606.ENSP00000262812,9606.ENSP00000263181,9606.ENSP00000264028,9606.ENSP00000303145,9606.ENSP00000303366,9606.ENSP00000310226,9606.ENSP00000321266,9606.ENSP00000329471,9606.ENSP00000330945,9606.ENSP00000349970,9606.ENSP00000353270,9606.ENSP00000357048,9606.ENSP00000377374,…	ARF5,KIF22,COPB1,ARF3,KDELR2,TMED2,COPE,KIF18A,ARCN1,TMED10,LMAN2,RAB1B,PITPNB,KDELR1,TMED9,ERGIC3,ERGIC2,COPA,ERGIC1,KDELR3,TAPBP,COPZ1,RER1
GO:0010648	Negative regulation of cell communication	179	1382	0.14	0.0011	9606.ENSP00000007722,9606.ENSP00000025008,9606.ENSP00000044462,9606.ENSP00000162044,9606.ENSP00000164227,9606.ENSP00000205061,9606.ENSP00000211314,9606.ENSP00000215071,9606.ENSP00000216106,9606.ENSP00000216225,9606.ENSP00000216455,9606.ENSP00000216802,9606.ENSP00000217958,9606.ENSP00000219548,9606.ENSP00000219782,9606.ENSP00000223321,9606.ENSP00000225698,9606.ENSP00000228251,9606.ENSP00000233809,…	ITGA3,RB1CC1,PSMA4,TMEM161A,BCL3,GLG1,TMEM14A,PSMD8,HMGXB4,RBX1,PSMA3,PSME2,PSMD10,STUB1,MAZ,PSMA2,C1QBP,YBX3,IGFBP2,ENO1,MAD2L2,DUSP4,EREG,BMP4,SOX9,INSIG2,TRAP1,PIN1,GDF15,VPS25,LGALS3,APC,PSMB7,PSMC1,PEBP1,PSMA6,PSMB1,PIH1D1,CSNK2A2,SLC9A3R1,PSMD3,PDCD6,RAB7A
GO:0045185	Maintenance of protein location	25	97	0.44	0.0011	9606.ENSP00000164227,9606.ENSP00000171111,9606.ENSP00000217958,9606.ENSP00000231487,9606.ENSP00000245787,9606.ENSP00000246747,9606.ENSP00000258739,9606.ENSP00000261517,9606.ENSP00000265729,9606.ENSP00000289749,9606.ENSP00000292385,9606.ENSP00000303908,9606.ENSP00000329471,9606.ENSP00000331152,9606.ENSP00000339191,9606.ENSP00000343023,9606.ENSP00000347206,9606.ENSP00000361930,9606.ENSP00000362924,…	BCL3,KEAP1,PSMD10,SKP1,INSIG2,ARL2,KDELR2,VPS13C,SRI,NBL1,DBN1,TWF2,KDELR1,MXI1,CAV1,SP100,GPAA1,YWHAB,GSN,TXN,TSPO,KDELR3,CHCHD10,PARK7,RER1
GO:0042176	Regulation of protein catabolic process	68	415	0.24	0.0012	9606.ENSP00000037243,9606.ENSP00000171111,9606.ENSP00000185150,9606.ENSP00000216225,9606.ENSP00000216802,9606.ENSP00000217958,9606.ENSP00000218388,9606.ENSP00000219548,9606.ENSP00000234111,9606.ENSP00000235310,9606.ENSP00000245479,9606.ENSP00000247970,9606.ENSP00000253814,9606.ENSP00000254480,9606.ENSP00000257430,9606.ENSP00000260130,9606.ENSP00000261303,9606.ENSP00000261427,9606.ENSP00000262506,…	GABARAPL2,KEAP1,ERLEC1,RBX1,PSME2,PSMD10,TIMP1,STUB1,ODC1,MAD2L2,SOX9,PIN1,NDFIP1,SMARCC1,APC,SDCBP,PSMC1,UBE2K,CSNK2A2,CD81,PDCL3,PSMD3,RAB7A,APP,MAD2L1,VPS35,UBB,PSMD1,PSMD2,MAGEF1,CLU,ATPIF1,CAV1,USP7,DDRGK1,NRD1,EGLN1,UCHL5,UFL1,CDC20,CTSA,BAG6,VPS28,PSME1,SUMO1,GIPC1,USP8,NFE2L2,CST3,ROCK1,UBAC2,RDX,PSMD14,PSMC2,BCAP31,LAPTM4B,SERPINE2,PARK7,CDKN2A,SNF8,CSNK1A1,NDUFA13,PACSIN3,MYCBP2,RAD23A,…
GO:0071103	DNA conformation change	57	328	0.27	0.0012	9606.ENSP00000216225,9606.ENSP00000245479,9606.ENSP00000253462,9606.ENSP00000255120,9606.ENSP00000256442,9606.ENSP00000265433,9606.ENSP00000283131,9606.ENSP00000296503,9606.ENSP00000296930,9606.ENSP00000304697,9606.ENSP00000307288,9606.ENSP00000310275,9606.ENSP00000311513,9606.ENSP00000312625,9606.ENSP00000317992,9606.ENSP00000318297,9606.ENSP00000325017,9606.ENSP00000326603,9606.ENSP00000332706,…	RBX1,SOX9,GINS2,NASP,CCNB1,NBN,SMARCA5,HMGB2,NPM1,UBB,MCM7,BANF1,RSF1,HP1BP3,NOC2L,RUVBL1,NCAPD2,SMCHD1,PURA,HMGB1,HNRNPA2B1,CHD4,XRCC6,TOP1,PARP1,H3F3A,HMGB3,ITGB3BP,SMARCA1,ATRX,RBBP4,HDAC1,ANXA1,HIST1H4C,RAD50,NAP1L4,WRNIP1,DDX1,XRCC5,STRA13,ASH1L,CDK1,KAT6A,CHMP1A,TOP2A,NAA10,CDKN2A,SMYD3,SSBP1,H2AFY,H2AFX,HMGA2,GTF2H3,NUSAP1,RUVBL2,GTF2H5,NAP1L1
GO:2001251	Negative regulation of chromosome organization	31	137	0.38	0.0012	9606.ENSP00000013807,9606.ENSP00000235310,9606.ENSP00000254942,9606.ENSP00000257430,9606.ENSP00000261245,9606.ENSP00000262265,9606.ENSP00000263121,9606.ENSP00000264951,9606.ENSP00000265433,9606.ENSP00000290921,9606.ENSP00000296509,9606.ENSP00000298767,9606.ENSP00000301633,9606.ENSP00000317992,9606.ENSP00000325919,9606.ENSP00000341826,9606.ENSP00000352516,9606.ENSP00000355759,9606.ENSP00000355778,…	ERCC1,MAD2L2,TERF2,APC,MNAT1,PIH1D1,SMARCB1,XRN1,NBN,CTBP1,MAD2L1,WAPAL,BIRC5,NOC2L,PSMG2,HNRNPA1,DNMT1,PARP1,H3F3A,CENPF,TPR,BUB3,CDC20,ATRX,RAD50,TRIP12,XRCC5,PTTG1,TOP2A,NAA10,H2AFY
GO:0002253	Activation of immune response	64	385	0.25	0.0013	9606.ENSP00000044462,9606.ENSP00000215071,9606.ENSP00000216455,9606.ENSP00000216802,9606.ENSP00000217958,9606.ENSP00000223023,9606.ENSP00000223321,9606.ENSP00000225698,9606.ENSP00000228825,9606.ENSP00000231487,9606.ENSP00000259457,9606.ENSP00000261303,9606.ENSP00000261479,9606.ENSP00000262193,9606.ENSP00000263238,9606.ENSP00000264639,9606.ENSP00000270586,9606.ENSP00000271308,9606.ENSP00000276079,…	PSMA4,PSMD8,PSMA3,PSME2,PSMD10,WASL,PSMA2,C1QBP,ARPC3,SKP1,PSMB7,PSMC1,PSMA6,PSMB1,ACTR3,PSMD3,PSMB6,PSMA5,NONO,BAX,ARPC5,ARPC2,CRK,PSMD1,PSMD2,PSMC5,PRKDC,KHDRBS1,CD46,PAK2,CLU,PDE4B,CFD,WNK1,HMGB1,PSMD12,STOML2,PSMB10,XRCC6,MYO1C,PSMB5,PSMD4,PLEKHA1,PRKACB,PSMA7,PSMB2,PSMB9,BAG6,ACTR2,MUC3A,PSME1,XRCC5,PSMD14,ARPC4,ARPC1B,PSMC2,PSMD13,PSMA1,BRK1,RPS6KA5,SHFM1,PSMC3,WASF2,PSMB3
GO:0006289	Nucleotide-excision repair	27	111	0.41	0.0013	9606.ENSP00000013807,9606.ENSP00000216225,9606.ENSP00000221859,9606.ENSP00000223129,9606.ENSP00000261245,9606.ENSP00000264451,9606.ENSP00000292614,9606.ENSP00000301788,9606.ENSP00000304102,9606.ENSP00000304697,9606.ENSP00000311368,9606.ENSP00000324124,9606.ENSP00000343535,9606.ENSP00000350512,9606.ENSP00000355759,9606.ENSP00000368458,9606.ENSP00000370125,9606.ENSP00000371321,9606.ENSP00000376167,…	ERCC1,RBX1,POLR2I,RPA3,MNAT1,SLC30A9,POLR2J,POLR2G,COPS6,UBB,POLD4,POLR2L,USP7,COPS5,PARP1,PCNA,HMGN1,RFC1,GPS1,POLR2F,POLR2H,TCEA1,GTF2H3,RAD23A,GTF2H5,POLR2E,POLD2
GO:0002768	Immune response-regulating cell surface receptor signaling pathway	59	346	0.26	0.0014	9606.ENSP00000044462,9606.ENSP00000215071,9606.ENSP00000216455,9606.ENSP00000216802,9606.ENSP00000217958,9606.ENSP00000223023,9606.ENSP00000223321,9606.ENSP00000228825,9606.ENSP00000231487,9606.ENSP00000259457,9606.ENSP00000261303,9606.ENSP00000261479,9606.ENSP00000262193,9606.ENSP00000263238,9606.ENSP00000264639,9606.ENSP00000270586,9606.ENSP00000271308,9606.ENSP00000293288,9606.ENSP00000294742,…	PSMA4,PSMD8,PSMA3,PSME2,PSMD10,WASL,PSMA2,ARPC3,SKP1,PSMB7,PSMC1,PSMA6,PSMB1,ACTR3,PSMD3,PSMB6,PSMA5,BAX,ARPC5,ARPC2,CRK,FOS,PSMD1,PSMD2,PSMC5,KHDRBS1,PAK2,PDE4B,WNK1,PSMD12,STOML2,CALM1,PSMB10,MYO1C,PSMB5,PSMD4,PLEKHA1,PRKACB,PSMA7,PSMB2,PSMB9,BAG6,ACTR2,MUC3A,PSME1,PPP3CA,PSMD14,ARPC4,ARPC1B,PSMC2,PSMD13,SHC1,PSMA1,BRK1,RPS6KA5,SHFM1,PSMC3,WASF2,PSMB3
GO:0019058	Viral life cycle	40	202	0.32	0.0014	9606.ENSP00000209873,9606.ENSP00000245544,9606.ENSP00000252483,9606.ENSP00000254950,9606.ENSP00000256644,9606.ENSP00000263121,9606.ENSP00000263645,9606.ENSP00000263864,9606.ENSP00000265062,9606.ENSP00000290158,9606.ENSP00000290921,9606.ENSP00000296585,9606.ENSP00000304697,9606.ENSP00000305556,9606.ENSP00000310226,9606.ENSP00000313875,9606.ENSP00000317985,9606.ENSP00000333298,9606.ENSP00000339191,…	AAAS,NUP85,PVRL2,VPS4A,LAMTOR5,SMARCB1,CD81,VAMP8,RAB7A,KPNB1,CTBP1,ITGA2,UBB,PCBP1,RAB1B,CD46,ROCK2,LAMP1,CAV1,CTSB,RPSA,PCBP2,DYNLT1,TPR,VPS28,POM121,CDK1,ITGB1,DEK,CHMP1A,HYAL2,CHMP3,PPIA,KPNA2,DAG1,HTATSF1,SLC1A5,RAN,SPCS1,PHB
GO:0034612	Response to tumor necrosis factor	49	269	0.29	0.0014	9606.ENSP00000044462,9606.ENSP00000162749,9606.ENSP00000215071,9606.ENSP00000216455,9606.ENSP00000216802,9606.ENSP00000217958,9606.ENSP00000223321,9606.ENSP00000228251,9606.ENSP00000228918,9606.ENSP00000250101,9606.ENSP00000252699,9606.ENSP00000259457,9606.ENSP00000261303,9606.ENSP00000261479,9606.ENSP00000261623,9606.ENSP00000262193,9606.ENSP00000264639,9606.ENSP00000270586,9606.ENSP00000271308,…	PSMA4,TNFRSF1A,PSMD8,PSMA3,PSME2,PSMD10,PSMA2,YBX3,LTBR,TXNDC17,ACTN4,PSMB7,PSMC1,PSMA6,CYBA,PSMB1,PSMD3,PSMB6,PSMA5,ZFP36L2,PSMD1,PSMD2,PSMC5,KARS,OCLN,PSMD12,PSMB10,STAT1,PSMB5,PSMD4,TNFRSF6B,PSMA7,ENDOG,PSMB2,PSMB9,ASAH1,PSME1,NFE2L2,AKAP12,PSMD14,ZFP36L1,PSMC2,PSMD13,HYAL2,PSMA1,LIMS1,SHFM1,PSMC3,PSMB3
GO:0044092	Negative regulation of molecular function	154	1163	0.15	0.0014	9606.ENSP00000171111,9606.ENSP00000217131,9606.ENSP00000217958,9606.ENSP00000218388,9606.ENSP00000219548,9606.ENSP00000234091,9606.ENSP00000235310,9606.ENSP00000240100,9606.ENSP00000245451,9606.ENSP00000246747,9606.ENSP00000247970,9606.ENSP00000252593,9606.ENSP00000253794,9606.ENSP00000253814,9606.ENSP00000254037,9606.ENSP00000254301,9606.ENSP00000254942,9606.ENSP00000256383,9606.ENSP00000256644,…	KEAP1,CTSZ,PSMD10,TIMP1,STUB1,ID2,MAD2L2,DUSP4,BMP4,ARL2,PIN1,BST2,VPS25,NDFIP1,ZCCHC9,LGALS3,TERF2,EIF2S1,LAMTOR5,APC,MNAT1,PEBP1,FAF2,TMED2,PIH1D1,SLC9A3R1,APLP2,EIF2AK4,YWHAE,ANXA3,PRDX5,PRKAR2A,SRI,IQGAP1,CALM2,DUSP6,APP,CD109,CSTB,PPP1R35,BAX,MAD2L1,NPM1,PRDX3,WAPAL,COX11,ANGPTL4,PRDX2,BIRC5,IBTK,ARL6IP1,QARS,RSF1,GNAI2,PAK2,PAM16,CPNE1,MET,ROCK2,NQO1,PPP2R1A,CARM1,PPP1CA,MXI1,ATPIF1,CAV1,PL…
GO:0051100	Negative regulation of binding	36	173	0.34	0.0014	9606.ENSP00000217131,9606.ENSP00000219548,9606.ENSP00000234091,9606.ENSP00000235310,9606.ENSP00000247970,9606.ENSP00000256383,9606.ENSP00000265729,9606.ENSP00000293288,9606.ENSP00000298767,9606.ENSP00000311513,9606.ENSP00000317257,9606.ENSP00000317272,9606.ENSP00000325690,9606.ENSP00000326031,9606.ENSP00000339191,9606.ENSP00000343023,9606.ENSP00000349436,9606.ENSP00000354040,9606.ENSP00000360869,…	CTSZ,STUB1,ID2,MAD2L2,PIN1,EIF2S1,SRI,BAX,WAPAL,RSF1,CPNE1,MET,CARM1,PPP1CA,CAV1,SP100,ADAM15,GTPBP4,IFIT1,DKK1,ZNF593,ID1,MSX1,SUMO1,PPP3CA,ADNP,C4orf3,ROCK1,TMBIM6,STMN1,PARK7,LRPAP1,HDAC2,HMGA2,B2M,RUVBL2
GO:0006508	Proteolysis	164	1256	0.14	0.0015	9606.ENSP00000044462,9606.ENSP00000171111,9606.ENSP00000185150,9606.ENSP00000205402,9606.ENSP00000215071,9606.ENSP00000216181,9606.ENSP00000216225,9606.ENSP00000216455,9606.ENSP00000216802,9606.ENSP00000217131,9606.ENSP00000217958,9606.ENSP00000218348,9606.ENSP00000219548,9606.ENSP00000223321,9606.ENSP00000225726,9606.ENSP00000226299,9606.ENSP00000228740,9606.ENSP00000231487,9606.ENSP00000236671,…	PSMA4,KEAP1,ERLEC1,DLD,PSMD8,MYH9,RBX1,PSMA3,PSME2,CTSZ,PSMD10,USP11,STUB1,PSMA2,CCDC47,LAP3,LTA4H,SKP1,CTSD,FBXO9,CLPP,CAPNS1,PMPCB,NEDD8,F12,VPS25,NDFIP1,VPS4A,CCNB1,APC,PSMB7,GGH,PSMC1,UBE2K,PSMA6,USP22,HERC2,FAF2,PSMB1,RNF167,SPCS2,UBE2S,PSMD3,PCNP,UQCRC2,RNPEPL1,PSMB6,PSMA5,UBXN4,DNPEP,RNF7,ST14,LONP2,RNPEP,STT3B,MAD2L1,FAM175B,HSP90B1,CLPX,PDIA3,COPS6,UBB,TMEM208,RNF187,DESI2,TADA3,PSMD1,PS…
GO:0062197	Cellular response to chemical stress	52	293	0.28	0.0015	9606.ENSP00000162044,9606.ENSP00000171111,9606.ENSP00000216714,9606.ENSP00000221130,9606.ENSP00000222462,9606.ENSP00000228251,9606.ENSP00000256383,9606.ENSP00000261623,9606.ENSP00000262746,9606.ENSP00000265462,9606.ENSP00000270142,9606.ENSP00000273258,9606.ENSP00000298510,9606.ENSP00000300574,9606.ENSP00000301522,9606.ENSP00000306245,9606.ENSP00000313199,9606.ENSP00000319788,9606.ENSP00000325748,…	TMEM161A,KEAP1,APEX1,GSR,WNT16,YBX3,EIF2S1,CYBA,PRDX1,PRDX5,SOD1,ARL6IP5,PRDX3,CRK,PRDX2,FOS,HNRNPD,NQO1,STK25,CAV1,PYCR2,NR4A2,STK39,XRCC6,PARP1,BNIP3,PLEKHA1,ENDOG,ADPRHL2,ANXA1,NUDT2,PCNA,DNM2,XRCC5,PDCD10,CDK1,MGST1,TSPO,NFE2L2,CST3,GSTP1,PYCR1,ZFP36L1,OXR1,SLC2A1,PARK7,HDAC2,HSF1,CCS,SLC25A24,PCGF2,SERPINB6
GO:0008535	Respiratory chain complex iv assembly	12	26	0.69	0.0016	9606.ENSP00000258975,9606.ENSP00000261070,9606.ENSP00000347919,9606.ENSP00000354982,9606.ENSP00000361042,9606.ENSP00000374562,9606.ENSP00000379218,9606.ENSP00000397881,9606.ENSP00000406327,9606.ENSP00000446524,9606.ENSP00000470539,9606.ENSP00000483491	TACO1,COX17,COA4,MT-CO3,SURF1,COX16,COA1,PET117,COX20,COX14,PET100,OXA1L
GO:0043436	Oxoacid metabolic process	129	944	0.16	0.0017	9606.ENSP00000162749,9606.ENSP00000168216,9606.ENSP00000205402,9606.ENSP00000215567,9606.ENSP00000216185,9606.ENSP00000216254,9606.ENSP00000217426,9606.ENSP00000217901,9606.ENSP00000220764,9606.ENSP00000221418,9606.ENSP00000222572,9606.ENSP00000228740,9606.ENSP00000229270,9606.ENSP00000229329,9606.ENSP00000231572,9606.ENSP00000232219,9606.ENSP00000234111,9606.ENSP00000234590,9606.ENSP00000243776,…	TNFRSF1A,HSD17B10,DLD,TECR,TXN2,ACO2,AHCY,IDH3G,DECR1,ECH1,PON2,LTA4H,TPI1,CMAS,RARS,RBP1,ODC1,ENO1,CHPF,HRSP12,GGH,HEXB,AARS,ILVBL,DARS,SDHA,PAPSS1,VDAC1,HIBADH,SORD,PFKL,BCKDHA,NDUFS6,HSD17B12,AASDHPPT,OXSM,PLOD2,ADH5,CRYL1,CKB,PCBD1,ECI1,DCXR,CBR4,HAS3,PAM,ASL,PDHB,QARS,GRHPR,TYMS,GCSH,PKM,FARSA,FADS1,BCAT2,PRKAG1,HADHB,KARS,MDH2,ALDH1A3,SHMT2,BSG,ADIPOR1,PYCR2,PPA2,DALRD3,GSTO2,PTGES2,ETFB,AC…
GO:0051881	Regulation of mitochondrial membrane potential	21	75	0.47	0.0017	9606.ENSP00000270142,9606.ENSP00000273258,9606.ENSP00000293288,9606.ENSP00000298510,9606.ENSP00000302114,9606.ENSP00000304697,9606.ENSP00000318822,9606.ENSP00000335203,9606.ENSP00000342513,9606.ENSP00000343885,9606.ENSP00000348886,9606.ENSP00000355759,9606.ENSP00000357625,9606.ENSP00000364935,9606.ENSP00000378040,9606.ENSP00000379563,9606.ENSP00000384949,9606.ENSP00000392709,9606.ENSP00000418770,…	SOD1,ARL6IP5,BAX,PRDX3,PRELID1,UBB,BID,ATPIF1,IFI6,PPA2,STOML2,PARP1,BNIP3,CLIC1,BAD,TSPO,PYCR1,NDUFS1,PARK7,CDKN2A,HEBP2
GO:0009636	Response to toxic substance	42	219	0.31	0.0018	9606.ENSP00000221130,9606.ENSP00000222572,9606.ENSP00000223136,9606.ENSP00000229390,9606.ENSP00000245185,9606.ENSP00000250101,9606.ENSP00000256442,9606.ENSP00000257904,9606.ENSP00000262746,9606.ENSP00000264193,9606.ENSP00000265462,9606.ENSP00000270142,9606.ENSP00000293288,9606.ENSP00000296412,9606.ENSP00000298510,9606.ENSP00000298767,9606.ENSP00000301522,9606.ENSP00000306245,9606.ENSP00000307706,…	GSR,PON2,FIS1,SRSF9,MT2A,TXNDC17,CCNB1,CDK4,PRDX1,CPOX,PRDX5,SOD1,BAX,ADH5,PRDX3,WAPAL,PRDX2,FOS,MT1E,NQO1,KDM3B,GSTO2,MGST3,GSTO1,AKR1A1,TXN,AAED1,ESD,PRDX4,HBE1,SLC22A18,RDH11,MT1X,MGST1,NFE2L2,MBP,GSTP1,PARK7,GSTK1,CCS,SEPW1,EPHX1
GO:0033617	Mitochondrial cytochrome c oxidase assembly	11	22	0.73	0.0018	9606.ENSP00000258975,9606.ENSP00000261070,9606.ENSP00000347919,9606.ENSP00000361042,9606.ENSP00000374562,9606.ENSP00000379218,9606.ENSP00000397881,9606.ENSP00000406327,9606.ENSP00000446524,9606.ENSP00000470539,9606.ENSP00000483491	TACO1,COX17,COA4,SURF1,COX16,COA1,PET117,COX20,COX14,PET100,OXA1L
GO:0032507	Maintenance of protein location in cell	19	64	0.5	0.0019	9606.ENSP00000164227,9606.ENSP00000231487,9606.ENSP00000245787,9606.ENSP00000246747,9606.ENSP00000258739,9606.ENSP00000261517,9606.ENSP00000292385,9606.ENSP00000303908,9606.ENSP00000329471,9606.ENSP00000339191,9606.ENSP00000343023,9606.ENSP00000347206,9606.ENSP00000362924,9606.ENSP00000363641,9606.ENSP00000379563,9606.ENSP00000386918,9606.ENSP00000418428,9606.ENSP00000418770,9606.ENSP00000475168	BCL3,SKP1,INSIG2,ARL2,KDELR2,VPS13C,DBN1,TWF2,KDELR1,CAV1,SP100,GPAA1,GSN,TXN,TSPO,KDELR3,CHCHD10,PARK7,RER1
GO:0034250	Positive regulation of cellular amide metabolic process	34	162	0.35	0.0019	9606.ENSP00000162749,9606.ENSP00000164227,9606.ENSP00000225698,9606.ENSP00000228251,9606.ENSP00000244745,9606.ENSP00000253039,9606.ENSP00000257904,9606.ENSP00000263791,9606.ENSP00000281141,9606.ENSP00000284981,9606.ENSP00000296585,9606.ENSP00000296930,9606.ENSP00000301788,9606.ENSP00000302768,9606.ENSP00000309126,9606.ENSP00000312356,9606.ENSP00000313199,9606.ENSP00000313420,9606.ENSP00000313603,…	TNFRSF1A,BCL3,C1QBP,YBX3,SOX4,EIF2S3,CDK4,EIF2AK4,CDC123,APP,ITGA2,NPM1,POLR2G,PAIP1,NSUN5,TRMT10C,HNRNPD,PRKDC,ABCF1,KHDRBS1,CLU,ROCK2,RPS27L,USP16,EIF5A,LARP1,FXR1,EIF6,RBM3,DDX39B,NFE2L2,ELAVL1,CNBP,MRPS27
GO:0043412	Macromolecule modification	375	3277	0.09	0.0019	9606.ENSP00000001008,9606.ENSP00000002165,9606.ENSP00000007390,9606.ENSP00000044462,9606.ENSP00000054950,9606.ENSP00000168216,9606.ENSP00000171111,9606.ENSP00000196061,9606.ENSP00000199389,9606.ENSP00000205402,9606.ENSP00000209873,9606.ENSP00000210060,9606.ENSP00000215071,9606.ENSP00000216225,9606.ENSP00000216330,9606.ENSP00000216455,9606.ENSP00000216714,9606.ENSP00000216802,9606.ENSP00000217958,…
GO:1901700	Response to oxygen-containing compound	197	1567	0.13	0.0019	9606.ENSP00000013807,9606.ENSP00000162044,9606.ENSP00000216185,9606.ENSP00000216714,9606.ENSP00000216862,9606.ENSP00000218388,9606.ENSP00000223136,9606.ENSP00000227507,9606.ENSP00000233809,9606.ENSP00000244745,9606.ENSP00000244869,9606.ENSP00000245479,9606.ENSP00000245787,9606.ENSP00000253413,9606.ENSP00000254480,9606.ENSP00000255120,9606.ENSP00000256442,9606.ENSP00000256644,9606.ENSP00000257430,…
GO:0051052	Regulation of dna metabolic process	60	360	0.25	0.0020	9606.ENSP00000013807,9606.ENSP00000162044,9606.ENSP00000235310,9606.ENSP00000253814,9606.ENSP00000254942,9606.ENSP00000258091,9606.ENSP00000264908,9606.ENSP00000264951,9606.ENSP00000265073,9606.ENSP00000265433,9606.ENSP00000275603,9606.ENSP00000279387,9606.ENSP00000280326,9606.ENSP00000286788,9606.ENSP00000292408,9606.ENSP00000293288,9606.ENSP00000295688,9606.ENSP00000296930,9606.ENSP00000299300,…	ERCC1,TMEM161A,MAD2L2,NDFIP1,TERF2,CCT7,ANXA3,XRN1,SUB1,NBN,CCT6A,PPP4C,CCT5,CCT8,FGFR4,BAX,CCT3,NPM1,CCT2,HNRNPD,PRKDC,MAGEF1,PAM16,EXOSC3,SMCHD1,UBE2V1,HNRNPA1,USP7,HMGB1,HNRNPA2B1,PARP9,MPHOSPH8,PARP1,NUCKS1,ENDOG,RLF,ATRX,TFDP1,PPP1R10,DFFA,ACTR2,RAD50,PCNA,WRNIP1,TRIP12,XRCC5,CCT4,DDX39B,DEK,GNL3,CDKN2A,UBE2V2,HSF1,H2AFX,HMGA2,KPNA2,WDR18,MYC,PKIB,PTGES3
GO:2001252	Positive regulation of chromosome organization	37	184	0.33	0.0020	9606.ENSP00000013807,9606.ENSP00000256442,9606.ENSP00000258091,9606.ENSP00000261531,9606.ENSP00000262265,9606.ENSP00000263121,9606.ENSP00000265433,9606.ENSP00000275603,9606.ENSP00000280326,9606.ENSP00000284981,9606.ENSP00000286788,9606.ENSP00000290921,9606.ENSP00000295688,9606.ENSP00000299300,9606.ENSP00000313199,9606.ENSP00000313983,9606.ENSP00000341826,9606.ENSP00000346694,9606.ENSP00000352516,…	ERCC1,CCNB1,CCT7,SNW1,PIH1D1,SMARCB1,NBN,CCT6A,CCT5,APP,CCT8,CTBP1,CCT3,CCT2,HNRNPD,WHSC1L1,HNRNPA1,HNRNPA2B1,DNMT1,CTR9,MPHOSPH8,TPR,ATRX,NELFE,PPP1R10,RAD50,XRCC5,CCT4,BRD7,MIER1,GNL3,SSBP1,H2AFY,WBP2,RUVBL2,RPS6KA5,PKIB
GO:0050851	Antigen receptor-mediated signaling pathway	39	199	0.32	0.0021	9606.ENSP00000044462,9606.ENSP00000215071,9606.ENSP00000216455,9606.ENSP00000216802,9606.ENSP00000217958,9606.ENSP00000223321,9606.ENSP00000231487,9606.ENSP00000259457,9606.ENSP00000261303,9606.ENSP00000261479,9606.ENSP00000262193,9606.ENSP00000264639,9606.ENSP00000270586,9606.ENSP00000271308,9606.ENSP00000293288,9606.ENSP00000309474,9606.ENSP00000310129,9606.ENSP00000310572,9606.ENSP00000313829,…	PSMA4,PSMD8,PSMA3,PSME2,PSMD10,PSMA2,SKP1,PSMB7,PSMC1,PSMA6,PSMB1,PSMD3,PSMB6,PSMA5,BAX,PSMD1,PSMD2,PSMC5,KHDRBS1,PAK2,PDE4B,WNK1,PSMD12,STOML2,PSMB10,PSMB5,PSMD4,PLEKHA1,PSMA7,PSMB2,PSMB9,PSME1,PSMD14,PSMC2,PSMD13,PSMA1,SHFM1,PSMC3,PSMB3
GO:0033046	Negative regulation of sister chromatid segregation	13	32	0.64	0.0022	9606.ENSP00000235310,9606.ENSP00000257430,9606.ENSP00000296509,9606.ENSP00000298767,9606.ENSP00000301633,9606.ENSP00000325919,9606.ENSP00000355922,9606.ENSP00000356448,9606.ENSP00000357858,9606.ENSP00000361540,9606.ENSP00000362441,9606.ENSP00000377536,9606.ENSP00000417763	MAD2L2,APC,MAD2L1,WAPAL,BIRC5,PSMG2,CENPF,TPR,BUB3,CDC20,ATRX,PTTG1,NAA10
GO:1902531	Regulation of intracellular signal transduction	222	1807	0.12	0.0022	9606.ENSP00000006526,9606.ENSP00000007722,9606.ENSP00000025008,9606.ENSP00000162044,9606.ENSP00000162749,9606.ENSP00000164227,9606.ENSP00000200457,9606.ENSP00000216297,9606.ENSP00000217958,9606.ENSP00000219782,9606.ENSP00000222462,9606.ENSP00000223129,9606.ENSP00000223136,9606.ENSP00000225698,9606.ENSP00000228251,9606.ENSP00000228280,9606.ENSP00000228918,9606.ENSP00000233057,9606.ENSP00000234590,…
GO:0010605	Negative regulation of macromolecule metabolic process	333	2875	0.09	0.0023	9606.ENSP00000006526,9606.ENSP00000013807,9606.ENSP00000037243,9606.ENSP00000164227,9606.ENSP00000185150,9606.ENSP00000199389,9606.ENSP00000205061,9606.ENSP00000216714,9606.ENSP00000217131,9606.ENSP00000217958,9606.ENSP00000218388,9606.ENSP00000219169,9606.ENSP00000221233,9606.ENSP00000225698,9606.ENSP00000227507,9606.ENSP00000228251,9606.ENSP00000228741,9606.ENSP00000229390,9606.ENSP00000230056,…
GO:0018208	Peptidyl-proline modification	18	60	0.5	0.0026	9606.ENSP00000001008,9606.ENSP00000216330,9606.ENSP00000247970,9606.ENSP00000253329,9606.ENSP00000286175,9606.ENSP00000300026,9606.ENSP00000303057,9606.ENSP00000306614,9606.ENSP00000323696,9606.ENSP00000341422,9606.ENSP00000355601,9606.ENSP00000362773,9606.ENSP00000368646,9606.ENSP00000370460,9606.ENSP00000383003,9606.ENSP00000419425,9606.ENSP00000476767,9606.ENSP00000483489	FKBP4,FKBP3,PIN1,PPIL4,PPIL3,PPIB,PPIC,PPIH,CRTAP,P4HTM,EGLN1,PIN4,PRDX4,CWC27,FKBP1A,PPIA,FKBP8,NTMT1
GO:0051701	Interaction with host	32	151	0.35	0.0026	9606.ENSP00000233057,9606.ENSP00000252483,9606.ENSP00000254950,9606.ENSP00000263645,9606.ENSP00000263791,9606.ENSP00000263864,9606.ENSP00000265062,9606.ENSP00000265097,9606.ENSP00000290158,9606.ENSP00000295899,9606.ENSP00000296585,9606.ENSP00000303830,9606.ENSP00000313875,9606.ENSP00000317272,9606.ENSP00000333298,9606.ENSP00000339191,9606.ENSP00000345672,9606.ENSP00000346067,9606.ENSP00000356056,…	EIF2AK2,PVRL2,VPS4A,CD81,EIF2AK4,VAMP8,RAB7A,THOC3,KPNB1,THOC7,ITGA2,INSR,CD46,MET,LAMP1,CAV1,CTSB,RPSA,DYNLT1,IFIT1,SERPINB9,BAD,CDK1,ITGB1,DDX39B,HYAL2,PPIA,KPNA2,PHB2,DAG1,SLC1A5,PHB
GO:0060341	Regulation of cellular localization	137	1027	0.15	0.0026	9606.ENSP00000007722,9606.ENSP00000185150,9606.ENSP00000209873,9606.ENSP00000219169,9606.ENSP00000223136,9606.ENSP00000225724,9606.ENSP00000233596,9606.ENSP00000238892,9606.ENSP00000245451,9606.ENSP00000247970,9606.ENSP00000251047,9606.ENSP00000253925,9606.ENSP00000254301,9606.ENSP00000254950,9606.ENSP00000256644,9606.ENSP00000257430,9606.ENSP00000258091,9606.ENSP00000261205,9606.ENSP00000261623,…	ITGA3,ERLEC1,AAAS,NUTF2,FIS1,GOSR1,REEP6,CRIPT,BMP4,PIN1,LMAN1,PPFIA1,LGALS3,VPS4A,LAMTOR5,APC,CCT7,SYT1,CYBA,MESDC2,CSNK2A2,MAP2K2,EHD2,CD81,VAMP8,YWHAE,B3GAT3,SRI,IQGAP1,SAE1,CALM2,CCT6A,CCT5,APP,CCT8,TIAM1,APPL1,AP2M1,BAX,CCT3,ICE1,F2RL1,WAPAL,VPS35,CCT2,SLC25A23,TRIM8,ADORA2B,IBTK,JAGN1,KHDRBS1,SSH1,ROCK2,BID,PCM1,HAX1,FES,LAMP1,ATPIF1,PLS1,EPB41L2,ATAD1,CAV1,CAMK2D,HUWE1,PTPN11,SP100,EPB41,D…
GO:0071702	Organic substance transport	260	2173	0.1	0.0026	9606.ENSP00000000233,9606.ENSP00000000412,9606.ENSP00000037243,9606.ENSP00000185150,9606.ENSP00000194214,9606.ENSP00000205636,9606.ENSP00000209873,9606.ENSP00000214869,9606.ENSP00000215570,9606.ENSP00000215882,9606.ENSP00000216034,9606.ENSP00000216181,9606.ENSP00000217159,9606.ENSP00000219169,9606.ENSP00000219479,9606.ENSP00000221418,9606.ENSP00000222005,9606.ENSP00000223136,9606.ENSP00000225665,…
GO:0006914	Autophagy	48	270	0.28	0.0027	9606.ENSP00000025008,9606.ENSP00000037243,9606.ENSP00000200181,9606.ENSP00000216034,9606.ENSP00000219548,9606.ENSP00000223136,9606.ENSP00000237642,9606.ENSP00000253794,9606.ENSP00000254950,9606.ENSP00000262506,9606.ENSP00000263864,9606.ENSP00000265062,9606.ENSP00000265333,9606.ENSP00000273986,9606.ENSP00000278903,9606.ENSP00000279281,9606.ENSP00000284320,9606.ENSP00000288828,9606.ENSP00000300935,…	RB1CC1,GABARAPL2,ITGB4,TOMM22,STUB1,FIS1,STBD1,VPS25,VPS4A,CSNK2A2,VAMP8,RAB7A,VDAC1,CISD2,EI24,VPS51,TOMM70A,WIPI2,RAB8A,TMEM208,RAB1B,SNX14,CLU,PRKAG1,HMGB1,BNIP3,SNAPIN,ANXA7,STX12,CSNK2B,VPS28,FUNDC1,SQSTM1,DYNLL1,EMC6,TOMM6,TMBIM6,TEX264,CALCOCO2,CHMP3,TOMM40,NBR1,PARK7,CDKN2A,SNF8,PHB2,USP10,ARFIP2
GO:0031399	Regulation of protein modification process	228	1870	0.11	0.0027	9606.ENSP00000006526,9606.ENSP00000025008,9606.ENSP00000162749,9606.ENSP00000199389,9606.ENSP00000216225,9606.ENSP00000217958,9606.ENSP00000219548,9606.ENSP00000222005,9606.ENSP00000222462,9606.ENSP00000227507,9606.ENSP00000228280,9606.ENSP00000228918,9606.ENSP00000231487,9606.ENSP00000233057,9606.ENSP00000234038,9606.ENSP00000235310,9606.ENSP00000240100,9606.ENSP00000244745,9606.ENSP00000244869,…
GO:0051651	Maintenance of location in cell	23	91	0.43	0.0027	9606.ENSP00000164227,9606.ENSP00000231487,9606.ENSP00000245787,9606.ENSP00000246747,9606.ENSP00000258739,9606.ENSP00000261517,9606.ENSP00000265729,9606.ENSP00000292385,9606.ENSP00000299767,9606.ENSP00000303908,9606.ENSP00000305692,9606.ENSP00000320866,9606.ENSP00000329471,9606.ENSP00000339191,9606.ENSP00000343023,9606.ENSP00000347206,9606.ENSP00000362924,9606.ENSP00000363641,9606.ENSP00000379563,…	BCL3,SKP1,INSIG2,ARL2,KDELR2,VPS13C,SRI,DBN1,HSP90B1,TWF2,GAA,CALR,KDELR1,CAV1,SP100,GPAA1,GSN,TXN,TSPO,KDELR3,CHCHD10,PARK7,RER1
GO:1904871	Positive regulation of protein localization to cajal body	8	11	0.89	0.0027	9606.ENSP00000258091,9606.ENSP00000275603,9606.ENSP00000280326,9606.ENSP00000286788,9606.ENSP00000295688,9606.ENSP00000299300,9606.ENSP00000377958,9606.ENSP00000422626	CCT7,CCT6A,CCT5,CCT8,CCT3,CCT2,CCT4,LARP7
GO:0045727	Positive regulation of translation	29	131	0.37	0.0028	9606.ENSP00000164227,9606.ENSP00000225698,9606.ENSP00000228251,9606.ENSP00000244745,9606.ENSP00000253039,9606.ENSP00000257904,9606.ENSP00000263791,9606.ENSP00000281141,9606.ENSP00000296585,9606.ENSP00000296930,9606.ENSP00000301788,9606.ENSP00000302768,9606.ENSP00000309126,9606.ENSP00000312356,9606.ENSP00000313199,9606.ENSP00000313420,9606.ENSP00000313603,9606.ENSP00000313829,9606.ENSP00000331019,…	BCL3,C1QBP,YBX3,SOX4,EIF2S3,CDK4,EIF2AK4,CDC123,ITGA2,NPM1,POLR2G,PAIP1,NSUN5,TRMT10C,HNRNPD,PRKDC,ABCF1,KHDRBS1,RPS27L,USP16,EIF5A,LARP1,FXR1,EIF6,RBM3,DDX39B,ELAVL1,CNBP,MRPS27
GO:2000116	Regulation of cysteine-type endopeptidase activity	44	240	0.29	0.0028	9606.ENSP00000223136,9606.ENSP00000233893,9606.ENSP00000236671,9606.ENSP00000256644,9606.ENSP00000262265,9606.ENSP00000264335,9606.ENSP00000264933,9606.ENSP00000265462,9606.ENSP00000273258,9606.ENSP00000284981,9606.ENSP00000293288,9606.ENSP00000298510,9606.ENSP00000301633,9606.ENSP00000306788,9606.ENSP00000314067,9606.ENSP00000314556,9606.ENSP00000318822,9606.ENSP00000327168,9606.ENSP00000331019,…	FIS1,HSPE1,CTSD,LAMTOR5,PIH1D1,YWHAE,PDCD6,PRDX5,ARL6IP5,APP,BAX,PRDX3,BIRC5,ARL6IP1,PAK2,UACA,BID,PRR7,RPS27L,PLAUR,IFI6,HMGB1,NGFRAP1,MTCH1,GSN,PSMB9,ASPH,SERPINB9,HSPD1,BAD,CAST,BCAP31,PERP,PARK7,CDKN2A,FAM162A,POR,NDUFA13,TNFAIP8,HSF1,PDCD2,NOL3,PDCD5,MYC
GO:1904814	Regulation of protein localization to chromosome, telomeric region	9	15	0.8	0.0029	9606.ENSP00000258091,9606.ENSP00000275603,9606.ENSP00000280326,9606.ENSP00000286788,9606.ENSP00000295688,9606.ENSP00000299300,9606.ENSP00000377958,9606.ENSP00000395772,9606.ENSP00000423563	CCT7,CCT6A,CCT5,CCT8,CCT3,CCT2,CCT4,GNL3,H2AFY
GO:0010038	Response to metal ion	60	367	0.24	0.0031	9606.ENSP00000013807,9606.ENSP00000215375,9606.ENSP00000227507,9606.ENSP00000233809,9606.ENSP00000234091,9606.ENSP00000245185,9606.ENSP00000256383,9606.ENSP00000256442,9606.ENSP00000257904,9606.ENSP00000260118,9606.ENSP00000261205,9606.ENSP00000261245,9606.ENSP00000264193,9606.ENSP00000264933,9606.ENSP00000267814,9606.ENSP00000268182,9606.ENSP00000270142,9606.ENSP00000272298,9606.ENSP00000284981,…	ERCC1,ATP5D,CCND1,IGFBP2,ID2,MT2A,EIF2S1,CCNB1,CDK4,GGH,SYT1,MNAT1,CPOX,PDCD6,SORD,IQGAP1,SOD1,CALM2,APP,SLC25A23,PAM,FOS,MT1E,HNRNPD,CPNE1,NQO1,CALR,PPP1CA,CRIP1,BSG,CAV1,CAMK2D,MEF2A,CALM1,PARP1,BNIP3,S100A13,UROS,AHCYL1,ENDOG,ANXA7,GSN,CUTA,PCNA,ASPH,LOXL2,SUMO1,MT1X,BAD,PPP3CA,CDK1,TSPO,NUDT1,NFE2L2,ANXA11,PARK7,HSF1,B2M,SLC25A24,CPNE3
GO:1902903	Regulation of supramolecular fiber organization	60	368	0.24	0.0033	9606.ENSP00000001008,9606.ENSP00000223023,9606.ENSP00000225655,9606.ENSP00000228825,9606.ENSP00000246747,9606.ENSP00000249014,9606.ENSP00000253925,9606.ENSP00000257430,9606.ENSP00000263168,9606.ENSP00000263238,9606.ENSP00000263867,9606.ENSP00000274000,9606.ENSP00000281172,9606.ENSP00000281537,9606.ENSP00000284981,9606.ENSP00000292385,9606.ENSP00000294742,9606.ENSP00000295324,9606.ENSP00000295685,…	FKBP4,WASL,PFN1,ARPC3,ARL2,CDC42EP1,PPFIA1,APC,CAPZA1,ACTR3,CAPG,AP1AR,EPS8,TJP1,APP,DBN1,ARPC5,CDC42EP3,ARPC2,F2RL1,C16orf45,TPX2,TWF2,TMOD3,PAK2,CLU,SSH1,MET,ROCK2,HAX1,FES,ARPC5L,OCLN,SPTBN1,MYO1C,DCTN1,CD47,ARHGAP18,TACSTD2,GSN,ID1,ACTR2,CKAP2,ROCK1,RDX,TRIOBP,ARHGAP35,ARPC4,ARPC1B,CAPZB,PHLDB2,STMN1,PARK7,FAM49B,BRK1,CFL1,CKAP5,EML2,WASF2,ARFIP2
GO:0006099	Tricarboxylic acid cycle	13	34	0.61	0.0034	9606.ENSP00000205402,9606.ENSP00000216254,9606.ENSP00000217901,9606.ENSP00000264932,9606.ENSP00000307241,9606.ENSP00000327070,9606.ENSP00000356953,9606.ENSP00000364649,9606.ENSP00000364699,9606.ENSP00000370223,9606.ENSP00000390265,9606.ENSP00000419325,9606.ENSP00000438144	DLD,ACO2,IDH3G,SDHA,PDHB,MDH2,SDHC,SDHB,SDHD,IDH3B,IDH1,SUCLG2,MDH1
GO:0043254	Regulation of protein-containing complex assembly	70	451	0.22	0.0035	9606.ENSP00000001008,9606.ENSP00000013807,9606.ENSP00000216115,9606.ENSP00000216225,9606.ENSP00000219548,9606.ENSP00000223023,9606.ENSP00000223129,9606.ENSP00000225655,9606.ENSP00000228825,9606.ENSP00000233057,9606.ENSP00000246747,9606.ENSP00000249014,9606.ENSP00000254301,9606.ENSP00000262265,9606.ENSP00000263168,9606.ENSP00000263238,9606.ENSP00000263867,9606.ENSP00000274000,9606.ENSP00000281172,…	FKBP4,ERCC1,BIK,RBX1,STUB1,WASL,RPA3,PFN1,ARPC3,EIF2AK2,ARL2,CDC42EP1,LGALS3,PIH1D1,CAPZA1,ACTR3,CAPG,AP1AR,EPS8,DBN1,BAX,ARPC5,CDC42EP3,ARPC2,ICE1,VPS35,TWF2,TMOD3,PSMC5,CLU,SSH1,MET,BID,HAX1,FES,MPP7,EIF4EBP1,PTPN11,HMGB1,ARPC5L,OCLN,SPTBN1,MYO1C,CLDN7,DCTN1,PARP1,H3F3A,ARHGAP18,GSN,DKK1,ACTR2,SUMO1,RDX,TRIOBP,ARPC4,ARPC1B,PSMC2,CAPZB,STMN1,PARK7,FAM49B,HSF1,BRK1,CKAP5,GTF2H3,EML2,GTF2H5,PSMC3,…
GO:0010950	Positive regulation of endopeptidase activity	35	176	0.33	0.0036	9606.ENSP00000216802,9606.ENSP00000223136,9606.ENSP00000233893,9606.ENSP00000236671,9606.ENSP00000264657,9606.ENSP00000264933,9606.ENSP00000273258,9606.ENSP00000284981,9606.ENSP00000293288,9606.ENSP00000302114,9606.ENSP00000314556,9606.ENSP00000317985,9606.ENSP00000318822,9606.ENSP00000327168,9606.ENSP00000331019,9606.ENSP00000345347,9606.ENSP00000361728,9606.ENSP00000362730,9606.ENSP00000362924,…	PSME2,FIS1,HSPE1,CTSD,STAT3,PDCD6,ARL6IP5,APP,BAX,PRELID1,UACA,ROCK2,BID,PRR7,RPS27L,HMGB1,NGFRAP1,MTCH1,GSN,ASPH,PSME1,HSPD1,BAD,MBP,PSMD14,BCAP31,PERP,CDKN2A,FAM162A,NDUFA13,HSF1,PDCD2,PDCD5,PSENEN,MYC
GO:0045839	Negative regulation of mitotic nuclear division	14	40	0.57	0.0040	9606.ENSP00000235310,9606.ENSP00000245451,9606.ENSP00000257430,9606.ENSP00000296509,9606.ENSP00000301633,9606.ENSP00000325919,9606.ENSP00000342676,9606.ENSP00000355922,9606.ENSP00000356448,9606.ENSP00000357858,9606.ENSP00000361540,9606.ENSP00000362441,9606.ENSP00000377536,9606.ENSP00000417763	MAD2L2,BMP4,APC,MAD2L1,BIRC5,PSMG2,AURKAIP1,CENPF,TPR,BUB3,CDC20,ATRX,PTTG1,NAA10
GO:0016236	Macroautophagy	32	156	0.34	0.0041	9606.ENSP00000025008,9606.ENSP00000037243,9606.ENSP00000216034,9606.ENSP00000237642,9606.ENSP00000253794,9606.ENSP00000254950,9606.ENSP00000262506,9606.ENSP00000263864,9606.ENSP00000265062,9606.ENSP00000265333,9606.ENSP00000278903,9606.ENSP00000284320,9606.ENSP00000288828,9606.ENSP00000310226,9606.ENSP00000313121,9606.ENSP00000323867,9606.ENSP00000357674,9606.ENSP00000363054,9606.ENSP00000365042,…	RB1CC1,GABARAPL2,TOMM22,STBD1,VPS25,VPS4A,CSNK2A2,VAMP8,RAB7A,VDAC1,EI24,TOMM70A,WIPI2,RAB1B,SNX14,PRKAG1,SNAPIN,STX12,CSNK2B,VPS28,FUNDC1,SQSTM1,DYNLL1,EMC6,TOMM6,TEX264,CALCOCO2,CHMP3,TOMM40,NBR1,SNF8,PHB2
GO:0051054	Positive regulation of dna metabolic process	38	200	0.31	0.0042	9606.ENSP00000013807,9606.ENSP00000162044,9606.ENSP00000235310,9606.ENSP00000258091,9606.ENSP00000264908,9606.ENSP00000265433,9606.ENSP00000275603,9606.ENSP00000280326,9606.ENSP00000286788,9606.ENSP00000292408,9606.ENSP00000293288,9606.ENSP00000295688,9606.ENSP00000299300,9606.ENSP00000313199,9606.ENSP00000313420,9606.ENSP00000323046,9606.ENSP00000326603,9606.ENSP00000341826,9606.ENSP00000343535,…	ERCC1,TMEM161A,MAD2L2,CCT7,ANXA3,NBN,CCT6A,CCT5,CCT8,FGFR4,BAX,CCT3,CCT2,HNRNPD,PRKDC,EXOSC3,SMCHD1,HNRNPA1,USP7,HMGB1,HNRNPA2B1,PARP9,PARP1,ENDOG,ATRX,PPP1R10,ACTR2,RAD50,PCNA,XRCC5,CCT4,DDX39B,GNL3,HSF1,H2AFX,MYC,PKIB,PTGES3
GO:0033048	Negative regulation of mitotic sister chromatid segregation	12	30	0.63	0.0043	9606.ENSP00000235310,9606.ENSP00000257430,9606.ENSP00000296509,9606.ENSP00000301633,9606.ENSP00000325919,9606.ENSP00000355922,9606.ENSP00000356448,9606.ENSP00000357858,9606.ENSP00000361540,9606.ENSP00000362441,9606.ENSP00000377536,9606.ENSP00000417763	MAD2L2,APC,MAD2L1,BIRC5,PSMG2,CENPF,TPR,BUB3,CDC20,ATRX,PTTG1,NAA10
GO:1901135	Carbohydrate derivative metabolic process	131	987	0.15	0.0043	9606.ENSP00000002165,9606.ENSP00000002596,9606.ENSP00000205402,9606.ENSP00000210444,9606.ENSP00000215375,9606.ENSP00000215567,9606.ENSP00000215882,9606.ENSP00000217426,9606.ENSP00000219302,9606.ENSP00000219479,9606.ENSP00000229270,9606.ENSP00000229329,9606.ENSP00000230048,9606.ENSP00000230431,9606.ENSP00000234590,9606.ENSP00000235835,9606.ENSP00000237530,9606.ENSP00000243776,9606.ENSP00000245552,…	FUCA2,HS3ST1,DLD,NANS,ATP5D,TECR,SLC25A1,AHCY,NME3,NME4,TPI1,CMAS,ACOT13,DNPH1,ENO1,AKR7A2,RPN2,CHPF,NT5C,DAD1,LMAN1,PGLS,MACROD1,NT5E,COX5B,HEXB,ATP5B,DGUOK,PAPSS1,B3GAT3,PHLDA1,SORD,GALNT1,PFKL,PYURF,HSD17B12,OXSM,PIGF,UXS1,ATP5G3,ATP5O,ATP5J2,BAX,KRTCAP2,STT3B,CRYL1,ATP5H,TK1,DCXR,CBR4,C1GALT1C1,HAS3,ATP5I,PDHB,RFNG,DPY19L1,GLTP,TYMS,CYC1,PKM,TALDO1,DPM2,DCTPP1,PDE4B,NME1,MGAT4B,GANAB,SUMF2,FB…
GO:0006418	tRNA aminoacylation for protein translation	15	46	0.54	0.0044	9606.ENSP00000231572,9606.ENSP00000261772,9606.ENSP00000264161,9606.ENSP00000307567,9606.ENSP00000320309,9606.ENSP00000325448,9606.ENSP00000343885,9606.ENSP00000344989,9606.ENSP00000355889,9606.ENSP00000355890,9606.ENSP00000364815,9606.ENSP00000369038,9606.ENSP00000377954,9606.ENSP00000378191,9606.ENSP00000425634	RARS,AARS,DARS,QARS,FARSA,KARS,PPA2,DALRD3,IARS2,EPRS,VARS,EEF1E1,LARS,AIMP1,HARS
GO:1900182	Positive regulation of protein localization to nucleus	21	82	0.43	0.0044	9606.ENSP00000219169,9606.ENSP00000256644,9606.ENSP00000258091,9606.ENSP00000275603,9606.ENSP00000280326,9606.ENSP00000286788,9606.ENSP00000295688,9606.ENSP00000299300,9606.ENSP00000302120,9606.ENSP00000352264,9606.ENSP00000353512,9606.ENSP00000355759,9606.ENSP00000356448,9606.ENSP00000377508,9606.ENSP00000377958,9606.ENSP00000378699,9606.ENSP00000401853,9606.ENSP00000418770,9606.ENSP00000418915,…	NUTF2,LAMTOR5,CCT7,CCT6A,CCT5,CCT8,CCT3,CCT2,TRIM8,CD2AP,PARP9,PARP1,TPR,JUP,CCT4,CDK1,HYAL2,PARK7,CDKN2A,LARP7,RAN
GO:2001242	Regulation of intrinsic apoptotic signaling pathway	33	164	0.33	0.0044	9606.ENSP00000162044,9606.ENSP00000223136,9606.ENSP00000228251,9606.ENSP00000234590,9606.ENSP00000246957,9606.ENSP00000262613,9606.ENSP00000270142,9606.ENSP00000276079,9606.ENSP00000293288,9606.ENSP00000304697,9606.ENSP00000314380,9606.ENSP00000315130,9606.ENSP00000317992,9606.ENSP00000318822,9606.ENSP00000319412,9606.ENSP00000325958,9606.ENSP00000338927,9606.ENSP00000339191,9606.ENSP00000339328,…	TMEM161A,FIS1,YBX3,ENO1,TRAP1,SLC9A3R1,SOD1,NONO,BAX,UBB,GRINA,CLU,NOC2L,BID,ARMC10,PTPMT1,ZNF385A,CAV1,PLAUR,OPA1,PARP1,TXNDC12,HDAC1,HNRNPK,MSX1,URI1,BAD,NFE2L2,TMBIM6,BCAP31,PARK7,NDUFA13,NOL3
GO:0043281	Regulation of cysteine-type endopeptidase activity involved in apoptotic process	40	216	0.29	0.0045	9606.ENSP00000223136,9606.ENSP00000233893,9606.ENSP00000236671,9606.ENSP00000256644,9606.ENSP00000262265,9606.ENSP00000264335,9606.ENSP00000264933,9606.ENSP00000265462,9606.ENSP00000273258,9606.ENSP00000284981,9606.ENSP00000293288,9606.ENSP00000298510,9606.ENSP00000301633,9606.ENSP00000306788,9606.ENSP00000314067,9606.ENSP00000314556,9606.ENSP00000318822,9606.ENSP00000327168,9606.ENSP00000331019,…	FIS1,HSPE1,CTSD,LAMTOR5,PIH1D1,YWHAE,PDCD6,PRDX5,ARL6IP5,APP,BAX,PRDX3,BIRC5,ARL6IP1,PAK2,UACA,BID,PRR7,RPS27L,PLAUR,IFI6,HMGB1,NGFRAP1,MTCH1,GSN,SERPINB9,HSPD1,BAD,BCAP31,PARK7,CDKN2A,FAM162A,POR,NDUFA13,TNFAIP8,HSF1,PDCD2,NOL3,PDCD5,MYC
GO:0071824	protein-DNA complex subunit organization	45	255	0.27	0.0048	9606.ENSP00000188312,9606.ENSP00000216225,9606.ENSP00000216297,9606.ENSP00000223129,9606.ENSP00000230056,9606.ENSP00000245479,9606.ENSP00000254480,9606.ENSP00000255120,9606.ENSP00000261245,9606.ENSP00000262265,9606.ENSP00000263121,9606.ENSP00000263974,9606.ENSP00000283131,9606.ENSP00000296503,9606.ENSP00000296930,9606.ENSP00000304593,9606.ENSP00000304697,9606.ENSP00000307208,9606.ENSP00000307288,…	ACTR6,RBX1,SUPT16H,RPA3,GMNN,SOX9,SMARCC1,NASP,MNAT1,PIH1D1,SMARCB1,TAF12,SMARCA5,HMGB2,NPM1,ZNHIT1,UBB,BPTF,MCM7,RSF1,HP1BP3,RUVBL1,ARID1A,SMARCE1,PARP1,H3F3A,CENPF,ITGB3BP,SMARCA1,ATRX,RBBP4,HIST1H4C,NAP1L4,STRA13,PBRM1,GTF2A2,KAT6A,SMYD3,H2AFY,H2AFX,GTF2H3,ANP32E,GTF2H5,NAP1L1,MYC
GO:0044089	Positive regulation of cellular component biogenesis	80	542	0.2	0.0050	9606.ENSP00000005257,9606.ENSP00000013807,9606.ENSP00000216115,9606.ENSP00000216225,9606.ENSP00000219548,9606.ENSP00000223023,9606.ENSP00000223129,9606.ENSP00000225655,9606.ENSP00000228825,9606.ENSP00000245479,9606.ENSP00000246747,9606.ENSP00000249014,9606.ENSP00000254301,9606.ENSP00000254950,9606.ENSP00000257430,9606.ENSP00000260130,9606.ENSP00000262265,9606.ENSP00000263238,9606.ENSP00000265062,…	RALA,ERCC1,BIK,RBX1,STUB1,WASL,RPA3,PFN1,ARPC3,SOX9,ARL2,CDC42EP1,LGALS3,VPS4A,APC,SDCBP,PIH1D1,ACTR3,RAB7A,IQGAP1,WRAP73,EPS8,BAX,ARPC5,CDC42EP3,ARPC2,ICE1,F2RL1,TWF2,HAS3,PSMC5,WDR75,CLU,MET,ROCK2,BID,FES,MPP7,CAV1,ARPC5L,OCLN,DYNC1H1,DNMT1,MYO1C,DCTN1,CD47,MPHOSPH8,PARP1,TPR,TPBG,GSN,ID1,ESPN,ACTR2,DNM2,SUMO1,MIEN1,CLDN3,ADNP,SEPT7,ROCK1,ARHGAP35,ARPC4,ARPC1B,PSMC2,SEPT9,WBSCR22,PHLDB2,PARK7,Z…
GO:0043085	Positive regulation of catalytic activity	185	1489	0.12	0.0051	9606.ENSP00000037243,9606.ENSP00000053867,9606.ENSP00000216554,9606.ENSP00000216802,9606.ENSP00000217958,9606.ENSP00000219548,9606.ENSP00000223136,9606.ENSP00000225655,9606.ENSP00000227507,9606.ENSP00000228280,9606.ENSP00000231487,9606.ENSP00000233057,9606.ENSP00000233893,9606.ENSP00000236671,9606.ENSP00000244869,9606.ENSP00000245451,9606.ENSP00000245960,9606.ENSP00000247970,9606.ENSP00000250498,…	GABARAPL2,GRN,EIF5,PSME2,PSMD10,STUB1,FIS1,PFN1,CCND1,KITLG,SKP1,EIF2AK2,HSPE1,CTSD,EREG,BMP4,CDC25B,PIN1,DAD1,GDF15,TERF2,CCNB1,DCUN1D5
GO:0032386	Regulation of intracellular transport	58	360	0.23	0.0054	9606.ENSP00000185150,9606.ENSP00000209873,9606.ENSP00000219169,9606.ENSP00000223136,9606.ENSP00000233596,9606.ENSP00000245451,9606.ENSP00000251047,9606.ENSP00000262506,9606.ENSP00000262948,9606.ENSP00000263277,9606.ENSP00000263645,9606.ENSP00000264335,9606.ENSP00000265471,9606.ENSP00000270225,9606.ENSP00000296564,9606.ENSP00000313829,9606.ENSP00000318822,9606.ENSP00000327077,9606.ENSP00000329002,…	ERLEC1,AAAS,NUTF2,FIS1,REEP6,BMP4,LMAN1,CSNK2A2,MAP2K2,EHD2,CD81,YWHAE,B3GAT3,SAE1,ICE1,KHDRBS1,BID,PCM1,HAX1,LAMP1,ATPIF1,HUWE1,PTPN11,SP100,DYNC1H1,UBL5,MYO1C,FAM45A,TPR,TCF7L2,SCP2,YWHAB,TXN,TFDP1,ASPH,YWHAQ,PDCD10,JUP,BAD,CDK1,YWHAZ,UBAC2,RDX,NUCB1,PPP1R12A,BCAP31,HYAL2,CHMP3,PARK7,CDKN2A,FAM115A,DP2,RAN,PDCD5,NMT1,OAZ1,RBM26,IFI27
GO:0098869	Cellular oxidant detoxification	22	90	0.41	0.0054	9606.ENSP00000221130,9606.ENSP00000250101,9606.ENSP00000262746,9606.ENSP00000265462,9606.ENSP00000270142,9606.ENSP00000298510,9606.ENSP00000301522,9606.ENSP00000319788,9606.ENSP00000326563,9606.ENSP00000345023,9606.ENSP00000356864,9606.ENSP00000358727,9606.ENSP00000363641,9606.ENSP00000364382,9606.ENSP00000368646,9606.ENSP00000369586,9606.ENSP00000379512,9606.ENSP00000381607,9606.ENSP00000418770,…	GSR,TXNDC17,PRDX1,PRDX5,SOD1,PRDX3,PRDX2,NQO1,KDM3B,GSTO2,MGST3,GSTO1,TXN,AAED1,PRDX4,HBE1,MGST1,GSTP1,PARK7,GSTK1,CCS,SEPW1
GO:0002684	Positive regulation of immune system process	126	949	0.15	0.0056	9606.ENSP00000044462,9606.ENSP00000215071,9606.ENSP00000216455,9606.ENSP00000216802,9606.ENSP00000217958,9606.ENSP00000223023,9606.ENSP00000223321,9606.ENSP00000225698,9606.ENSP00000228280,9606.ENSP00000228825,9606.ENSP00000231487,9606.ENSP00000233809,9606.ENSP00000234091,9606.ENSP00000235310,9606.ENSP00000244745,9606.ENSP00000244869,9606.ENSP00000252483,9606.ENSP00000254301,9606.ENSP00000255194,…	PSMA4,PSMD8,PSMA3,PSME2,PSMD10,WASL,PSMA2,C1QBP,KITLG,ARPC3,SKP1,IGFBP2,ID2,MAD2L2,SOX4,EREG,PVRL2,LGALS3,AP3B1,PSMB7,PSMC1,UBE2K,PSMA6,PSMB1,KCNN4,ACTR3,CD81,EIF2AK4,VAMP8,PSMD3,STAT3,PSMB6,PSMA5,NONO,IL18,APP,BAX,ARPC5,ARPC2,HMGB2,ITGA2,F2RL1,CRK,CD320,ADORA2B,FOS,PSMD1,PSMD2,PSMC5,PRKDC,KHDRBS1,CD46,PAK2,CLU,CALR,TNIP2,EXOSC3,KARS,HAX1,FES,PDE4B,CFD,LAMP1,CAV1,PTPN11,WNK1,HMGB1,DDX21,STK39,PSM…
GO:0006464	Cellular protein modification process	348	3063	0.08	0.0056	9606.ENSP00000001008,9606.ENSP00000002165,9606.ENSP00000044462,9606.ENSP00000054950,9606.ENSP00000171111,9606.ENSP00000196061,9606.ENSP00000199389,9606.ENSP00000205402,9606.ENSP00000209873,9606.ENSP00000210060,9606.ENSP00000215071,9606.ENSP00000216225,9606.ENSP00000216330,9606.ENSP00000216455,9606.ENSP00000216802,9606.ENSP00000217958,9606.ENSP00000218348,9606.ENSP00000218388,9606.ENSP00000219548,…
GO:0046782	Regulation of viral transcription	18	65	0.47	0.0056	9606.ENSP00000221859,9606.ENSP00000261531,9606.ENSP00000263121,9606.ENSP00000292614,9606.ENSP00000301788,9606.ENSP00000302120,9606.ENSP00000311513,9606.ENSP00000324124,9606.ENSP00000343023,9606.ENSP00000356110,9606.ENSP00000362649,9606.ENSP00000364578,9606.ENSP00000382707,9606.ENSP00000403852,9606.ENSP00000415536,9606.ENSP00000437621,9606.ENSP00000478303,9606.ENSP00000481029	POLR2I,SNW1,SMARCB1,POLR2J,POLR2G,TRIM8,RSF1,POLR2L,SP100,NUCKS1,HDAC1,NELFE,IFITM3,POLR2F,POLR2H,HMGA2,POLR2E,PSMC3
GO:0050658	RNA transport	36	189	0.31	0.0057	9606.ENSP00000209873,9606.ENSP00000219169,9606.ENSP00000229390,9606.ENSP00000245544,9606.ENSP00000254942,9606.ENSP00000260665,9606.ENSP00000265097,9606.ENSP00000295899,9606.ENSP00000296930,9606.ENSP00000325905,9606.ENSP00000332706,9606.ENSP00000336702,9606.ENSP00000341826,9606.ENSP00000346694,9606.ENSP00000352834,9606.ENSP00000356001,9606.ENSP00000356448,9606.ENSP00000360525,9606.ENSP00000361626,…	AAAS,NUTF2,SRSF9,NUP85,TERF2,LRPPRC,THOC3,THOC7,NPM1,SRSF7,PURA,EIF5A,HNRNPA1,HNRNPA2B1,MYO1C,MRPL18,TPR,MAGOH,YBX1,SRSF3,ZNF593,EIF6,ATXN2,IGF2BP2,POM121,MVP,DDX39B,TST,SSB,ZFP36L1,ENY2,HSF1,CKAP5,RAN,RBM8A,SHFM1
GO:0050776	Regulation of immune response	120	896	0.15	0.0057	9606.ENSP00000044462,9606.ENSP00000053867,9606.ENSP00000215071,9606.ENSP00000216455,9606.ENSP00000216802,9606.ENSP00000217958,9606.ENSP00000222005,9606.ENSP00000222219,9606.ENSP00000223023,9606.ENSP00000223321,9606.ENSP00000225698,9606.ENSP00000228825,9606.ENSP00000231487,9606.ENSP00000235310,9606.ENSP00000244869,9606.ENSP00000252483,9606.ENSP00000252593,9606.ENSP00000253814,9606.ENSP00000254301,…	PSMA4,GRN,PSMD8,PSMA3,PSME2,PSMD10,CDC37,DNASE2,WASL,PSMA2,C1QBP,ARPC3,SKP1,MAD2L2,EREG,PVRL2,BST2,NDFIP1,LGALS3,PSMB7,PSMC1,UBE2K,PSMA6,PSMB1,KCNN4,ACTR3,CD81,EIF2AK4,VAMP8,PSMD3,PSMB6,PSMA5,NONO,IL18,APPL1,BAX,ARPC5,ARPC2,HMGB2,F2RL1,CRK,ADORA2B,FOS,PSMD1,PSMD2,PSMC5,PRKDC,KHDRBS1,CD46,PAK2,CLU,EXOSC3,KARS,FES,PDE4B,CFD,LAMP1,PTPN11,WNK1,JAK1,PKN1,HMGB1,DDX21,PSMD12,STOML2,CALM1,PSMB10,XRCC6,MY…
GO:0006955	Immune response	195	1588	0.12	0.0058	9606.ENSP00000002165,9606.ENSP00000013807,9606.ENSP00000053867,9606.ENSP00000164227,9606.ENSP00000205636,9606.ENSP00000216416,9606.ENSP00000217131,9606.ENSP00000217426,9606.ENSP00000217971,9606.ENSP00000222968,9606.ENSP00000223321,9606.ENSP00000225698,9606.ENSP00000228506,9606.ENSP00000228740,9606.ENSP00000228918,9606.ENSP00000233057,9606.ENSP00000236671,9606.ENSP00000237642,9606.ENSP00000244426,…
GO:0046688	Response to copper ion	14	42	0.55	0.0058	9606.ENSP00000215375,9606.ENSP00000245185,9606.ENSP00000267814,9606.ENSP00000270142,9606.ENSP00000284981,9606.ENSP00000306100,9606.ENSP00000307706,9606.ENSP00000357688,9606.ENSP00000373783,9606.ENSP00000377995,9606.ENSP00000378699,9606.ENSP00000380252,9606.ENSP00000418770,9606.ENSP00000431512	ATP5D,MT2A,SORD,SOD1,APP,PAM,MT1E,S100A13,LOXL2,MT1X,CDK1,NFE2L2,PARK7,HSF1
GO:0072595	Maintenance of protein localization in organelle	14	42	0.55	0.0058	9606.ENSP00000164227,9606.ENSP00000231487,9606.ENSP00000245787,9606.ENSP00000246747,9606.ENSP00000258739,9606.ENSP00000329471,9606.ENSP00000343023,9606.ENSP00000347206,9606.ENSP00000363641,9606.ENSP00000379563,9606.ENSP00000386918,9606.ENSP00000418428,9606.ENSP00000418770,9606.ENSP00000475168	BCL3,SKP1,INSIG2,ARL2,KDELR2,KDELR1,SP100,GPAA1,TXN,TSPO,KDELR3,CHCHD10,PARK7,RER1
GO:1904816	Positive regulation of protein localization to chromosome, telomeric region	8	13	0.82	0.0059	9606.ENSP00000258091,9606.ENSP00000275603,9606.ENSP00000280326,9606.ENSP00000286788,9606.ENSP00000295688,9606.ENSP00000299300,9606.ENSP00000377958,9606.ENSP00000395772	CCT7,CCT6A,CCT5,CCT8,CCT3,CCT2,CCT4,GNL3
GO:0019219	Regulation of nucleobase-containing compound metabolic process	440	3982	0.07	0.0060	9606.ENSP00000013807,9606.ENSP00000044462,9606.ENSP00000162044,9606.ENSP00000162749,9606.ENSP00000164227,9606.ENSP00000171111,9606.ENSP00000203630,9606.ENSP00000209873,9606.ENSP00000215071,9606.ENSP00000216225,9606.ENSP00000216297,9606.ENSP00000216455,9606.ENSP00000216714,9606.ENSP00000216802,9606.ENSP00000217958,9606.ENSP00000219782,9606.ENSP00000221233,9606.ENSP00000223023,9606.ENSP00000223321,…
GO:0051784	Negative regulation of nuclear division	15	48	0.52	0.0062	9606.ENSP00000235310,9606.ENSP00000245451,9606.ENSP00000257430,9606.ENSP00000296509,9606.ENSP00000301633,9606.ENSP00000325919,9606.ENSP00000342676,9606.ENSP00000355922,9606.ENSP00000356448,9606.ENSP00000357858,9606.ENSP00000361540,9606.ENSP00000362441,9606.ENSP00000376475,9606.ENSP00000377536,9606.ENSP00000417763	MAD2L2,BMP4,APC,MAD2L1,BIRC5,PSMG2,AURKAIP1,CENPF,TPR,BUB3,CDC20,ATRX,PRKAR1A,PTTG1,NAA10
GO:0007010	Cytoskeleton organization	145	1126	0.14	0.0063	9606.ENSP00000005257,9606.ENSP00000209873,9606.ENSP00000216181,9606.ENSP00000221855,9606.ENSP00000223023,9606.ENSP00000225655,9606.ENSP00000228825,9606.ENSP00000235310,9606.ENSP00000238892,9606.ENSP00000245479,9606.ENSP00000246747,9606.ENSP00000251413,9606.ENSP00000252483,9606.ENSP00000252699,9606.ENSP00000254286,9606.ENSP00000254950,9606.ENSP00000256442,9606.ENSP00000260130,9606.ENSP00000261191,…	RALA,AAAS,MYH9,TBCB,WASL,PFN1,ARPC3,MAD2L2,CRIPT,SOX9,ARL2,TUBG1,PVRL2,ACTN4,ACTR10,VPS4A,CCNB1,SDCBP,ASUN,SLC9A3R1,CAPZA1,KIF18A,ACTR3,EHD2,CAPG,PDCL3,SOD1,WRAP73,CALM2,EPS8,TJP1,PDLIM3,MYO1E,KPNB1,DBN1,ARPC5,ARPC2,MAD2L1,NPM1,FAM175B,HSP90B1,KIAA0101,TPX2,CRK,TUBA1C,BIRC5,TWF2,RAC3,HOOK3,DST,TMOD3,CSRP2,SSH1,TLN1,ROCK2,MAP7D3,TUBB6,TUBB3,CALR,ZMYM4,SMC1A,PPP2R1A,PCM1,SETD3,FES,FAM101B,TUBA1B,PL…
GO:0090407	Organophosphate biosynthetic process	79	539	0.19	0.0064	9606.ENSP00000205402,9606.ENSP00000215375,9606.ENSP00000215567,9606.ENSP00000215882,9606.ENSP00000219302,9606.ENSP00000219479,9606.ENSP00000229270,9606.ENSP00000243501,9606.ENSP00000245615,9606.ENSP00000256682,9606.ENSP00000258424,9606.ENSP00000261416,9606.ENSP00000262030,9606.ENSP00000262506,9606.ENSP00000262554,9606.ENSP00000264093,9606.ENSP00000265174,9606.ENSP00000267814,9606.ENSP00000273968,…	DLD,ATP5D,TECR,SLC25A1,NME3,NME4,TPI1,PLA2G12A,MBOAT7,ARF3,COX5B,HEXB,ATP5B,CSNK2A2,SPTLC1,DGUOK,PAPSS1,SORD,PYURF,HSD17B12,PIGF,ATP5G3,AGPAT5,ATP5O,ATP5J2,FABP5,CRYL1,CKB,ATP5H,TK1,DCXR,CBR4,ATP5I,PDHB,TYMS,CYC1,CPNE1,PKM,DPM2,FADS1,KARS,PTPMT1,NME1,ISYNA1,AK2,GPAA1,ACSL5,STOML2,ATP5C1,ACSL3,PARP9,MT-ATP6,APOA1BP,DPM3,PMVK,PLEKHA1,ATP5F1,SCP2,AKR1A1,PPCS,CSNK2B,ACOT7,APRT,RAD50,DUT,GART,ATP5G1,S…
GO:0006325	Chromatin organization	99	713	0.17	0.0065	9606.ENSP00000188312,9606.ENSP00000216297,9606.ENSP00000220913,9606.ENSP00000231487,9606.ENSP00000240922,9606.ENSP00000245479,9606.ENSP00000254480,9606.ENSP00000255120,9606.ENSP00000256442,9606.ENSP00000261497,9606.ENSP00000262265,9606.ENSP00000263121,9606.ENSP00000263974,9606.ENSP00000283131,9606.ENSP00000287957,9606.ENSP00000290921,9606.ENSP00000296417,9606.ENSP00000296503,9606.ENSP00000296930,…	ACTR6,SUPT16H,CHRAC1,SKP1,NAA50,SOX9,SMARCC1,NASP,CCNB1,USP22,PIH1D1,SMARCB1,TAF12,SMARCA5,GATAD1,CTBP1,H2AFZ,HMGB2,NPM1,ZNHIT1,BPTF,TADA3,H2AFV,RSF1,HP1BP3,WHSC1L1,NOC2L,RUVBL1,ARID1A,ZBTB7A,SMARCE1,CARM1,KDM3B,SMCHD1,SETD3,MINA,HMG20B,USP16,CBX3,HUWE1,BAZ1B,PKN1,USP7,HMGB1,DPY30,CHD4,DNMT1,TOP1,CTR9,H3F3A,NUCKS1,NPM3,HMGB3,ITGB3BP,SMARCA1,RLF,MEAF6,ATRX,RBBP4,HDAC1,PHF20,EHMT2,BAG6,HIST1H4C,NAP…
GO:0034599	Cellular response to oxidative stress	43	244	0.27	0.0065	9606.ENSP00000162044,9606.ENSP00000171111,9606.ENSP00000216714,9606.ENSP00000221130,9606.ENSP00000222462,9606.ENSP00000256383,9606.ENSP00000261623,9606.ENSP00000262746,9606.ENSP00000265462,9606.ENSP00000270142,9606.ENSP00000273258,9606.ENSP00000298510,9606.ENSP00000300574,9606.ENSP00000301522,9606.ENSP00000306245,9606.ENSP00000313199,9606.ENSP00000319788,9606.ENSP00000325748,9606.ENSP00000342502,…	TMEM161A,KEAP1,APEX1,GSR,WNT16,EIF2S1,CYBA,PRDX1,PRDX5,SOD1,ARL6IP5,PRDX3,CRK,PRDX2,FOS,HNRNPD,NQO1,STK25,PYCR2,NR4A2,PARP1,BNIP3,PLEKHA1,ENDOG,ADPRHL2,ANXA1,NUDT2,PCNA,DNM2,PDCD10,CDK1,MGST1,NFE2L2,CST3,GSTP1,PYCR1,OXR1,PARK7,HDAC2,HSF1,CCS,SLC25A24,PCGF2
GO:0097435	Supramolecular fiber organization	72	480	0.2	0.0065	9606.ENSP00000221855,9606.ENSP00000223023,9606.ENSP00000228825,9606.ENSP00000235310,9606.ENSP00000238892,9606.ENSP00000251413,9606.ENSP00000252699,9606.ENSP00000263181,9606.ENSP00000263238,9606.ENSP00000263867,9606.ENSP00000281172,9606.ENSP00000284770,9606.ENSP00000284981,9606.ENSP00000288235,9606.ENSP00000290158,9606.ENSP00000292385,9606.ENSP00000294742,9606.ENSP00000295685,9606.ENSP00000299767,…	TBCB,WASL,ARPC3,MAD2L2,CRIPT,TUBG1,ACTN4,KIF18A,ACTR3,CAPG,EPS8,PDLIM3,APP,MYO1E,KPNB1,DBN1,ARPC5,ARPC2,HSP90B1,TPX2,TWF2,RAC3,HOOK3,DST,TMOD3,MAP7D3,CRTAP,PCM1,FAM101B,PLS1,RAP1GDS1,TPM4,ARPC5L,ARHGAP12,MEF2A,PLS3,DYNC1H1,CD2AP,MYO1C,DCTN1,TPM3,SLK,STMN3,CAP1,GSN,MSRB2,ESPN,ACTR2,TPM2,DSP,RHOBTB3,FOXC1,LOXL2,PRKAR1A,ACTN1,ITGB1,HOOK2,SH3KBP1,CST3,FKBP1A,TRIOBP,OBSL1,ARPC4,ARPC1B,FAT1,STMN1,CDKN2…
GO:0009891	Positive regulation of biosynthetic process	242	2040	0.1	0.0066	9606.ENSP00000013807,9606.ENSP00000162749,9606.ENSP00000164227,9606.ENSP00000216297,9606.ENSP00000216714,9606.ENSP00000219782,9606.ENSP00000223023,9606.ENSP00000225698,9606.ENSP00000228251,9606.ENSP00000228741,9606.ENSP00000234091,9606.ENSP00000234590,9606.ENSP00000235310,9606.ENSP00000238647,9606.ENSP00000244745,9606.ENSP00000244869,9606.ENSP00000245451,9606.ENSP00000245479,9606.ENSP00000245544,…
GO:0010557	Positive regulation of macromolecule biosynthetic process	228	1906	0.1	0.0066	9606.ENSP00000013807,9606.ENSP00000162749,9606.ENSP00000164227,9606.ENSP00000216297,9606.ENSP00000216714,9606.ENSP00000219782,9606.ENSP00000223023,9606.ENSP00000225698,9606.ENSP00000228251,9606.ENSP00000228741,9606.ENSP00000234091,9606.ENSP00000235310,9606.ENSP00000238647,9606.ENSP00000244745,9606.ENSP00000244869,9606.ENSP00000245451,9606.ENSP00000245479,9606.ENSP00000245544,9606.ENSP00000245787,…
GO:0016050	Vesicle organization	51	308	0.25	0.0069	9606.ENSP00000006275,9606.ENSP00000216416,9606.ENSP00000217131,9606.ENSP00000223023,9606.ENSP00000225724,9606.ENSP00000251047,9606.ENSP00000252483,9606.ENSP00000253794,9606.ENSP00000254950,9606.ENSP00000255194,9606.ENSP00000261514,9606.ENSP00000262225,9606.ENSP00000263864,9606.ENSP00000264933,9606.ENSP00000265062,9606.ENSP00000278671,9606.ENSP00000292807,9606.ENSP00000300935,9606.ENSP00000301021,…	TRAPPC6A,CNIH1,CTSZ,WASL,GOSR1,LMAN1,PVRL2,VPS25,VPS4A,AP3B1,CLCN3,TMED2,VAMP8,PDCD6,RAB7A,LAMTOR1,AP2M1,RAB8A,TRAPPC2L,TRAPPC1,TMED10,HOOK3,RAB1B,CALR,TMED9,ZNF385A,CAV1,VAPA,CD2AP,SNAPIN,STX12,VPS28,SAMD9,DNM2,SQSTM1,AREG,CD59,USP8,HOOK2,CHMP1A,SNX10,LAPTM4B,TAPBP,CHMP3,SERPINE2,SNF8,USO1,BLOC1S1,PLEKHJ1,STX10,TRAPPC5
GO:0045069	Regulation of viral genome replication	23	99	0.39	0.0070	9606.ENSP00000233057,9606.ENSP00000252593,9606.ENSP00000263791,9606.ENSP00000300026,9606.ENSP00000306614,9606.ENSP00000310275,9606.ENSP00000336721,9606.ENSP00000345656,9606.ENSP00000349596,9606.ENSP00000355279,9606.ENSP00000355388,9606.ENSP00000356110,9606.ENSP00000359552,9606.ENSP00000360869,9606.ENSP00000382707,9606.ENSP00000404121,9606.ENSP00000411532,9606.ENSP00000419425,9606.ENSP00000437621,…	EIF2AK2,BST2,EIF2AK4,PPIB,PPIH,BANF1,LARP1,VAPA,TRIM38,CNOT7,MPHOSPH8,NUCKS1,PKN2,IFIT1,IFITM3,ILF3,TOP2A,PPIA,HMGA2,RAD23A,PHB,IFI27,IFITM2
GO:0031328	Positive regulation of cellular biosynthetic process	238	2005	0.1	0.0072	9606.ENSP00000013807,9606.ENSP00000162749,9606.ENSP00000164227,9606.ENSP00000216297,9606.ENSP00000216714,9606.ENSP00000219782,9606.ENSP00000223023,9606.ENSP00000225698,9606.ENSP00000228251,9606.ENSP00000228741,9606.ENSP00000234091,9606.ENSP00000234590,9606.ENSP00000235310,9606.ENSP00000238647,9606.ENSP00000244745,9606.ENSP00000244869,9606.ENSP00000245451,9606.ENSP00000245479,9606.ENSP00000245544,…
GO:0071349	Cellular response to interleukin-12	15	49	0.51	0.0072	9606.ENSP00000005257,9606.ENSP00000216802,9606.ENSP00000254193,9606.ENSP00000263168,9606.ENSP00000270142,9606.ENSP00000314067,9606.ENSP00000321259,9606.ENSP00000343204,9606.ENSP00000346694,9606.ENSP00000355361,9606.ENSP00000358727,9606.ENSP00000369519,9606.ENSP00000400433,9606.ENSP00000419425,9606.ENSP00000432660	RALA,PSME2,SNRPA1,CAPZA1,SOD1,PAK2,TALDO1,JAK1,HNRNPA2B1,CD47,GSTO1,MTAP,HNRNPF,PPIA,CFL1
GO:0090199	Regulation of release of cytochrome c from mitochondria	15	49	0.51	0.0072	9606.ENSP00000216115,9606.ENSP00000217958,9606.ENSP00000293288,9606.ENSP00000302114,9606.ENSP00000315130,9606.ENSP00000315693,9606.ENSP00000318822,9606.ENSP00000339328,9606.ENSP00000354681,9606.ENSP00000357625,9606.ENSP00000378040,9606.ENSP00000398064,9606.ENSP00000419088,9606.ENSP00000457243,9606.ENSP00000466214	BIK,PSMD10,BAX,PRELID1,CLU,PAM16,BID,PLAUR,OPA1,BNIP3,BAD,HIGD1A,FAM162A,NOL3,PDCD5
GO:1901137	Carbohydrate derivative biosynthetic process	86	602	0.18	0.0072	9606.ENSP00000002596,9606.ENSP00000205402,9606.ENSP00000210444,9606.ENSP00000215375,9606.ENSP00000215567,9606.ENSP00000215882,9606.ENSP00000219302,9606.ENSP00000219479,9606.ENSP00000229270,9606.ENSP00000237530,9606.ENSP00000243776,9606.ENSP00000250498,9606.ENSP00000251047,9606.ENSP00000257770,9606.ENSP00000258424,9606.ENSP00000262030,9606.ENSP00000264093,9606.ENSP00000265174,9606.ENSP00000265471,…	HS3ST1,DLD,NANS,ATP5D,TECR,SLC25A1,NME3,NME4,TPI1,RPN2,CHPF,DAD1,LMAN1,NT5E,COX5B,ATP5B,DGUOK,PAPSS1,B3GAT3,PHLDA1,SORD,GALNT1,PYURF,HSD17B12,PIGF,UXS1,ATP5G3,ATP5O,ATP5J2,KRTCAP2,STT3B,CRYL1,ATP5H,TK1,DCXR,CBR4,C1GALT1C1,HAS3,ATP5I,PDHB,RFNG,DPY19L1,TYMS,CYC1,PKM,DPM2,NME1,MGAT4B,AK2,GPAA1,ACSL5,STOML2,MAN1A2,ATP5C1,ACSL3,MT-ATP6,DPM3,ATP5F1,TYW3,MAN1B1,B4GALT5,AKR1A1,PPCS,CDA,ACOT7,APRT,MUC3A,M…
GO:0000910	Cytokinesis	23	100	0.39	0.0079	9606.ENSP00000216181,9606.ENSP00000254950,9606.ENSP00000257430,9606.ENSP00000260746,9606.ENSP00000263238,9606.ENSP00000271843,9606.ENSP00000301633,9606.ENSP00000317985,9606.ENSP00000348984,9606.ENSP00000349259,9606.ENSP00000367220,9606.ENSP00000367276,9606.ENSP00000379721,9606.ENSP00000380998,9606.ENSP00000381992,9606.ENSP00000382697,9606.ENSP00000391249,9606.ENSP00000398610,9606.ENSP00000405575,…	MYH9,VPS4A,APC,ARL3,ACTR3,JTB,BIRC5,ROCK2,SON,SPTBN1,ACTR2,CKAP2,USP8,CHMP1A,SEPT7,ROCK1,SEPT9,ANXA11,CHMP3,STMN1,CFL1,NUSAP1,SEPT2
GO:1904851	Positive regulation of establishment of protein localization to telomere	7	10	0.87	0.0080	9606.ENSP00000258091,9606.ENSP00000275603,9606.ENSP00000280326,9606.ENSP00000286788,9606.ENSP00000295688,9606.ENSP00000299300,9606.ENSP00000377958	CCT7,CCT6A,CCT5,CCT8,CCT3,CCT2,CCT4
GO:0006122	Mitochondrial electron transport, ubiquinol to cytochrome c	8	14	0.78	0.0081	9606.ENSP00000203407,9606.ENSP00000268379,9606.ENSP00000306397,9606.ENSP00000317159,9606.ENSP00000332887,9606.ENSP00000367939,9606.ENSP00000432692,9606.ENSP00000467262	UQCRC1,UQCRC2,UQCRFS1,CYC1,UQCR10,UQCRQ,UQCC3,UQCR11
GO:0050821	Protein stabilization	35	186	0.3	0.0081	9606.ENSP00000053867,9606.ENSP00000222005,9606.ENSP00000225655,9606.ENSP00000244745,9606.ENSP00000247970,9606.ENSP00000258091,9606.ENSP00000264254,9606.ENSP00000275603,9606.ENSP00000280326,9606.ENSP00000286371,9606.ENSP00000286788,9606.ENSP00000295688,9606.ENSP00000299300,9606.ENSP00000300026,9606.ENSP00000315130,9606.ENSP00000320866,9606.ENSP00000321203,9606.ENSP00000323696,9606.ENSP00000324729,…	GRN,CDC37,PFN1,SOX4,PIN1,CCT7,PDCL3,CCT6A,CCT5,ATP1B3,CCT8,CCT3,CCT2,PPIB,CLU,CALR,TNIP2,CRTAP,SAV1,LAMP1,USP7,GOLGA7,GTPBP4,STX12,BAG6,MSX1,HSPD1,SUMO1,PDCD10,CCT4,PARK7,CDKN2A,PHB2,PHB,PTGES3
GO:0010822	Positive regulation of mitochondrion organization	26	121	0.36	0.0082	9606.ENSP00000216115,9606.ENSP00000222005,9606.ENSP00000223136,9606.ENSP00000262506,9606.ENSP00000264335,9606.ENSP00000270225,9606.ENSP00000293288,9606.ENSP00000299138,9606.ENSP00000318822,9606.ENSP00000335203,9606.ENSP00000339328,9606.ENSP00000340648,9606.ENSP00000351492,9606.ENSP00000354681,9606.ENSP00000357625,9606.ENSP00000361930,9606.ENSP00000364519,9606.ENSP00000371267,9606.ENSP00000378040,…	BIK,CDC37,FIS1,CSNK2A2,YWHAE,SAE1,BAX,VPS35,BID,ATPIF1,PLAUR,HUWE1,UBL5,OPA1,BNIP3,YWHAB,TFDP1,YWHAQ,BAD,YWHAZ,CHCHD10,PARK7,FAM162A,DP2,PDCD5,NMT1
GO:0032271	Regulation of protein polymerization	41	232	0.27	0.0082	9606.ENSP00000001008,9606.ENSP00000223023,9606.ENSP00000225655,9606.ENSP00000228825,9606.ENSP00000246747,9606.ENSP00000249014,9606.ENSP00000263168,9606.ENSP00000263238,9606.ENSP00000263867,9606.ENSP00000274000,9606.ENSP00000281172,9606.ENSP00000292385,9606.ENSP00000294742,9606.ENSP00000295324,9606.ENSP00000295685,9606.ENSP00000303908,9606.ENSP00000308753,9606.ENSP00000315713,9606.ENSP00000317272,…	FKBP4,WASL,PFN1,ARPC3,ARL2,CDC42EP1,CAPZA1,ACTR3,CAPG,AP1AR,EPS8,DBN1,ARPC5,CDC42EP3,ARPC2,TWF2,TMOD3,SSH1,MET,HAX1,FES,ARPC5L,OCLN,SPTBN1,MYO1C,DCTN1,ARHGAP18,GSN,ACTR2,RDX,TRIOBP,ARPC4,ARPC1B,CAPZB,STMN1,FAM49B,BRK1,CKAP5,EML2,WASF2,ARFIP2
GO:0032392	DNA geometric change	25	114	0.37	0.0082	9606.ENSP00000216225,9606.ENSP00000253462,9606.ENSP00000265433,9606.ENSP00000296503,9606.ENSP00000304697,9606.ENSP00000307288,9606.ENSP00000318297,9606.ENSP00000332706,9606.ENSP00000345347,9606.ENSP00000346694,9606.ENSP00000349508,9606.ENSP00000352257,9606.ENSP00000355759,9606.ENSP00000359393,9606.ENSP00000360162,9606.ENSP00000362441,9606.ENSP00000366109,9606.ENSP00000368100,9606.ENSP00000370150,…	RBX1,GINS2,NBN,HMGB2,UBB,MCM7,RUVBL1,PURA,HMGB1,HNRNPA2B1,CHD4,XRCC6,PARP1,HMGB3,SMARCA1,ATRX,ANXA1,RAD50,WRNIP1,DDX1,XRCC5,SSBP1,GTF2H3,RUVBL2,GTF2H5
GO:0051101	Regulation of dna binding	27	128	0.35	0.0082	9606.ENSP00000164227,9606.ENSP00000234091,9606.ENSP00000235310,9606.ENSP00000256644,9606.ENSP00000265729,9606.ENSP00000296503,9606.ENSP00000296585,9606.ENSP00000298767,9606.ENSP00000311513,9606.ENSP00000317257,9606.ENSP00000323670,9606.ENSP00000337060,9606.ENSP00000339328,9606.ENSP00000343023,9606.ENSP00000345347,9606.ENSP00000346483,9606.ENSP00000355759,9606.ENSP00000363384,9606.ENSP00000363641,…	BCL3,ID2,MAD2L2,LAMTOR5,SRI,HMGB2,ITGA2,WAPAL,RSF1,CPNE1,ZBTB7A,NME1,PLAUR,SP100,HMGB1,DDRGK1,PARP1,ZNF593,TXN,CSNK2B,ID1,FOXC1,MSX1,SUMO1,PARK7,HDAC2,HMGA2
GO:0044087	Regulation of cellular component biogenesis	127	971	0.14	0.0084	9606.ENSP00000001008,9606.ENSP00000005257,9606.ENSP00000013807,9606.ENSP00000162749,9606.ENSP00000216115,9606.ENSP00000216225,9606.ENSP00000219548,9606.ENSP00000223023,9606.ENSP00000223129,9606.ENSP00000225655,9606.ENSP00000228825,9606.ENSP00000233057,9606.ENSP00000243045,9606.ENSP00000245479,9606.ENSP00000246747,9606.ENSP00000249014,9606.ENSP00000253925,9606.ENSP00000254301,9606.ENSP00000254942,…	FKBP4,RALA,ERCC1,TNFRSF1A,BIK,RBX1,STUB1,WASL,RPA3,PFN1,ARPC3,EIF2AK2,ORMDL2,SOX9,ARL2,CDC42EP1,PPFIA1,LGALS3,TERF2,VPS4A,APC,SDCBP,PIH1D1,CAPZA1,ACTR3,CAPG,RAB7A,IQGAP1,WRAP73,AP1AR,EPS8,TJP1,APP,DBN1,BAX,ARPC5,CDC42EP3,ARPC2,ICE1,F2RL1,NPM1,VPS35,TWF2,HAS3,TMOD3,RAB1B,PSMC5,PAK2,WDR75,CLU,SSH1,MET,ROCK2,BID,ORMDL1,HAX1,FES,MPP7,CAV1,EIF4EBP1,PTPN11,HMGB1,ARPC5L,OCLN,DYNC1H1,SPTBN1,FXR1,SYNE2,DN…
GO:0044772	Mitotic cell cycle phase transition	47	280	0.25	0.0087	9606.ENSP00000223129,9606.ENSP00000227507,9606.ENSP00000230056,9606.ENSP00000231487,9606.ENSP00000234091,9606.ENSP00000245960,9606.ENSP00000251413,9606.ENSP00000255120,9606.ENSP00000256442,9606.ENSP00000257904,9606.ENSP00000261245,9606.ENSP00000264335,9606.ENSP00000264552,9606.ENSP00000266671,9606.ENSP00000281172,9606.ENSP00000301633,9606.ENSP00000307288,9606.ENSP00000313752,9606.ENSP00000313829,…	RPA3,CCND1,GMNN,SKP1,ID2,CDC25B,TUBG1,NASP,CCNB1,CDK4,MNAT1,YWHAE,UBE2S,PHLDA1,EPS8,BIRC5,MCM7,SSNA1,KHDRBS1,TYMS,PPP2R1A,PCM1,TUBB,EIF4EBP1,ENSA,CCNG1,UBE2C,DYNC1H1,DCTN1,SDCCAG8,TFDP1,PCNA,DNM2,DYNLL1,CUL5,PPP3CA,CDK1,ITGB1,DYNC1I2,PPP1R12A,DHFR,DCTN2,CDKN2A,DP2,CKAP5,TPD52L1,MYC
GO:0034504	Protein localization to nucleus	32	165	0.31	0.0089	9606.ENSP00000164227,9606.ENSP00000219169,9606.ENSP00000231487,9606.ENSP00000245451,9606.ENSP00000245479,9606.ENSP00000245544,9606.ENSP00000246747,9606.ENSP00000261191,9606.ENSP00000264335,9606.ENSP00000264657,9606.ENSP00000278483,9606.ENSP00000288266,9606.ENSP00000290158,9606.ENSP00000320866,9606.ENSP00000323670,9606.ENSP00000343023,9606.ENSP00000356448,9606.ENSP00000363641,9606.ENSP00000365694,…	BCL3,NUTF2,SKP1,BMP4,SOX9,NUP85,ARL2,ASUN,YWHAE,STAT3,C11orf73,APPL1,KPNB1,CALR,ZBTB7A,SP100,TPR,TXN,PPP1R10,MSX1,SUMO1,PPP3CA,POM121,ELAVL1,RPAIN,CHCHD10,PARK7,PLRG1,KPNA2,PHB2,RAN,CTDNEP1
GO:0110053	Regulation of actin filament organization	46	273	0.25	0.0093	9606.ENSP00000223023,9606.ENSP00000225655,9606.ENSP00000228825,9606.ENSP00000249014,9606.ENSP00000253925,9606.ENSP00000263168,9606.ENSP00000263238,9606.ENSP00000263867,9606.ENSP00000274000,9606.ENSP00000281172,9606.ENSP00000281537,9606.ENSP00000292385,9606.ENSP00000294742,9606.ENSP00000295324,9606.ENSP00000295685,9606.ENSP00000296677,9606.ENSP00000303908,9606.ENSP00000308753,9606.ENSP00000314067,…	WASL,PFN1,ARPC3,CDC42EP1,PPFIA1,CAPZA1,ACTR3,CAPG,AP1AR,EPS8,TJP1,DBN1,ARPC5,CDC42EP3,ARPC2,F2RL1,TWF2,TMOD3,PAK2,SSH1,MET,ROCK2,HAX1,ARPC5L,SPTBN1,MYO1C,CD47,ARHGAP18,TACSTD2,GSN,ID1,ACTR2,ROCK1,RDX,TRIOBP,ARHGAP35,ARPC4,ARPC1B,CAPZB,PHLDB2,STMN1,FAM49B,BRK1,CFL1,WASF2,ARFIP2
GO:0051169	Nuclear transport	45	266	0.25	0.0099	9606.ENSP00000209873,9606.ENSP00000219169,9606.ENSP00000229390,9606.ENSP00000245544,9606.ENSP00000264657,9606.ENSP00000265097,9606.ENSP00000266735,9606.ENSP00000272348,9606.ENSP00000278483,9606.ENSP00000288266,9606.ENSP00000290158,9606.ENSP00000295899,9606.ENSP00000296930,9606.ENSP00000300413,9606.ENSP00000310275,9606.ENSP00000320866,9606.ENSP00000323867,9606.ENSP00000325905,9606.ENSP00000336702,…	AAAS,NUTF2,SRSF9,NUP85,STAT3,THOC3,SNRPF,SNRPG,C11orf73,APPL1,KPNB1,THOC7,NPM1,SNRPD1,BANF1,CALR,PRKAG1,SRSF7,EIF5A,HNRNPA1,HNRNPA2B1,TPR,AHCYL1,MAGOH,SRSF3,ZNF593,EIF6,PPP1R10,PSIP1,PPP3CA,POM121,DDX39B,ELAVL1,RPAIN,SSB,HTATIP2,SNRPE,SNRPB,ENY2,KPNA2,PHB2,RAN,RBM8A,SHFM1,RSRC1
GO:0008064	Regulation of actin polymerization or depolymerization	35	189	0.29	0.0102	9606.ENSP00000223023,9606.ENSP00000225655,9606.ENSP00000228825,9606.ENSP00000249014,9606.ENSP00000263168,9606.ENSP00000263238,9606.ENSP00000263867,9606.ENSP00000274000,9606.ENSP00000281172,9606.ENSP00000292385,9606.ENSP00000294742,9606.ENSP00000295324,9606.ENSP00000295685,9606.ENSP00000296677,9606.ENSP00000303908,9606.ENSP00000308753,9606.ENSP00000315713,9606.ENSP00000329002,9606.ENSP00000345361,…	WASL,PFN1,ARPC3,CDC42EP1,CAPZA1,ACTR3,CAPG,AP1AR,EPS8,DBN1,ARPC5,CDC42EP3,ARPC2,F2RL1,TWF2,TMOD3,SSH1,HAX1,ARPC5L,SPTBN1,MYO1C,ARHGAP18,GSN,ACTR2,RDX,TRIOBP,ARHGAP35,ARPC4,ARPC1B,CAPZB,FAM49B,BRK1,CFL1,WASF2,ARFIP2
GO:0032101	Regulation of response to external stimulus	131	1013	0.14	0.0102	9606.ENSP00000044462,9606.ENSP00000053867,9606.ENSP00000162749,9606.ENSP00000215071,9606.ENSP00000216455,9606.ENSP00000216802,9606.ENSP00000217958,9606.ENSP00000222005,9606.ENSP00000223321,9606.ENSP00000225698,9606.ENSP00000231487,9606.ENSP00000244869,9606.ENSP00000252483,9606.ENSP00000253496,9606.ENSP00000253814,9606.ENSP00000257770,9606.ENSP00000259457,9606.ENSP00000261303,9606.ENSP00000261427,…	PSMA4,GRN,TNFRSF1A,PSMD8,PSMA3,PSME2,PSMD10,CDC37,PSMA2,C1QBP,SKP1,EREG,PVRL2,F12,NDFIP1,NT5E,PSMB7,PSMC1,UBE2K,PSMA6,SNW1,CYBA,MTUS1,PSMB1,CD81,EIF2AK4,VAMP8,HERC5,PSMD3,STAT3,SOD1,PSMB6,PSMA5,CERS2,NONO,IL18,APP,TIAM1,CD109,APPL1,NBL1,HMGB2,ITGA2,F2RL1,VPS35,CRK,PRDX2,FNTA,SCG2,ADORA2B,PSMD1,PSMD2,PSMC5,PRKDC,PAK2,METRNL,MET,CALR,METAP2,KARS,LAMP1,CAV1,PLAUR,PTPN11,WNK1,JAK1,HMGB1,STK39,PSMD12,…
GO:0030036	Actin cytoskeleton organization	75	516	0.19	0.0106	9606.ENSP00000005257,9606.ENSP00000216181,9606.ENSP00000223023,9606.ENSP00000225655,9606.ENSP00000228825,9606.ENSP00000235310,9606.ENSP00000252699,9606.ENSP00000254950,9606.ENSP00000260130,9606.ENSP00000262613,9606.ENSP00000263168,9606.ENSP00000263238,9606.ENSP00000263277,9606.ENSP00000263867,9606.ENSP00000264254,9606.ENSP00000281172,9606.ENSP00000281537,9606.ENSP00000284770,9606.ENSP00000288235,…	RALA,MYH9,WASL,PFN1,ARPC3,MAD2L2,ACTN4,VPS4A,SDCBP,SLC9A3R1,CAPZA1,ACTR3,EHD2,CAPG,PDCL3,EPS8,TJP1,PDLIM3,MYO1E,DBN1,ARPC5,ARPC2,HSP90B1,CRK,TWF2,RAC3,TMOD3,CSRP2,SSH1,TLN1,ROCK2,CALR,SETD3,FAM101B,PLS1,EPB41L2,RAP1GDS1,TPM4,EPB41,ARPC5L,ARHGAP12,MEF2A,PLS3,CD2AP,MYO1C,TPM3,CAP1,GSN,MSRB2,ANXA1,ESPN,ACTR2,TPM2,RHOBTB3,PRKAR1A,ACTN1,CLDN3,ITGB1,SH3KBP1,ROCK1,TRIOBP,OBSL1,ARHGAP35,ARPC4,ARPC1B,TNIK…
GO:0032956	Regulation of actin cytoskeleton organization	55	348	0.23	0.0107	9606.ENSP00000223023,9606.ENSP00000225655,9606.ENSP00000228825,9606.ENSP00000249014,9606.ENSP00000252593,9606.ENSP00000253925,9606.ENSP00000263168,9606.ENSP00000263238,9606.ENSP00000263867,9606.ENSP00000268182,9606.ENSP00000274000,9606.ENSP00000281172,9606.ENSP00000281537,9606.ENSP00000292385,9606.ENSP00000294742,9606.ENSP00000295324,9606.ENSP00000295685,9606.ENSP00000296677,9606.ENSP00000300574,…	WASL,PFN1,ARPC3,CDC42EP1,BST2,PPFIA1,CAPZA1,ACTR3,CAPG,IQGAP1,AP1AR,EPS8,TJP1,DBN1,ARPC5,CDC42EP3,ARPC2,F2RL1,CRK,TWF2,RAC3,PAM,TMOD3,PAK2,SSH1,MET,ROCK2,HAX1,FES,ARPC5L,SPTBN1,CD2AP,MYO1C,CD47,ARHGAP18,TACSTD2,GSN,ID1,ACTR2,RHOBTB3,ROCK1,RDX,TRIOBP,MDK,ARHGAP35,ARPC4,ARPC1B,CAPZB,PHLDB2,STMN1,FAM49B,BRK1,CFL1,WASF2,ARFIP2
GO:1902806	Regulation of cell cycle g1/s phase transition	33	175	0.3	0.0110	9606.ENSP00000216714,9606.ENSP00000216802,9606.ENSP00000227507,9606.ENSP00000234091,9606.ENSP00000244745,9606.ENSP00000256442,9606.ENSP00000257904,9606.ENSP00000288266,9606.ENSP00000293288,9606.ENSP00000313420,9606.ENSP00000318822,9606.ENSP00000325690,9606.ENSP00000329697,9606.ENSP00000331019,9606.ENSP00000338927,9606.ENSP00000346483,9606.ENSP00000350310,9606.ENSP00000351416,9606.ENSP00000355279,…	APEX1,PSME2,CCND1,ID2,SOX4,CCNB1,CDK4,APPL1,BAX,PRKDC,BID,CARM1,PPAP2C,RPS27L,ZNF385A,DDRGK1,ATP2B4,ANKRD17,CNOT7,TFDP1,ANXA1,PCNA,PSME1,BRD7,CDK1,PRMT2,RDX,PRMT1,CDKN2A,DP2,TMEM14B,PLRG1,PHB2
GO:0033157	Regulation of intracellular protein transport	45	268	0.25	0.0112	9606.ENSP00000185150,9606.ENSP00000219169,9606.ENSP00000223136,9606.ENSP00000245451,9606.ENSP00000251047,9606.ENSP00000262506,9606.ENSP00000263645,9606.ENSP00000264335,9606.ENSP00000265471,9606.ENSP00000270225,9606.ENSP00000296564,9606.ENSP00000318822,9606.ENSP00000327077,9606.ENSP00000329002,9606.ENSP00000335203,9606.ENSP00000340648,9606.ENSP00000340944,9606.ENSP00000343023,9606.ENSP00000351492,…	ERLEC1,NUTF2,FIS1,BMP4,LMAN1,CSNK2A2,CD81,YWHAE,B3GAT3,SAE1,ICE1,BID,PCM1,HAX1,ATPIF1,HUWE1,PTPN11,SP100,UBL5,MYO1C,TPR,TCF7L2,YWHAB,TXN,TFDP1,ASPH,YWHAQ,PDCD10,JUP,BAD,CDK1,YWHAZ,UBAC2,NUCB1,BCAP31,HYAL2,PARK7,CDKN2A,FAM115A,DP2,RAN,PDCD5,NMT1,OAZ1,IFI27
GO:1903900	Regulation of viral life cycle	30	153	0.32	0.0112	9606.ENSP00000233057,9606.ENSP00000252483,9606.ENSP00000252593,9606.ENSP00000254950,9606.ENSP00000263791,9606.ENSP00000300026,9606.ENSP00000302120,9606.ENSP00000306614,9606.ENSP00000310275,9606.ENSP00000336721,9606.ENSP00000345656,9606.ENSP00000349596,9606.ENSP00000355279,9606.ENSP00000355388,9606.ENSP00000356110,9606.ENSP00000359552,9606.ENSP00000360869,9606.ENSP00000362924,9606.ENSP00000382707,…	EIF2AK2,PVRL2,BST2,VPS4A,EIF2AK4,PPIB,TRIM8,PPIH,BANF1,LARP1,VAPA,TRIM38,CNOT7,MPHOSPH8,NUCKS1,PKN2,IFIT1,GSN,IFITM3,ILF3,CHMP3,TOP2A,PPIA,SNF8,HMGA2,KPNA2,RAD23A,PHB,IFI27,IFITM2
GO:0010256	Endomembrane system organization	64	424	0.21	0.0114	9606.ENSP00000214869,9606.ENSP00000216181,9606.ENSP00000225726,9606.ENSP00000225777,9606.ENSP00000233596,9606.ENSP00000251047,9606.ENSP00000252483,9606.ENSP00000253794,9606.ENSP00000254950,9606.ENSP00000255194,9606.ENSP00000256442,9606.ENSP00000261514,9606.ENSP00000261636,9606.ENSP00000262225,9606.ENSP00000262613,9606.ENSP00000262646,9606.ENSP00000263277,9606.ENSP00000264710,9606.ENSP00000270142,…	TMED1,MYH9,CCDC47,SYNGR2,REEP6,LMAN1,PVRL2,VPS25,VPS4A,AP3B1,CCNB1,CLCN3,ARL1,TMED2,SLC9A3R1,RAB2A,EHD2,RAB10,SOD1,C11orf73,LAMTOR1,VPS51,TMED10,LMAN2,HOOK3,JAGN1,ARL6IP1,BANF1,CLU,PPP2R1A,STK25,TMED9,ZNF385A,CAV1,DMKN,SPTBN1,MYOF,DCTN1,REEP3,BAG6,VPS28,REEP5,SQSTM1,PDCD10,GOLGB1,MOSPD3,CDK1,YWHAZ,USP8,HOOK2,CHMP1A,OBSL1,SNX10,LAPTM4B,CHMP3,SERPINE2,SNF8,CSNK1A1,PACSIN3,USO1,BLOC1S1,CTDNEP1,PLEKH…
GO:0032446	Protein modification by small protein conjugation	108	808	0.15	0.0114	9606.ENSP00000044462,9606.ENSP00000171111,9606.ENSP00000209873,9606.ENSP00000215071,9606.ENSP00000216225,9606.ENSP00000216455,9606.ENSP00000216802,9606.ENSP00000217958,9606.ENSP00000219548,9606.ENSP00000223321,9606.ENSP00000231487,9606.ENSP00000238647,9606.ENSP00000244426,9606.ENSP00000245544,9606.ENSP00000250495,9606.ENSP00000253023,9606.ENSP00000254816,9606.ENSP00000259457,9606.ENSP00000260247,…	PSMA4,KEAP1,AAAS,PSMD8,RBX1,PSMA3,PSME2,PSMD10,STUB1,PSMA2,SKP1,IRF2BPL,FBXO9,NUP85,NEDD8,UBE2M,TRIM47,PSMB7,DCUN1D5,PSMC1,UBE2K,PSMA6,USP22,HERC2,PSMB1,RNF167,HERC5,UBE2S,PSMD3,PDCD6,PCNP,RNF141,SAE1,PSMB6,PSMA5,RNF7,UBE2Q1,DCAF13,TRIM8,UBB,TRIM56,RNF187,RNF181,PSMD1,PSMD2,PSMC5,PRKDC,MAGEF1,TRAF7,ZNRF1,UBA1,ZFP91,UBE2V1,HUWE1,USP7,FBXO2,DDRGK1,UBE2I,PSMD12,UBE2C,TRIM38,PSMB10,NAE1,CTR9,NSMCE1,P…
GO:0000291	Nuclear-transcribed mrna catabolic process, exonucleolytic	12	35	0.56	0.0119	9606.ENSP00000221233,9606.ENSP00000252622,9606.ENSP00000301788,9606.ENSP00000302160,9606.ENSP00000315476,9606.ENSP00000323046,9606.ENSP00000355279,9606.ENSP00000364813,9606.ENSP00000389948,9606.ENSP00000410758,9606.ENSP00000422392,9606.ENSP00000469468	EXOSC5,LSM7,POLR2G,LSM3,EXOSC4,EXOSC3,CNOT7,LSM2,NT5C3B,LSM5,LSM6,LSM4
GO:0019220	Regulation of phosphate metabolic process	216	1816	0.1	0.0119	9606.ENSP00000006526,9606.ENSP00000025008,9606.ENSP00000162749,9606.ENSP00000199389,9606.ENSP00000209873,9606.ENSP00000217958,9606.ENSP00000222005,9606.ENSP00000222462,9606.ENSP00000227507,9606.ENSP00000228280,9606.ENSP00000228918,9606.ENSP00000233057,9606.ENSP00000234038,9606.ENSP00000234590,9606.ENSP00000235310,9606.ENSP00000240100,9606.ENSP00000244869,9606.ENSP00000245451,9606.ENSP00000245479,…
GO:0120034	Positive regulation of plasma membrane bounded cell projection assembly	23	104	0.37	0.0120	9606.ENSP00000005257,9606.ENSP00000223023,9606.ENSP00000225655,9606.ENSP00000249014,9606.ENSP00000257430,9606.ENSP00000263238,9606.ENSP00000270708,9606.ENSP00000281172,9606.ENSP00000295324,9606.ENSP00000295685,9606.ENSP00000296677,9606.ENSP00000303908,9606.ENSP00000347379,9606.ENSP00000367059,9606.ENSP00000367220,9606.ENSP00000373905,9606.ENSP00000377778,9606.ENSP00000381992,9606.ENSP00000385720,…	RALA,WASL,PFN1,CDC42EP1,APC,ACTR3,WRAP73,EPS8,CDC42EP3,ARPC2,F2RL1,TWF2,OCLN,ESPN,ACTR2,DNM2,MIEN1,SEPT7,ARHGAP35,SEPT9,ZMYND8,BRK1,WASF2
GO:0006123	Mitochondrial electron transport, cytochrome c to oxygen	9	20	0.68	0.0127	9606.ENSP00000229379,9606.ENSP00000246554,9606.ENSP00000258424,9606.ENSP00000321260,9606.ENSP00000339720,9606.ENSP00000354876,9606.ENSP00000354982,9606.ENSP00000428895,9606.ENSP00000457513	COX6A1,COX6B1,COX5B,COX8A,NDUFA4,MT-CO2,MT-CO3,COX6C,COX4I1
GO:0043044	ATP-dependent chromatin remodeling	21	91	0.39	0.0128	9606.ENSP00000188312,9606.ENSP00000254480,9606.ENSP00000255120,9606.ENSP00000263121,9606.ENSP00000283131,9606.ENSP00000296930,9606.ENSP00000304593,9606.ENSP00000311513,9606.ENSP00000318297,9606.ENSP00000320485,9606.ENSP00000323967,9606.ENSP00000349508,9606.ENSP00000360133,9606.ENSP00000360162,9606.ENSP00000362592,9606.ENSP00000362649,9606.ENSP00000367034,9606.ENSP00000376168,9606.ENSP00000378307,…	ACTR6,SMARCC1,NASP,SMARCB1,SMARCA5,NPM1,ZNHIT1,RSF1,RUVBL1,ARID1A,SMARCE1,CHD4,ITGB3BP,SMARCA1,RBBP4,HDAC1,HIST1H4C,STRA13,PBRM1,HDAC2,ANP32E
GO:0032469	Endoplasmic reticulum calcium ion homeostasis	10	25	0.63	0.0131	9606.ENSP00000223136,9606.ENSP00000225726,9606.ENSP00000284981,9606.ENSP00000293288,9606.ENSP00000314380,9606.ENSP00000339740,9606.ENSP00000340454,9606.ENSP00000389277,9606.ENSP00000392330,9606.ENSP00000480514	FIS1,CCDC47,APP,BAX,GRINA,CAMK2D,RAP1GDS1,TMBIM6,BCAP31,TMCO1
GO:1905114	Cell surface receptor signaling pathway involved in cell-cell signaling	68	461	0.2	0.0132	9606.ENSP00000044462,9606.ENSP00000215071,9606.ENSP00000216106,9606.ENSP00000216225,9606.ENSP00000216455,9606.ENSP00000216802,9606.ENSP00000217958,9606.ENSP00000222462,9606.ENSP00000223321,9606.ENSP00000225655,9606.ENSP00000227507,9606.ENSP00000231487,9606.ENSP00000245451,9606.ENSP00000257430,9606.ENSP00000259457,9606.ENSP00000261303,9606.ENSP00000261479,9606.ENSP00000261758,9606.ENSP00000262193,…	PSMA4,PSMD8,HMGXB4,RBX1,PSMA3,PSME2,PSMD10,WNT16,PSMA2,PFN1,CCND1,SKP1,BMP4,APC,PSMB7,PSMC1,PSMA6,MESDC2,PSMB1,CSNK2A2,SLC9A3R1,AP2S1,PSMD3,PSMB6,PSMA5,TIAM1,AP2M1,VPS35,RAC3,UBB,PSMD1,PSMD2,PSMC5,PPP1CA,AP2A2,CAV1,NR4A2,WLS,PSMD12,CALM1,PSMB10,FZD6,MACF1,CTR9,PSMB5,PSMD4,TCF7L2,PSMA7,PSMB2,DKK1,PSMB9,CSNK2B,PSME1,BRD7,PPP3CA,UBAC2,PSMD14,PSMC2,PSMD13,TNIK,TNRC6B,PSMA1,CSNK1A1,VPS29,SHFM1,PSMC3,A…
GO:0035722	interleukin-12-mediated signaling pathway	14	47	0.5	0.0133	9606.ENSP00000005257,9606.ENSP00000216802,9606.ENSP00000254193,9606.ENSP00000263168,9606.ENSP00000270142,9606.ENSP00000314067,9606.ENSP00000321259,9606.ENSP00000343204,9606.ENSP00000346694,9606.ENSP00000358727,9606.ENSP00000369519,9606.ENSP00000400433,9606.ENSP00000419425,9606.ENSP00000432660	RALA,PSME2,SNRPA1,CAPZA1,SOD1,PAK2,TALDO1,JAK1,HNRNPA2B1,GSTO1,MTAP,HNRNPF,PPIA,CFL1
GO:1901028	Regulation of mitochondrial outer membrane permeabilization involved in apoptotic signaling pathway	14	47	0.5	0.0133	9606.ENSP00000211314,9606.ENSP00000264335,9606.ENSP00000293288,9606.ENSP00000318822,9606.ENSP00000335203,9606.ENSP00000360671,9606.ENSP00000361930,9606.ENSP00000364519,9606.ENSP00000371267,9606.ENSP00000378040,9606.ENSP00000379287,9606.ENSP00000418428,9606.ENSP00000420616,9606.ENSP00000468424	TMEM14A,YWHAE,BAX,BID,ATPIF1,SLC25A5,YWHAB,TFDP1,YWHAQ,BAD,YWHAZ,CHCHD10,DP2,NMT1
GO:1902850	Microtubule cytoskeleton organization involved in mitosis	24	112	0.36	0.0133	9606.ENSP00000209873,9606.ENSP00000221855,9606.ENSP00000251413,9606.ENSP00000254286,9606.ENSP00000256442,9606.ENSP00000261191,9606.ENSP00000270708,9606.ENSP00000290158,9606.ENSP00000296509,9606.ENSP00000298492,9606.ENSP00000300403,9606.ENSP00000301633,9606.ENSP00000323421,9606.ENSP00000348965,9606.ENSP00000354791,9606.ENSP00000356056,9606.ENSP00000357748,9606.ENSP00000361540,9606.ENSP00000379350,…	AAAS,TBCB,TUBG1,ACTR10,CCNB1,ASUN,WRAP73,KPNB1,MAD2L1,FAM175B,TPX2,BIRC5,SMC1A,DYNC1H1,DCTN1,DYNLT1,BCCIP,CDC20,ITGB1,DCTN2,STMN1,CKAP5,RAN,NUSAP1
GO:0043434	Response to peptide hormone	60	394	0.21	0.0135	9606.ENSP00000216714,9606.ENSP00000218388,9606.ENSP00000244869,9606.ENSP00000245787,9606.ENSP00000253413,9606.ENSP00000254480,9606.ENSP00000257430,9606.ENSP00000257904,9606.ENSP00000260118,9606.ENSP00000261517,9606.ENSP00000261623,9606.ENSP00000263805,9606.ENSP00000264657,9606.ENSP00000264710,9606.ENSP00000265563,9606.ENSP00000265643,9606.ENSP00000268182,9606.ENSP00000288266,9606.ENSP00000300574,…	APEX1,TIMP1,EREG,INSIG2,ATP6V1E1,SMARCC1,APC,CDK4,GGH,VPS13C,CYBA,ZNF106,STAT3,RAB10,PRKAR2A,GAL,IQGAP1,APPL1,CRK,RAB8A,INSR,IRS1,PRKDC,CYC1,ROCK2,AGTRAP,PKM,BSG,CAV1,EIF4EBP1,NR4A2,STAT1,PARP1,EPRS,ATP6AP1,AHCYL1,STXBP3,PRKACB,RBBP4,ATP6V1G1,EIF6,ANXA1,APRT,SYAP1,PTPRA,HADHA,PRKAR1A,AREG,NFE2L2,GSTP1,ROCK1,ZFP36L1,SHC1,SLC2A1,ATP6V1F,POR,ATP6V0E1,HSF1,ATP6V0B,DAG1
GO:0007093	Mitotic cell cycle checkpoint	30	156	0.31	0.0143	9606.ENSP00000227507,9606.ENSP00000235310,9606.ENSP00000244745,9606.ENSP00000254950,9606.ENSP00000256442,9606.ENSP00000257430,9606.ENSP00000265433,9606.ENSP00000293288,9606.ENSP00000296509,9606.ENSP00000301633,9606.ENSP00000313420,9606.ENSP00000325690,9606.ENSP00000325919,9606.ENSP00000331019,9606.ENSP00000338927,9606.ENSP00000351990,9606.ENSP00000355279,9606.ENSP00000355922,9606.ENSP00000356448,…	CCND1,MAD2L2,SOX4,VPS4A,CCNB1,APC,NBN,BAX,MAD2L1,BIRC5,PRKDC,CARM1,PSMG2,RPS27L,ZNF385A,NAE1,CNOT7,CENPF,TPR,BUB3,CDC20,ZAK,TFDP1,PCNA,TAOK3,CDK1,PRMT1,TOP2A,DP2,HMGA2
GO:0045931	Positive regulation of mitotic cell cycle	30	156	0.31	0.0143	9606.ENSP00000216714,9606.ENSP00000227507,9606.ENSP00000244869,9606.ENSP00000245960,9606.ENSP00000256442,9606.ENSP00000257904,9606.ENSP00000261497,9606.ENSP00000284981,9606.ENSP00000296509,9606.ENSP00000301633,9606.ENSP00000303830,9606.ENSP00000308753,9606.ENSP00000336701,9606.ENSP00000340691,9606.ENSP00000340944,9606.ENSP00000348838,9606.ENSP00000351416,9606.ENSP00000356448,9606.ENSP00000359552,…	APEX1,CCND1,EREG,CDC25B,CCNB1,CDK4,USP22,APP,MAD2L1,BIRC5,INSR,TMOD3,RAD51C,EIF4EBP1,PTPN11,UBE2C,ANKRD17,TPR,PKN2,TFDP1,PPP1R10,ANXA1,CDK1,RDX,RANBP1,H2AFY,PLRG1,HSF1,PHB2,NUSAP1
GO:0006357	Regulation of transcription by rna polymerase ii	252	2172	0.09	0.0146	9606.ENSP00000013807,9606.ENSP00000044462,9606.ENSP00000162749,9606.ENSP00000164227,9606.ENSP00000215071,9606.ENSP00000216225,9606.ENSP00000216297,9606.ENSP00000216455,9606.ENSP00000216802,9606.ENSP00000217958,9606.ENSP00000219782,9606.ENSP00000223023,9606.ENSP00000223321,9606.ENSP00000225655,9606.ENSP00000225698,9606.ENSP00000227507,9606.ENSP00000228251,9606.ENSP00000228741,9606.ENSP00000234091,…
GO:0006351	Transcription, dna-templated	80	567	0.18	0.0147	9606.ENSP00000164227,9606.ENSP00000216294,9606.ENSP00000216297,9606.ENSP00000219782,9606.ENSP00000221859,9606.ENSP00000227507,9606.ENSP00000244869,9606.ENSP00000245479,9606.ENSP00000256442,9606.ENSP00000257904,9606.ENSP00000261191,9606.ENSP00000261245,9606.ENSP00000261531,9606.ENSP00000262265,9606.ENSP00000263121,9606.ENSP00000263974,9606.ENSP00000264657,9606.ENSP00000266735,9606.ENSP00000272348,…	BCL3,SNAPC1,SUPT16H,MAZ,POLR2I,CCND1,EREG,SOX9,CCNB1,CDK4,ASUN,MNAT1,SNW1,PIH1D1,SMARCB1,TAF12,STAT3,SNRPF,SNRPG,SSRP1,SMARCA5,NR2F6,POLR2J,BAX,ICE1,POLR2G,FOS,RSF1,HNRNPD,ZBTB7A,POLR2L,NR2F1,MRPL12,NR4A2,DDX21,MEF2A,GTF2E2,ILF2,CTR9,PARP1,PMF1,GTF3C6,POLR3GL,NPM3,YBX1,TFDP1,NELFE,HIST1H4C,GTF3A,ASH1L,MLF1,PTTG1,PBRM1,CDK1,GTF2A2,IRF9,DEK,INTS10,POLR3G,ZC3H8,PWP1,NFIC,TSC22D1,SNRPE,POLR2F,ETV1,SN…
GO:0050684	Regulation of mrna processing	29	149	0.32	0.0147	9606.ENSP00000225698,9606.ENSP00000229390,9606.ENSP00000247026,9606.ENSP00000256442,9606.ENSP00000261531,9606.ENSP00000282486,9606.ENSP00000313829,9606.ENSP00000318195,9606.ENSP00000323670,9606.ENSP00000325905,9606.ENSP00000341826,9606.ENSP00000346634,9606.ENSP00000346694,9606.ENSP00000348984,9606.ENSP00000350170,9606.ENSP00000355013,9606.ENSP00000358814,9606.ENSP00000360525,9606.ENSP00000362820,…	C1QBP,SRSF9,NSRP1,CCNB1,SNW1,MBNL1,KHDRBS1,NCL,ZBTB7A,SRSF7,HNRNPA1,THRAP3,HNRNPA2B1,SON,FXR1,CTR9,AHCYL1,MAGOH,SRSF3,NELFE,HNRNPK,RBM3,SLTM,SMU1,ZFP36L1,PTBP3,LARP7,HSF1,RBM8A
GO:0015931	Nucleobase-containing compound transport	42	249	0.25	0.0151	9606.ENSP00000209873,9606.ENSP00000215882,9606.ENSP00000219169,9606.ENSP00000229390,9606.ENSP00000245544,9606.ENSP00000254942,9606.ENSP00000260665,9606.ENSP00000265097,9606.ENSP00000281456,9606.ENSP00000295899,9606.ENSP00000296930,9606.ENSP00000301454,9606.ENSP00000325905,9606.ENSP00000332706,9606.ENSP00000336702,9606.ENSP00000341826,9606.ENSP00000346694,9606.ENSP00000352834,9606.ENSP00000356001,…	AAAS,SLC25A1,NUTF2,SRSF9,NUP85,TERF2,LRPPRC,THOC3,SLC25A4,THOC7,NPM1,SLC25A23,SRSF7,PURA,EIF5A,HNRNPA1,HNRNPA2B1,MYO1C,MRPL18,TPR,MAGOH,SLC25A5,YBX1,SRSF3,ZNF593,EIF6,ATXN2,IGF2BP2,SLC35B2,POM121,MVP,DDX39B,TST,SSB,ZFP36L1,ENY2,HSF1,CKAP5,RAN,SLC25A24,RBM8A,SHFM1
GO:0031334	Positive regulation of protein-containing complex assembly	42	249	0.25	0.0151	9606.ENSP00000013807,9606.ENSP00000216115,9606.ENSP00000216225,9606.ENSP00000219548,9606.ENSP00000223023,9606.ENSP00000223129,9606.ENSP00000225655,9606.ENSP00000228825,9606.ENSP00000246747,9606.ENSP00000249014,9606.ENSP00000254301,9606.ENSP00000262265,9606.ENSP00000263238,9606.ENSP00000293288,9606.ENSP00000294742,9606.ENSP00000295324,9606.ENSP00000295685,9606.ENSP00000296564,9606.ENSP00000310572,…	ERCC1,BIK,RBX1,STUB1,WASL,RPA3,PFN1,ARPC3,ARL2,CDC42EP1,LGALS3,PIH1D1,ACTR3,BAX,ARPC5,CDC42EP3,ARPC2,ICE1,PSMC5,CLU,MET,BID,FES,MPP7,ARPC5L,OCLN,MYO1C,DCTN1,PARP1,GSN,ACTR2,SUMO1,ARPC4,ARPC1B,PSMC2,PARK7,BRK1,CKAP5,GTF2H3,GTF2H5,PSMC3,WASF2
GO:0048013	Ephrin receptor signaling pathway	20	86	0.39	0.0153	9606.ENSP00000223023,9606.ENSP00000228825,9606.ENSP00000260130,9606.ENSP00000263238,9606.ENSP00000263270,9606.ENSP00000286827,9606.ENSP00000292807,9606.ENSP00000294742,9606.ENSP00000295685,9606.ENSP00000300574,9606.ENSP00000317985,9606.ENSP00000327694,9606.ENSP00000340944,9606.ENSP00000358105,9606.ENSP00000367220,9606.ENSP00000382697,9606.ENSP00000388169,9606.ENSP00000389631,9606.ENSP00000468411,…	WASL,ARPC3,SDCBP,ACTR3,AP2S1,TIAM1,AP2M1,ARPC5,ARPC2,CRK,ROCK2,AP2A2,PTPN11,APH1A,ACTR2,ROCK1,ARPC4,ARPC1B,PSENEN,AP2B1
GO:0090559	Regulation of membrane permeability	20	86	0.39	0.0153	9606.ENSP00000211314,9606.ENSP00000264335,9606.ENSP00000264657,9606.ENSP00000293288,9606.ENSP00000318822,9606.ENSP00000335203,9606.ENSP00000356056,9606.ENSP00000357625,9606.ENSP00000360671,9606.ENSP00000361930,9606.ENSP00000364519,9606.ENSP00000371267,9606.ENSP00000378040,9606.ENSP00000378577,9606.ENSP00000379287,9606.ENSP00000402301,9606.ENSP00000418428,9606.ENSP00000420616,9606.ENSP00000468424,…	TMEM14A,YWHAE,STAT3,BAX,BID,ATPIF1,DYNLT1,BNIP3,SLC25A5,YWHAB,TFDP1,YWHAQ,BAD,CLDN3,YWHAZ,LAPTM4B,CHCHD10,DP2,NMT1,HEBP2
GO:0042177	Negative regulation of protein catabolic process	27	135	0.33	0.0154	9606.ENSP00000037243,9606.ENSP00000185150,9606.ENSP00000218388,9606.ENSP00000235310,9606.ENSP00000247970,9606.ENSP00000254480,9606.ENSP00000260130,9606.ENSP00000262506,9606.ENSP00000264254,9606.ENSP00000296509,9606.ENSP00000299138,9606.ENSP00000343535,9606.ENSP00000346483,9606.ENSP00000356425,9606.ENSP00000361562,9606.ENSP00000365131,9606.ENSP00000376753,9606.ENSP00000381448,9606.ENSP00000382697,…	GABARAPL2,ERLEC1,TIMP1,MAD2L2,PIN1,SMARCC1,SDCBP,CSNK2A2,PDCL3,MAD2L1,VPS35,USP7,DDRGK1,UCHL5,CTSA,BAG6,GIPC1,CST3,ROCK1,UBAC2,LAPTM4B,SERPINE2,PARK7,CDKN2A,MYCBP2,PHB,ATRAID
GO:0016567	Protein ubiquitination	98	729	0.15	0.0164	9606.ENSP00000044462,9606.ENSP00000171111,9606.ENSP00000215071,9606.ENSP00000216225,9606.ENSP00000216455,9606.ENSP00000216802,9606.ENSP00000217958,9606.ENSP00000219548,9606.ENSP00000223321,9606.ENSP00000231487,9606.ENSP00000238647,9606.ENSP00000244426,9606.ENSP00000250495,9606.ENSP00000253023,9606.ENSP00000254816,9606.ENSP00000259457,9606.ENSP00000261303,9606.ENSP00000261427,9606.ENSP00000261479,…	PSMA4,KEAP1,PSMD8,RBX1,PSMA3,PSME2,PSMD10,STUB1,PSMA2,SKP1,IRF2BPL,FBXO9,NEDD8,UBE2M,TRIM47,PSMB7,PSMC1,UBE2K,PSMA6,USP22,HERC2,PSMB1,RNF167,HERC5,UBE2S,PSMD3,PDCD6,PCNP,RNF141,SAE1,PSMB6,PSMA5,RNF7,UBE2Q1,DCAF13,TRIM8,UBB,TRIM56,RNF187,RNF181,PSMD1,PSMD2,PSMC5,PRKDC,MAGEF1,TRAF7,ZNRF1,UBA1,ZFP91,UBE2V1,HUWE1,USP7,FBXO2,PSMD12,UBE2C,TRIM38,PSMB10,CTR9,NSMCE1,PSMB5,UBE2T,PSMD4,PSMA7,ARRDC1,UBAC1,C…
GO:1902904	Negative regulation of supramolecular fiber organization	28	143	0.32	0.0164	9606.ENSP00000001008,9606.ENSP00000225655,9606.ENSP00000253925,9606.ENSP00000257430,9606.ENSP00000263168,9606.ENSP00000263867,9606.ENSP00000281172,9606.ENSP00000281537,9606.ENSP00000300006,9606.ENSP00000300403,9606.ENSP00000303908,9606.ENSP00000308753,9606.ENSP00000314067,9606.ENSP00000315130,9606.ENSP00000315713,9606.ENSP00000317272,9606.ENSP00000349259,9606.ENSP00000360269,9606.ENSP00000362924,…	FKBP4,PFN1,PPFIA1,APC,CAPZA1,CAPG,EPS8,TJP1,C16orf45,TPX2,TWF2,TMOD3,PAK2,CLU,SSH1,MET,SPTBN1,TACSTD2,GSN,CKAP2,RDX,TRIOBP,CAPZB,PHLDB2,STMN1,FAM49B,EML2,WASF2
GO:0030833	Regulation of actin filament polymerization	32	173	0.29	0.0167	9606.ENSP00000223023,9606.ENSP00000225655,9606.ENSP00000228825,9606.ENSP00000249014,9606.ENSP00000263168,9606.ENSP00000263238,9606.ENSP00000263867,9606.ENSP00000274000,9606.ENSP00000281172,9606.ENSP00000292385,9606.ENSP00000294742,9606.ENSP00000295324,9606.ENSP00000295685,9606.ENSP00000303908,9606.ENSP00000308753,9606.ENSP00000315713,9606.ENSP00000329002,9606.ENSP00000345361,9606.ENSP00000349259,…	WASL,PFN1,ARPC3,CDC42EP1,CAPZA1,ACTR3,CAPG,AP1AR,EPS8,DBN1,ARPC5,CDC42EP3,ARPC2,TWF2,TMOD3,SSH1,HAX1,ARPC5L,SPTBN1,MYO1C,ARHGAP18,GSN,ACTR2,RDX,TRIOBP,ARPC4,ARPC1B,CAPZB,FAM49B,BRK1,WASF2,ARFIP2
GO:0050793	Regulation of developmental process	300	2648	0.08	0.0167	9606.ENSP00000001008,9606.ENSP00000007722,9606.ENSP00000044462,9606.ENSP00000053867,9606.ENSP00000162749,9606.ENSP00000171111,9606.ENSP00000205061,9606.ENSP00000215071,9606.ENSP00000216181,9606.ENSP00000216455,9606.ENSP00000216802,9606.ENSP00000217131,9606.ENSP00000217958,9606.ENSP00000218388,9606.ENSP00000223023,9606.ENSP00000223136,9606.ENSP00000223321,9606.ENSP00000225655,9606.ENSP00000225698,…
GO:0045070	Positive regulation of viral genome replication	12	37	0.54	0.0169	9606.ENSP00000300026,9606.ENSP00000306614,9606.ENSP00000336721,9606.ENSP00000345656,9606.ENSP00000349596,9606.ENSP00000355279,9606.ENSP00000356110,9606.ENSP00000359552,9606.ENSP00000360869,9606.ENSP00000411532,9606.ENSP00000419425,9606.ENSP00000467024	PPIB,PPIH,LARP1,VAPA,TRIM38,CNOT7,NUCKS1,PKN2,IFIT1,TOP2A,PPIA,RAD23A
GO:1901030	Positive regulation of mitochondrial outer membrane permeabilization involved in apoptotic signaling pathway	12	37	0.54	0.0169	9606.ENSP00000264335,9606.ENSP00000293288,9606.ENSP00000318822,9606.ENSP00000335203,9606.ENSP00000361930,9606.ENSP00000364519,9606.ENSP00000371267,9606.ENSP00000378040,9606.ENSP00000379287,9606.ENSP00000418428,9606.ENSP00000420616,9606.ENSP00000468424	YWHAE,BAX,BID,ATPIF1,YWHAB,TFDP1,YWHAQ,BAD,YWHAZ,CHCHD10,DP2,NMT1
GO:1905477	Positive regulation of protein localization to membrane	26	129	0.33	0.0171	9606.ENSP00000007722,9606.ENSP00000223136,9606.ENSP00000254301,9606.ENSP00000261758,9606.ENSP00000263645,9606.ENSP00000264335,9606.ENSP00000315713,9606.ENSP00000318822,9606.ENSP00000336831,9606.ENSP00000349259,9606.ENSP00000350012,9606.ENSP00000350310,9606.ENSP00000352834,9606.ENSP00000361930,9606.ENSP00000364519,9606.ENSP00000371267,9606.ENSP00000374455,9606.ENSP00000378040,9606.ENSP00000379287,…	ITGA3,FIS1,LGALS3,MESDC2,CD81,YWHAE,SSH1,BID,PLS1,SPTBN1,ACSL3,ATP2B4,MYO1C,YWHAB,TFDP1,YWHAQ,SQSTM1,BAD,YWHAZ,ITGB1,FAM115A,DP2,PDCD5,NMT1,RER1,AP2B1
GO:0046365	Monosaccharide catabolic process	16	61	0.45	0.0172	9606.ENSP00000229270,9606.ENSP00000234590,9606.ENSP00000267814,9606.ENSP00000269848,9606.ENSP00000298248,9606.ENSP00000303356,9606.ENSP00000320171,9606.ENSP00000359991,9606.ENSP00000360124,9606.ENSP00000361140,9606.ENSP00000362413,9606.ENSP00000370517,9606.ENSP00000378040,9606.ENSP00000419628,9606.ENSP00000465930,9606.ENSP00000483375	TPI1,ENO1,SORD,PFKL,CRYL1,DCXR,PKM,PGAM1,PGM1,AKR1A1,PGK1,PFKP,BAD,NUDT5,GALK1,GALE
GO:0072594	Establishment of protein localization to organelle	64	433	0.2	0.0172	9606.ENSP00000000412,9606.ENSP00000215570,9606.ENSP00000216034,9606.ENSP00000219169,9606.ENSP00000221418,9606.ENSP00000223136,9606.ENSP00000245544,9606.ENSP00000249269,9606.ENSP00000253794,9606.ENSP00000254950,9606.ENSP00000255194,9606.ENSP00000261517,9606.ENSP00000262265,9606.ENSP00000263672,9606.ENSP00000264657,9606.ENSP00000264710,9606.ENSP00000265062,9606.ENSP00000267884,9606.ENSP00000268379,…	M6PR,TIMM13,TOMM22,NUTF2,ECH1,FIS1,NUP85,PMPCB,VPS25,VPS4A,AP3B1,VPS13C,PIH1D1,SPCS2,STAT3,RAB10,RAB7A,SRP14,UQCRC2,C11orf73,TOMM70A,LONP2,APPL1,KPNB1,BAX,HSPA4,UBB,SRP9,CLU,PAM16,BID,LAMP1,SRP72,RPSA,TPR,SCP2,PPP1R10,VPS28,ECI2,HSPD1,DNM2,BAD,PPP3CA,POM121,TSPO,ELAVL1,RPAIN,SEC61G,IDH1,TOMM40,SNF8,H2AFY,NDUFA13,SPCS3,GSTK1,TIMM8B,KPNA2,PHB2,RAN,ASNA1,RUVBL2,SPCS1,AP2B1,OXA1L
GO:0072655	Establishment of protein localization to mitochondrion	18	74	0.41	0.0175	9606.ENSP00000215570,9606.ENSP00000216034,9606.ENSP00000223136,9606.ENSP00000249269,9606.ENSP00000255194,9606.ENSP00000268379,9606.ENSP00000284320,9606.ENSP00000293288,9606.ENSP00000302961,9606.ENSP00000315693,9606.ENSP00000318822,9606.ENSP00000373620,9606.ENSP00000378040,9606.ENSP00000379563,9606.ENSP00000410339,9606.ENSP00000423673,9606.ENSP00000438455,9606.ENSP00000483491	TIMM13,TOMM22,FIS1,PMPCB,AP3B1,UQCRC2,TOMM70A,BAX,HSPA4,PAM16,BID,HSPD1,BAD,TSPO,TOMM40,NDUFA13,TIMM8B,OXA1L
GO:0000413	Protein peptidyl-prolyl isomerization	13	43	0.51	0.0176	9606.ENSP00000001008,9606.ENSP00000216330,9606.ENSP00000247970,9606.ENSP00000253329,9606.ENSP00000286175,9606.ENSP00000300026,9606.ENSP00000303057,9606.ENSP00000306614,9606.ENSP00000362773,9606.ENSP00000370460,9606.ENSP00000383003,9606.ENSP00000419425,9606.ENSP00000476767	FKBP4,FKBP3,PIN1,PPIL4,PPIL3,PPIB,PPIC,PPIH,PIN4,CWC27,FKBP1A,PPIA,FKBP8
GO:0050789	Regulation of biological process	1150	11475	0.03	0.0176	9606.ENSP00000001008,9606.ENSP00000002165,9606.ENSP00000005257,9606.ENSP00000006526,9606.ENSP00000007722,9606.ENSP00000013807,9606.ENSP00000025008,9606.ENSP00000037243,9606.ENSP00000044462,9606.ENSP00000053867,9606.ENSP00000162044,9606.ENSP00000162749,9606.ENSP00000164227,9606.ENSP00000171111,9606.ENSP00000185150,9606.ENSP00000194214,9606.ENSP00000199389,9606.ENSP00000200181,9606.ENSP00000200457,…
GO:0009725	Response to hormone	111	849	0.14	0.0179	9606.ENSP00000001008,9606.ENSP00000007722,9606.ENSP00000216185,9606.ENSP00000216714,9606.ENSP00000218388,9606.ENSP00000227507,9606.ENSP00000233809,9606.ENSP00000244869,9606.ENSP00000245451,9606.ENSP00000245787,9606.ENSP00000253413,9606.ENSP00000254480,9606.ENSP00000254661,9606.ENSP00000257430,9606.ENSP00000257904,9606.ENSP00000260118,9606.ENSP00000261517,9606.ENSP00000261590,9606.ENSP00000261623,…	FKBP4,ITGA3,TXN2,APEX1,TIMP1,CCND1,IGFBP2,EREG,BMP4,INSIG2,ATP6V1E1,SMARCC1,RAMP1,APC,CDK4,GGH,VPS13C,DSG2,CYBA,ZNF106,STAT3,RAB10,ANXA3,PRKAR2A,GAL,SORD,IQGAP1,ZFP36L2,APPL1,NR2F6,HMGB2,ITGA2,CRK,RAB8A,INSR,CTNNA1,IRS1,PAM,FOS,TADA3,PRKDC,TYMS,CYC1,ROCK2,AGTRAP,PKM,ARID1A,CALR,CARM1,NR2F1,BSG,CBX3,SRA1,CAV1,EIF4EBP1,PTPN11,ADIPOR1,NR4A2,CTSL,CTSB,STAT1,COMT,MT-ND3,PARP1,EPRS,SFR1,ATP6AP1,AHCYL1,…
GO:0051493	Regulation of cytoskeleton organization	77	546	0.18	0.0179	9606.ENSP00000001008,9606.ENSP00000223023,9606.ENSP00000225655,9606.ENSP00000228825,9606.ENSP00000246747,9606.ENSP00000249014,9606.ENSP00000252593,9606.ENSP00000253925,9606.ENSP00000257430,9606.ENSP00000263168,9606.ENSP00000263181,9606.ENSP00000263238,9606.ENSP00000263867,9606.ENSP00000268182,9606.ENSP00000274000,9606.ENSP00000281172,9606.ENSP00000281537,9606.ENSP00000292385,9606.ENSP00000294742,…	FKBP4,WASL,PFN1,ARPC3,ARL2,CDC42EP1,BST2,PPFIA1,APC,CAPZA1,KIF18A,ACTR3,CAPG,IQGAP1,AP1AR,EPS8,TJP1,DBN1,ARPC5,CDC42EP3,ARPC2,F2RL1,NPM1,C16orf45,TPX2,CRK,TWF2,RAC3,PAM,TMOD3,PAK2,SSH1,MET,ROCK2,HAX1,FES,SKA2,ARPC5L,OCLN,DYNC1H1,SPTBN1,CD2AP,MYO1C,DCTN1,CD47,DYNLT1,TPR,ARHGAP18,STMN3,TACSTD2,GSN,ID1,ESPN,ACTR2,CKAP2,RHOBTB3,CHMP1A,ROCK1,RDX,TRIOBP,MDK,ARHGAP35,ARPC4,ARPC1B,CAPZB,RANBP1,PHLDB2,CHM…
GO:0051336	Regulation of hydrolase activity	158	1284	0.12	0.0183	9606.ENSP00000006275,9606.ENSP00000037243,9606.ENSP00000053867,9606.ENSP00000216455,9606.ENSP00000216554,9606.ENSP00000216802,9606.ENSP00000218388,9606.ENSP00000223136,9606.ENSP00000225655,9606.ENSP00000233057,9606.ENSP00000233893,9606.ENSP00000234038,9606.ENSP00000236671,9606.ENSP00000246747,9606.ENSP00000247970,9606.ENSP00000252593,9606.ENSP00000254037,9606.ENSP00000254301,9606.ENSP00000254942,…	TRAPPC6A,GABARAPL2,GRN,PSMA3,EIF5,PSME2,TIMP1,FIS1,PFN1,EIF2AK2,HSPE1,PPP1R7,CTSD,ARL2,PIN1,BST2,ZCCHC9,LGALS3,TERF2,LAMTOR5,ARHGAP29,MNAT1,PEBP1,ARL1,TMED2,PIH1D1,APLP2,YWHAE,STAT3,PDCD6,PRDX5,B3GAT3,IQGAP1,SOD1,CALM2,ARL6IP5,APP,ATP1B3,TIAM1,CD109,CSTB,PPP1R35,BAX,HMGB2,ITGA2,F2RL1,NPM1,PRDX3,HSP90B1,CLPX,CRK,ANGPTL4,BIRC5,PRELID1,FNTA,ARL6IP1,GNAI2,PAK2,UACA,PAM16,ROCK2,BID,PPP2R1A,KARS,PRR7,R…
GO:0051494	Negative regulation of cytoskeleton organization	29	152	0.31	0.0186	9606.ENSP00000001008,9606.ENSP00000225655,9606.ENSP00000253925,9606.ENSP00000257430,9606.ENSP00000263168,9606.ENSP00000263867,9606.ENSP00000281172,9606.ENSP00000281537,9606.ENSP00000296930,9606.ENSP00000300006,9606.ENSP00000300403,9606.ENSP00000303908,9606.ENSP00000308753,9606.ENSP00000314067,9606.ENSP00000315713,9606.ENSP00000317272,9606.ENSP00000349259,9606.ENSP00000360269,9606.ENSP00000362924,…	FKBP4,PFN1,PPFIA1,APC,CAPZA1,CAPG,EPS8,TJP1,NPM1,C16orf45,TPX2,TWF2,TMOD3,PAK2,SSH1,MET,SPTBN1,TACSTD2,GSN,ESPN,CKAP2,RDX,TRIOBP,CAPZB,PHLDB2,STMN1,FAM49B,EML2,WASF2
GO:0000302	Response to reactive oxygen species	35	198	0.27	0.0192	9606.ENSP00000216714,9606.ENSP00000262746,9606.ENSP00000265462,9606.ENSP00000270142,9606.ENSP00000298510,9606.ENSP00000300574,9606.ENSP00000301522,9606.ENSP00000306245,9606.ENSP00000313199,9606.ENSP00000319788,9606.ENSP00000325748,9606.ENSP00000354394,9606.ENSP00000354665,9606.ENSP00000355601,9606.ENSP00000357625,9606.ENSP00000357986,9606.ENSP00000362273,9606.ENSP00000363641,9606.ENSP00000366109,…	APEX1,PRDX1,PRDX5,SOD1,PRDX3,CRK,PRDX2,FOS,HNRNPD,NQO1,STK25,STAT1,MT-ND6,EGLN1,BNIP3,PLEKHA1,ADPRHL2,TXN,ANXA1,PCNA,HSPD1,DNM2,PDCD10,BAD,CDK1,AREG,NFE2L2,CST3,GSTP1,HYAL2,PARK7,HDAC2,HSF1,CCS,PCGF2
GO:1905475	Regulation of protein localization to membrane	35	198	0.27	0.0192	9606.ENSP00000007722,9606.ENSP00000223136,9606.ENSP00000238892,9606.ENSP00000253925,9606.ENSP00000254301,9606.ENSP00000254950,9606.ENSP00000261758,9606.ENSP00000263645,9606.ENSP00000263864,9606.ENSP00000264335,9606.ENSP00000288266,9606.ENSP00000292807,9606.ENSP00000315713,9606.ENSP00000318822,9606.ENSP00000336831,9606.ENSP00000349259,9606.ENSP00000350012,9606.ENSP00000350310,9606.ENSP00000352834,…	ITGA3,FIS1,CRIPT,PPFIA1,LGALS3,VPS4A,MESDC2,CD81,VAMP8,YWHAE,APPL1,AP2M1,SSH1,BID,PLS1,SPTBN1,ACSL3,ATP2B4,MYO1C,YWHAB,GSN,TFDP1,YWHAQ,SQSTM1,BAD,YWHAZ,ITGB1,FAM115A,ZMYND8,DP2,DAG1,PDCD5,NMT1,RER1,AP2B1
GO:0006446	Regulation of translational initiation	18	75	0.41	0.0197	9606.ENSP00000199389,9606.ENSP00000216554,9606.ENSP00000233057,9606.ENSP00000248342,9606.ENSP00000256383,9606.ENSP00000263791,9606.ENSP00000281141,9606.ENSP00000289371,9606.ENSP00000296930,9606.ENSP00000301788,9606.ENSP00000302768,9606.ENSP00000313829,9606.ENSP00000326031,9606.ENSP00000336721,9606.ENSP00000340691,9606.ENSP00000356448,9606.ENSP00000370745,9606.ENSP00000433664	EIF2AK1,EIF5,EIF2AK2,EIF3K,EIF2S1,EIF2AK4,CDC123,EIF5B,NPM1,POLR2G,PAIP1,KHDRBS1,PPP1CA,LARP1,EIF4EBP1,TPR,DDX1,EIF4G2
GO:0046902	Regulation of mitochondrial membrane permeability	18	75	0.41	0.0197	9606.ENSP00000211314,9606.ENSP00000264335,9606.ENSP00000264657,9606.ENSP00000293288,9606.ENSP00000318822,9606.ENSP00000335203,9606.ENSP00000356056,9606.ENSP00000357625,9606.ENSP00000360671,9606.ENSP00000361930,9606.ENSP00000364519,9606.ENSP00000371267,9606.ENSP00000378040,9606.ENSP00000379287,9606.ENSP00000418428,9606.ENSP00000420616,9606.ENSP00000468424,9606.ENSP00000475750	TMEM14A,YWHAE,STAT3,BAX,BID,ATPIF1,DYNLT1,BNIP3,SLC25A5,YWHAB,TFDP1,YWHAQ,BAD,YWHAZ,CHCHD10,DP2,NMT1,HEBP2
GO:2000816	Negative regulation of mitotic sister chromatid separation	10	27	0.6	0.0197	9606.ENSP00000235310,9606.ENSP00000257430,9606.ENSP00000296509,9606.ENSP00000301633,9606.ENSP00000325919,9606.ENSP00000355922,9606.ENSP00000356448,9606.ENSP00000357858,9606.ENSP00000361540,9606.ENSP00000377536	MAD2L2,APC,MAD2L1,BIRC5,PSMG2,CENPF,TPR,BUB3,CDC20,PTTG1
GO:0031400	Negative regulation of protein modification process	83	602	0.17	0.0205	9606.ENSP00000217958,9606.ENSP00000235310,9606.ENSP00000240100,9606.ENSP00000244745,9606.ENSP00000245451,9606.ENSP00000247970,9606.ENSP00000253794,9606.ENSP00000254301,9606.ENSP00000256442,9606.ENSP00000257430,9606.ENSP00000259667,9606.ENSP00000261313,9606.ENSP00000262265,9606.ENSP00000262613,9606.ENSP00000263121,9606.ENSP00000264335,9606.ENSP00000265563,9606.ENSP00000272298,9606.ENSP00000279488,…	PSMD10,MAD2L2,DUSP4,SOX4,BMP4,PIN1,VPS25,LGALS3,CCNB1,APC,HINT2,PEBP1,PIH1D1,SLC9A3R1,SMARCB1,YWHAE,PRKAR2A,CALM2,DUSP6,CD109,CTBP1,PPP1R35,BAX,MAD2L1,F2RL1,NPM1,IBTK,QARS,GNAI2,PRKDC,PAK2,ROCK2,NOC2L,CRTAP,PPP2R1A,PRR7,HMG20B,CAV1,WNK1,ENSA,PKN1,OCLN,CALM1,ATP2B4,DNMT1,GTPBP4,SNX6,EIF3A,UFL1,YWHAB,DKK1,PARD3,PPP1R10,VPS28,TRIP12,SQSTM1,URI1,GPS1,ASH1L,TAOK3,PRKAR1A,NR2F2,MVP,TSPO,GSTP1,ROCK1,FKB…
GO:0006090	Pyruvate metabolic process	17	69	0.42	0.0210	9606.ENSP00000205402,9606.ENSP00000229270,9606.ENSP00000234590,9606.ENSP00000265333,9606.ENSP00000269848,9606.ENSP00000307241,9606.ENSP00000320171,9606.ENSP00000333769,9606.ENSP00000359991,9606.ENSP00000360124,9606.ENSP00000362413,9606.ENSP00000362463,9606.ENSP00000370517,9606.ENSP00000379386,9606.ENSP00000380514,9606.ENSP00000463978,9606.ENSP00000465930	DLD,TPI1,ENO1,VDAC1,PFKL,PDHB,PKM,BSG,PGAM1,PGM1,PGK1,GLO1,PFKP,LDHB,HAGH,SLC16A3,GALK1
GO:0051235	Maintenance of location	30	161	0.3	0.0210	9606.ENSP00000164227,9606.ENSP00000171111,9606.ENSP00000217958,9606.ENSP00000221957,9606.ENSP00000231487,9606.ENSP00000245787,9606.ENSP00000246747,9606.ENSP00000258739,9606.ENSP00000261416,9606.ENSP00000261517,9606.ENSP00000265729,9606.ENSP00000289749,9606.ENSP00000292385,9606.ENSP00000299767,9606.ENSP00000303908,9606.ENSP00000305692,9606.ENSP00000320866,9606.ENSP00000329471,9606.ENSP00000331152,…	BCL3,KEAP1,PSMD10,PLIN3,SKP1,INSIG2,ARL2,KDELR2,HEXB,VPS13C,SRI,NBL1,DBN1,HSP90B1,TWF2,GAA,CALR,KDELR1,MXI1,CAV1,SP100,GPAA1,YWHAB,GSN,TXN,TSPO,KDELR3,CHCHD10,PARK7,RER1
GO:0006399	tRNA metabolic process	33	184	0.28	0.0212	9606.ENSP00000168216,9606.ENSP00000231198,9606.ENSP00000231572,9606.ENSP00000254799,9606.ENSP00000261772,9606.ENSP00000262432,9606.ENSP00000264161,9606.ENSP00000297613,9606.ENSP00000307567,9606.ENSP00000309610,9606.ENSP00000312356,9606.ENSP00000320309,9606.ENSP00000323046,9606.ENSP00000325448,9606.ENSP00000339532,9606.ENSP00000343885,9606.ENSP00000344989,9606.ENSP00000346280,9606.ENSP00000350098,…	HSD17B10,THG1L,RARS,GRSF1,AARS,METTL2B,DARS,RPP25L,QARS,METTL2A,TRMT10C,FARSA,EXOSC3,KARS,THUMPD3,PPA2,DALRD3,DUS1L,POP5,IARS2,EPRS,TYW3,VARS,DTD1,EEF1E1,DDX1,LARS,TRPT1,AIMP1,SSB,RPP21,LSM6,HARS
GO:0032388	Positive regulation of intracellular transport	38	223	0.26	0.0213	9606.ENSP00000219169,9606.ENSP00000223136,9606.ENSP00000262506,9606.ENSP00000263277,9606.ENSP00000263645,9606.ENSP00000264335,9606.ENSP00000265471,9606.ENSP00000270225,9606.ENSP00000296564,9606.ENSP00000313829,9606.ENSP00000318822,9606.ENSP00000327077,9606.ENSP00000340648,9606.ENSP00000348965,9606.ENSP00000351492,9606.ENSP00000352834,9606.ENSP00000356448,9606.ENSP00000358404,9606.ENSP00000360569,…	NUTF2,FIS1,CSNK2A2,EHD2,CD81,YWHAE,B3GAT3,SAE1,ICE1,KHDRBS1,BID,PCM1,HUWE1,DYNC1H1,UBL5,MYO1C,TPR,TCF7L2,SCP2,YWHAB,TFDP1,ASPH,YWHAQ,PDCD10,JUP,BAD,CDK1,YWHAZ,RDX,BCAP31,HYAL2,FAM115A,DP2,RAN,PDCD5,NMT1,OAZ1,RBM26
GO:0006913	Nucleocytoplasmic transport	43	263	0.24	0.0214	9606.ENSP00000209873,9606.ENSP00000219169,9606.ENSP00000229390,9606.ENSP00000245544,9606.ENSP00000264657,9606.ENSP00000265097,9606.ENSP00000266735,9606.ENSP00000272348,9606.ENSP00000278483,9606.ENSP00000288266,9606.ENSP00000290158,9606.ENSP00000295899,9606.ENSP00000296930,9606.ENSP00000300413,9606.ENSP00000320866,9606.ENSP00000323867,9606.ENSP00000325905,9606.ENSP00000336702,9606.ENSP00000341826,…	AAAS,NUTF2,SRSF9,NUP85,STAT3,THOC3,SNRPF,SNRPG,C11orf73,APPL1,KPNB1,THOC7,NPM1,SNRPD1,CALR,PRKAG1,SRSF7,EIF5A,HNRNPA1,HNRNPA2B1,TPR,AHCYL1,MAGOH,SRSF3,ZNF593,EIF6,PPP1R10,PPP3CA,POM121,DDX39B,ELAVL1,RPAIN,SSB,HTATIP2,SNRPE,SNRPB,ENY2,KPNA2,PHB2,RAN,RBM8A,SHFM1,RSRC1
GO:1903747	Regulation of establishment of protein localization to mitochondrion	18	76	0.4	0.0221	9606.ENSP00000251047,9606.ENSP00000262506,9606.ENSP00000264335,9606.ENSP00000270225,9606.ENSP00000318822,9606.ENSP00000329002,9606.ENSP00000335203,9606.ENSP00000340648,9606.ENSP00000351492,9606.ENSP00000361930,9606.ENSP00000364519,9606.ENSP00000371267,9606.ENSP00000378040,9606.ENSP00000379287,9606.ENSP00000418915,9606.ENSP00000420616,9606.ENSP00000466214,9606.ENSP00000468424	LMAN1,CSNK2A2,YWHAE,SAE1,BID,HAX1,ATPIF1,HUWE1,UBL5,YWHAB,TFDP1,YWHAQ,BAD,YWHAZ,CDKN2A,DP2,PDCD5,NMT1
GO:0043928	Exonucleolytic catabolism of deadenylated mrna	11	33	0.55	0.0222	9606.ENSP00000221233,9606.ENSP00000252622,9606.ENSP00000302160,9606.ENSP00000315476,9606.ENSP00000323046,9606.ENSP00000355279,9606.ENSP00000364813,9606.ENSP00000389948,9606.ENSP00000410758,9606.ENSP00000422392,9606.ENSP00000469468	EXOSC5,LSM7,LSM3,EXOSC4,EXOSC3,CNOT7,LSM2,NT5C3B,LSM5,LSM6,LSM4
GO:1905050	Positive regulation of metallopeptidase activity	6	9	0.85	0.0228	9606.ENSP00000264657,9606.ENSP00000325448,9606.ENSP00000346483,9606.ENSP00000378577,9606.ENSP00000380958,9606.ENSP00000409544	STAT3,KARS,DDRGK1,CLDN3,MBP,CLDN4
GO:0006366	Transcription by rna polymerase ii	60	406	0.2	0.0236	9606.ENSP00000216294,9606.ENSP00000216297,9606.ENSP00000219782,9606.ENSP00000221859,9606.ENSP00000227507,9606.ENSP00000245479,9606.ENSP00000256442,9606.ENSP00000257904,9606.ENSP00000261191,9606.ENSP00000261245,9606.ENSP00000261531,9606.ENSP00000263974,9606.ENSP00000264657,9606.ENSP00000266735,9606.ENSP00000272348,9606.ENSP00000278412,9606.ENSP00000291442,9606.ENSP00000292614,9606.ENSP00000293288,…	SNAPC1,SUPT16H,MAZ,POLR2I,CCND1,SOX9,CCNB1,CDK4,ASUN,MNAT1,SNW1,TAF12,STAT3,SNRPF,SNRPG,SSRP1,NR2F6,POLR2J,BAX,ICE1,POLR2G,FOS,HNRNPD,POLR2L,NR2F1,NR4A2,DDX21,GTF2E2,CTR9,PARP1,PMF1,YBX1,TFDP1,NELFE,ASH1L,PTTG1,PBRM1,CDK1,GTF2A2,IRF9,DEK,INTS10,ZC3H8,NFIC,TSC22D1,SNRPE,POLR2F,ETV1,SNRPB,CBFB,POLR2H,WWTR1,TCEA1,CCNC,ENY2,TEAD1,GTF2H3,NFAT5,GTF2H5,POLR2E
GO:0007169	Transmembrane receptor protein tyrosine kinase signaling pathway	73	518	0.18	0.0236	9606.ENSP00000219548,9606.ENSP00000221859,9606.ENSP00000222005,9606.ENSP00000223023,9606.ENSP00000228825,9606.ENSP00000244869,9606.ENSP00000245479,9606.ENSP00000252809,9606.ENSP00000253413,9606.ENSP00000254480,9606.ENSP00000257430,9606.ENSP00000260130,9606.ENSP00000261623,9606.ENSP00000263238,9606.ENSP00000263270,9606.ENSP00000263805,9606.ENSP00000264657,9606.ENSP00000264933,9606.ENSP00000268182,…	STUB1,POLR2I,CDC37,WASL,ARPC3,EREG,SOX9,GDF15,ATP6V1E1,SMARCC1,APC,SDCBP,CYBA,ACTR3,AP2S1,ZNF106,STAT3,PDCD6,IQGAP1,TIAM1,MYO1E,APPL1,FGFR4,POLR2J,AP2M1,ARPC5,ARPC2,CRK,POLR2G,INSR,IRS1,PAK2,MET,ROCK2,POLR2L,HNRNPM,AP2A2,FES,EIF4EBP1,PTPN11,HNRNPA1,FIBP,MYO1C,AHI1,PLEKHA1,APH1A,ATP6AP1,ATP6V1G1,ACTR2,PTPRA,FOXC1,CUL5,MVP,AREG,ROCK1,ARPC4,ARPC1B,HNRNPF,SHC1,POLR2F,STMN1,POLR2H,ATP6V1F,DDR1,ATP6V0E…
GO:0033574	Response to testosterone	12	39	0.51	0.0236	9606.ENSP00000255120,9606.ENSP00000257904,9606.ENSP00000264951,9606.ENSP00000317985,9606.ENSP00000320866,9606.ENSP00000337060,9606.ENSP00000365042,9606.ENSP00000367608,9606.ENSP00000369519,9606.ENSP00000378040,9606.ENSP00000379563,9606.ENSP00000431512	NASP,CDK4,XRN1,ROCK2,CALR,NME1,CSNK2B,CA9,MTAP,BAD,TSPO,HSF1
GO:0042769	DNA damage response, detection of DNA damage	12	39	0.51	0.0236	9606.ENSP00000216225,9606.ENSP00000223129,9606.ENSP00000244745,9606.ENSP00000258455,9606.ENSP00000304697,9606.ENSP00000311368,9606.ENSP00000355759,9606.ENSP00000368458,9606.ENSP00000369682,9606.ENSP00000371321,9606.ENSP00000437621,9606.ENSP00000480186	RBX1,RPA3,SOX4,MRPS9,UBB,POLD4,PARP1,PCNA,MRPS26,RFC1,HMGA2,POLD2
GO:0051817	Modulation of process of other organism involved in symbiotic interaction	21	97	0.36	0.0236	9606.ENSP00000233057,9606.ENSP00000261531,9606.ENSP00000263121,9606.ENSP00000263791,9606.ENSP00000290158,9606.ENSP00000300026,9606.ENSP00000303830,9606.ENSP00000345656,9606.ENSP00000356110,9606.ENSP00000362649,9606.ENSP00000370074,9606.ENSP00000378040,9606.ENSP00000401853,9606.ENSP00000432660,9606.ENSP00000437621,9606.ENSP00000438483,9606.ENSP00000441875,9606.ENSP00000442600,9606.ENSP00000479488,…	EIF2AK2,SNW1,SMARCB1,EIF2AK4,KPNB1,PPIB,INSR,VAPA,NUCKS1,HDAC1,SERPINB9,BAD,HYAL2,CFL1,HMGA2,KPNA2,PHB2,DAG1,PHB,PSMC3,IFI27
GO:2000573	Positive regulation of dna biosynthetic process	17	70	0.41	0.0236	9606.ENSP00000258091,9606.ENSP00000275603,9606.ENSP00000280326,9606.ENSP00000286788,9606.ENSP00000292408,9606.ENSP00000295688,9606.ENSP00000299300,9606.ENSP00000313199,9606.ENSP00000341826,9606.ENSP00000346694,9606.ENSP00000368458,9606.ENSP00000375978,9606.ENSP00000377958,9606.ENSP00000379475,9606.ENSP00000479618,9606.ENSP00000480824,9606.ENSP00000482075	CCT7,CCT6A,CCT5,CCT8,FGFR4,CCT3,CCT2,HNRNPD,HNRNPA1,HNRNPA2B1,PCNA,XRCC5,CCT4,DDX39B,MYC,PKIB,PTGES3
GO:0018193	Peptidyl-amino acid modification	112	867	0.14	0.0237	9606.ENSP00000001008,9606.ENSP00000196061,9606.ENSP00000209873,9606.ENSP00000210060,9606.ENSP00000216330,9606.ENSP00000233057,9606.ENSP00000237530,9606.ENSP00000240922,9606.ENSP00000245544,9606.ENSP00000247970,9606.ENSP00000250498,9606.ENSP00000251047,9606.ENSP00000253329,9606.ENSP00000256442,9606.ENSP00000261497,9606.ENSP00000262506,9606.ENSP00000262948,9606.ENSP00000263974,9606.ENSP00000269195,…	FKBP4,PLOD1,AAAS,DHPS,FKBP3,EIF2AK2,RPN2,NAA50,NUP85,PIN1,DAD1,LMAN1,PPIL4,CCNB1,USP22,CSNK2A2,MAP2K2,TAF12,GALNT1,SAE1,HMBS,PLOD2,PPIL3,FGFR4,KRTCAP2,STT3B,ADH5,PRDX3,PPIB,PPIC,INSR,PPIH,TADA3,DPY19L1,RSF1,PRKDC,WHSC1L1,PAK2,MET,ROCK2,RUVBL1,GCSH,DPM2,CRTAP,METAP2,CARM1,SETD3,GLRX5,FES,NAA20,CAMK2D,WNK1,P4HTM,BAZ1B,JAK1,PKN1,DPY30,UBE2I,STK39,GOLGA7,TPGS1,TOP1,CTR9,EGLN1,PARP1,TPR,DPM3,PKN2,ZDHH…
GO:0034614	Cellular response to reactive oxygen species	26	133	0.32	0.0238	9606.ENSP00000216714,9606.ENSP00000262746,9606.ENSP00000265462,9606.ENSP00000270142,9606.ENSP00000298510,9606.ENSP00000300574,9606.ENSP00000301522,9606.ENSP00000306245,9606.ENSP00000313199,9606.ENSP00000319788,9606.ENSP00000325748,9606.ENSP00000357625,9606.ENSP00000357986,9606.ENSP00000362273,9606.ENSP00000366109,9606.ENSP00000368458,9606.ENSP00000373905,9606.ENSP00000376506,9606.ENSP00000378699,…	APEX1,PRDX1,PRDX5,SOD1,PRDX3,CRK,PRDX2,FOS,HNRNPD,NQO1,STK25,BNIP3,PLEKHA1,ADPRHL2,ANXA1,PCNA,DNM2,PDCD10,CDK1,NFE2L2,CST3,PARK7,HDAC2,HSF1,CCS,PCGF2
GO:0051347	Positive regulation of transferase activity	94	705	0.15	0.0245	9606.ENSP00000217958,9606.ENSP00000219548,9606.ENSP00000227507,9606.ENSP00000228280,9606.ENSP00000231487,9606.ENSP00000233057,9606.ENSP00000244869,9606.ENSP00000245451,9606.ENSP00000245960,9606.ENSP00000247970,9606.ENSP00000252809,9606.ENSP00000256442,9606.ENSP00000260247,9606.ENSP00000261245,9606.ENSP00000262265,9606.ENSP00000262948,9606.ENSP00000263645,9606.ENSP00000264552,9606.ENSP00000265433,…	PSMD10,STUB1,CCND1,KITLG,SKP1,EIF2AK2,EREG,BMP4,CDC25B,PIN1,GDF15,CCNB1,DCUN1D5,MNAT1,PIH1D1,MAP2K2,CD81,UBE2S,NBN,PRKAR2A,IQGAP1,SOD1,JTB,CALM2,DUSP6,IL18,APP,TIAM1,FGFR4,CCT2,TPX2,CRK,IGFBP6,PRDX2,INSR,ADORA2B,UBB,IRS1,HNRNPD,PAK2,CLU,MET,TRAF7,PRKAG1,KARS,STK25,ZFP91,UBE2V1,PTPN11,WNK1,PKN1,HNRNPA2B1,UBE2I,STK39,UBE2C,CALM1,ATP2B4,XRCC6,LAMTOR2,SLK,PRKACB,CDC20,DKK1,DLG3,TXN,ZAK,RAD50,PCNA,SYA…
GO:0051016	Barbed-end actin filament capping	8	18	0.67	0.0247	9606.ENSP00000263168,9606.ENSP00000263867,9606.ENSP00000281172,9606.ENSP00000303908,9606.ENSP00000362924,9606.ENSP00000384136,9606.ENSP00000384312,9606.ENSP00000401010	CAPZA1,CAPG,EPS8,TWF2,GSN,RDX,TRIOBP,CAPZB
GO:0007094	Mitotic spindle assembly checkpoint	9	23	0.62	0.0250	9606.ENSP00000235310,9606.ENSP00000257430,9606.ENSP00000296509,9606.ENSP00000301633,9606.ENSP00000325919,9606.ENSP00000355922,9606.ENSP00000356448,9606.ENSP00000357858,9606.ENSP00000361540	MAD2L2,APC,MAD2L1,BIRC5,PSMG2,CENPF,TPR,BUB3,CDC20
GO:0045935	Positive regulation of nucleobase-containing compound metabolic process	224	1927	0.09	0.0250	9606.ENSP00000013807,9606.ENSP00000162044,9606.ENSP00000162749,9606.ENSP00000164227,9606.ENSP00000216297,9606.ENSP00000216714,9606.ENSP00000219782,9606.ENSP00000223023,9606.ENSP00000228741,9606.ENSP00000234091,9606.ENSP00000234590,9606.ENSP00000235310,9606.ENSP00000238647,9606.ENSP00000244745,9606.ENSP00000245451,9606.ENSP00000245479,9606.ENSP00000245544,9606.ENSP00000245787,9606.ENSP00000246912,…
GO:0140014	Mitotic nuclear division	29	156	0.3	0.0250	9606.ENSP00000160827,9606.ENSP00000209873,9606.ENSP00000240922,9606.ENSP00000251413,9606.ENSP00000254950,9606.ENSP00000256442,9606.ENSP00000263181,9606.ENSP00000264552,9606.ENSP00000270708,9606.ENSP00000281172,9606.ENSP00000290158,9606.ENSP00000296509,9606.ENSP00000298492,9606.ENSP00000300403,9606.ENSP00000301633,9606.ENSP00000323421,9606.ENSP00000324804,9606.ENSP00000325017,9606.ENSP00000334808,…	KIF22,AAAS,NAA50,TUBG1,VPS4A,CCNB1,KIF18A,UBE2S,WRAP73,EPS8,KPNB1,MAD2L1,FAM175B,TPX2,BIRC5,SMC1A,PPP2R1A,NCAPD2,USP16,UBE2C,BCCIP,BUB3,CDC20,CDK1,CHMP1A,DCTN2,RAN,NUSAP1,CTDNEP1
GO:2000045	Regulation of g1/s transition of mitotic cell cycle	29	156	0.3	0.0250	9606.ENSP00000216714,9606.ENSP00000216802,9606.ENSP00000227507,9606.ENSP00000234091,9606.ENSP00000244745,9606.ENSP00000256442,9606.ENSP00000257904,9606.ENSP00000288266,9606.ENSP00000293288,9606.ENSP00000313420,9606.ENSP00000318822,9606.ENSP00000325690,9606.ENSP00000331019,9606.ENSP00000338927,9606.ENSP00000351416,9606.ENSP00000355279,9606.ENSP00000364519,9606.ENSP00000366109,9606.ENSP00000368458,…	APEX1,PSME2,CCND1,ID2,SOX4,CCNB1,CDK4,APPL1,BAX,PRKDC,BID,CARM1,RPS27L,ZNF385A,ANKRD17,CNOT7,TFDP1,ANXA1,PCNA,PSME1,BRD7,CDK1,PRMT2,RDX,PRMT1,CDKN2A,DP2,TMEM14B,PLRG1
GO:0061640	Cytoskeleton-dependent cytokinesis	21	98	0.36	0.0256	9606.ENSP00000254950,9606.ENSP00000257430,9606.ENSP00000260746,9606.ENSP00000263238,9606.ENSP00000271843,9606.ENSP00000301633,9606.ENSP00000317985,9606.ENSP00000348984,9606.ENSP00000349259,9606.ENSP00000367220,9606.ENSP00000367276,9606.ENSP00000379721,9606.ENSP00000380998,9606.ENSP00000381992,9606.ENSP00000382697,9606.ENSP00000391249,9606.ENSP00000405575,9606.ENSP00000410452,9606.ENSP00000432660,…	VPS4A,APC,ARL3,ACTR3,JTB,BIRC5,ROCK2,SON,SPTBN1,ACTR2,CKAP2,USP8,CHMP1A,SEPT7,ROCK1,SEPT9,CHMP3,STMN1,CFL1,NUSAP1,SEPT2
GO:0019637	Organophosphate metabolic process	112	870	0.14	0.0258	9606.ENSP00000205402,9606.ENSP00000215375,9606.ENSP00000215567,9606.ENSP00000215882,9606.ENSP00000219302,9606.ENSP00000219479,9606.ENSP00000229270,9606.ENSP00000230048,9606.ENSP00000230431,9606.ENSP00000234590,9606.ENSP00000243501,9606.ENSP00000245552,9606.ENSP00000245615,9606.ENSP00000252603,9606.ENSP00000256682,9606.ENSP00000257770,9606.ENSP00000258424,9606.ENSP00000261416,9606.ENSP00000262030,…	DLD,ATP5D,TECR,SLC25A1,NME3,NME4,TPI1,ACOT13,DNPH1,ENO1,PLA2G12A,NT5C,MBOAT7,PGLS,ARF3,NT5E,COX5B,HEXB,ATP5B,CSNK2A2,SPTLC1,DGUOK,PAPSS1,REXO2,SORD,PFKL,PYURF,HSD17B12,OXSM,PIGF,ATP5G3,AGPAT5,ATP5O,ATP5J2,FABP5,CRYL1,CKB,ATP5H,TK1,DCXR,CBR4,ATP5I,PDHB,TYMS,CYC1,CPNE1,PKM,TALDO1,DPM2,FADS1,DCTPP1,HADHB,KARS,PTPMT1,PPAP2C,PDE4B,NME1,ISYNA1,AK2,GPAA1,ACSL5,STOML2,ATP5C1,CALM1,ACSL3,PARP9,MT-ATP6,OPA…
GO:0051653	Spindle localization	14	52	0.46	0.0270	9606.ENSP00000216181,9606.ENSP00000221855,9606.ENSP00000223023,9606.ENSP00000254286,9606.ENSP00000263238,9606.ENSP00000290158,9606.ENSP00000296509,9606.ENSP00000348965,9606.ENSP00000354791,9606.ENSP00000356056,9606.ENSP00000357748,9606.ENSP00000367220,9606.ENSP00000379350,9606.ENSP00000453403	MYH9,TBCB,WASL,ACTR10,ACTR3,KPNB1,MAD2L1,DYNC1H1,DCTN1,DYNLT1,BCCIP,ACTR2,ITGB1,NUSAP1
GO:0030029	Actin filament-based process	81	592	0.16	0.0271	9606.ENSP00000005257,9606.ENSP00000216181,9606.ENSP00000223023,9606.ENSP00000225655,9606.ENSP00000228825,9606.ENSP00000235310,9606.ENSP00000252699,9606.ENSP00000254950,9606.ENSP00000260130,9606.ENSP00000262613,9606.ENSP00000263168,9606.ENSP00000263238,9606.ENSP00000263277,9606.ENSP00000263867,9606.ENSP00000264254,9606.ENSP00000281172,9606.ENSP00000281537,9606.ENSP00000284770,9606.ENSP00000288235,…	RALA,MYH9,WASL,PFN1,ARPC3,MAD2L2,ACTN4,VPS4A,SDCBP,SLC9A3R1,CAPZA1,ACTR3,EHD2,CAPG,PDCL3,EPS8,TJP1,PDLIM3,MYO1E,DBN1,ARPC5,ARPC2,HSP90B1,CRK,TWF2,RAC3,TMOD3,CSRP2,SSH1,TLN1,ROCK2,CALR,SETD3,FAM101B,PLS1,EPB41L2,CAMK2D,RAP1GDS1,TNNI3,TPM4,EPB41,ARPC5L,ARHGAP12,MEF2A,PLS3,SYNE2,CD2AP,MYO1C,TPM3,CAP1,GSN,MSRB2,ANXA1,ESPN,ACTR2,TPM2,RHOBTB3,PRKAR1A,ACTN1,CLDN3,ITGB1,SH3KBP1,ROCK1,TRIOBP,OBSL1,ARHGAP3…
GO:0035966	Response to topologically incorrect protein	33	188	0.27	0.0277	9606.ENSP00000219548,9606.ENSP00000227507,9606.ENSP00000233057,9606.ENSP00000233893,9606.ENSP00000247461,9606.ENSP00000253496,9606.ENSP00000256383,9606.ENSP00000261942,9606.ENSP00000262947,9606.ENSP00000272638,9606.ENSP00000293288,9606.ENSP00000295770,9606.ENSP00000299767,9606.ENSP00000302961,9606.ENSP00000307260,9606.ENSP00000315130,9606.ENSP00000316029,9606.ENSP00000320866,9606.ENSP00000354791,…	STUB1,CCND1,EIF2AK2,HSPE1,CANX,F12,EIF2S1,FAF2,C19orf10,UBXN4,BAX,STT3B,HSP90B1,HSPA4,TBL2,CLU,TLN1,CALR,DCTN1,BAG6,FBXO6,YIF1A,HSPD1,NFE2L2,PDIA6,KDELR3,TMBIM6,SHC1,HSF1,MANF,ACADVL,JKAMP,ASNA1
GO:2001243	Negative regulation of intrinsic apoptotic signaling pathway	21	99	0.35	0.0283	9606.ENSP00000162044,9606.ENSP00000228251,9606.ENSP00000234590,9606.ENSP00000246957,9606.ENSP00000276079,9606.ENSP00000314380,9606.ENSP00000315130,9606.ENSP00000317992,9606.ENSP00000318822,9606.ENSP00000319412,9606.ENSP00000338927,9606.ENSP00000339328,9606.ENSP00000354681,9606.ENSP00000360688,9606.ENSP00000362649,9606.ENSP00000376097,9606.ENSP00000380252,9606.ENSP00000389277,9606.ENSP00000418770,…	TMEM161A,YBX3,ENO1,TRAP1,NONO,GRINA,CLU,NOC2L,BID,ARMC10,ZNF385A,PLAUR,OPA1,TXNDC12,HDAC1,URI1,NFE2L2,TMBIM6,PARK7,NDUFA13,NOL3
GO:0070647	Protein modification by small protein conjugation or removal	128	1021	0.12	0.0288	9606.ENSP00000044462,9606.ENSP00000171111,9606.ENSP00000209873,9606.ENSP00000215071,9606.ENSP00000216225,9606.ENSP00000216455,9606.ENSP00000216802,9606.ENSP00000217958,9606.ENSP00000218348,9606.ENSP00000219548,9606.ENSP00000223321,9606.ENSP00000231487,9606.ENSP00000238647,9606.ENSP00000244426,9606.ENSP00000245544,9606.ENSP00000250495,9606.ENSP00000253023,9606.ENSP00000254816,9606.ENSP00000257430,…	PSMA4,KEAP1,AAAS,PSMD8,RBX1,PSMA3,PSME2,PSMD10,USP11,STUB1,PSMA2,SKP1,IRF2BPL,FBXO9,NUP85,NEDD8,UBE2M,TRIM47,APC,PSMB7,DCUN1D5,PSMC1,UBE2K,PSMA6,USP22,HERC2,PSMB1,RNF167,HERC5,UBE2S,PSMD3,PDCD6,PCNP,RNF141,SAE1,PSMB6,PSMA5,RNF7,UBE2Q1,DCAF13,FAM175B,TRIM8,COPS6,UBB,TRIM56,RNF187,DESI2,RNF181,TADA3,PSMD1,PSMD2,PSMC5,PRKDC,MAGEF1,RUVBL1,TRAF7,TNIP2,SHMT2,USP16,ZNRF1,UBA1,ZFP91,UBE2V1,HUWE1,USP7,FBX…
GO:0050690	Regulation of defense response to virus by virus	10	29	0.56	0.0289	9606.ENSP00000233057,9606.ENSP00000250244,9606.ENSP00000263270,9606.ENSP00000292807,9606.ENSP00000314067,9606.ENSP00000327694,9606.ENSP00000336666,9606.ENSP00000379891,9606.ENSP00000452780,9606.ENSP00000482835	EIF2AK2,AP1M2,AP2S1,AP2M1,PAK2,AP2A2,AP1S1,AP1S3,B2M,AP2B1
GO:0014070	Response to organic cyclic compound	116	911	0.13	0.0296	9606.ENSP00000001008,9606.ENSP00000216185,9606.ENSP00000216714,9606.ENSP00000216862,9606.ENSP00000223136,9606.ENSP00000227507,9606.ENSP00000233809,9606.ENSP00000245451,9606.ENSP00000245787,9606.ENSP00000250495,9606.ENSP00000255120,9606.ENSP00000256442,9606.ENSP00000257904,9606.ENSP00000261590,9606.ENSP00000261623,9606.ENSP00000262613,9606.ENSP00000263181,9606.ENSP00000264657,9606.ENSP00000264908,…	FKBP4,TXN2,APEX1,CYP24A1,FIS1,CCND1,IGFBP2,BMP4,INSIG2,NEDD8,NASP,CCNB1,CDK4,DSG2,CYBA,SLC9A3R1,KIF18A,STAT3,ANXA3,XRN1,SOD1,DUSP6,IL18,ZFP36L2,APP,LONP2,TIAM1,NR2F6,H2AFZ,HMGB2,ITGA2,NDUFS4,NPM1,HSP90B1,CTNNA1,PAM,FOS,TADA3,HNRNPD,PAK2,TYMS,SSH1,ROCK2,NQO1,ARID1A,CALR,CARM1,NR2F1,FES,PDE4B,SHMT2,BSG,CBX3,LARP1,NME1,CAV1,EIF4EBP1,NR4A2,DDX21,ACSL3,STRN3,ATP2B4,STAT1,COMT,MT-ND6,OPA1,MT-ND3,PARP1,…
GO:0006986	Response to unfolded protein	30	166	0.28	0.0300	9606.ENSP00000219548,9606.ENSP00000227507,9606.ENSP00000233057,9606.ENSP00000233893,9606.ENSP00000247461,9606.ENSP00000256383,9606.ENSP00000261942,9606.ENSP00000262947,9606.ENSP00000272638,9606.ENSP00000293288,9606.ENSP00000295770,9606.ENSP00000299767,9606.ENSP00000302961,9606.ENSP00000307260,9606.ENSP00000316029,9606.ENSP00000320866,9606.ENSP00000354791,9606.ENSP00000365944,9606.ENSP00000366098,…	STUB1,CCND1,EIF2AK2,HSPE1,CANX,EIF2S1,FAF2,C19orf10,UBXN4,BAX,STT3B,HSP90B1,HSPA4,TBL2,TLN1,CALR,DCTN1,FBXO6,YIF1A,HSPD1,NFE2L2,PDIA6,KDELR3,TMBIM6,SHC1,HSF1,MANF,ACADVL,JKAMP,ASNA1
GO:0090305	Nucleic acid phosphodiester bond hydrolysis	47	302	0.22	0.0302	9606.ENSP00000013807,9606.ENSP00000216225,9606.ENSP00000216714,9606.ENSP00000221233,9606.ENSP00000221859,9606.ENSP00000222219,9606.ENSP00000223129,9606.ENSP00000242784,9606.ENSP00000244496,9606.ENSP00000254878,9606.ENSP00000264951,9606.ENSP00000265881,9606.ENSP00000268802,9606.ENSP00000274606,9606.ENSP00000276590,9606.ENSP00000276692,9606.ENSP00000290158,9606.ENSP00000296503,9606.ENSP00000304697,…	ERCC1,RBX1,APEX1,EXOSC5,POLR2I,DNASE2,RPA3,C19orf43,RRP36,HRSP12,XRN1,REXO2,NOB1,NHP2,LACTB2,TATDN1,KPNB1,HMGB2,UBB,UTP23,POLD4,EXOSC4,EXOSC3,RAD51C,NME1,HMGB1,POP5,CNOT7,TSNAX,PARP1,ERI3,ENDOG,DFFA,MGME1,RAD50,PCNA,DDX1,RFC1,PLD3,NOP14,RPP21,RNASET2,ERI1,GTF2H3,RNASEK,GTF2H5,POLD2
GO:0010628	Positive regulation of gene expression	265	2337	0.08	0.0307	9606.ENSP00000007722,9606.ENSP00000013807,9606.ENSP00000162749,9606.ENSP00000164227,9606.ENSP00000216181,9606.ENSP00000216297,9606.ENSP00000219782,9606.ENSP00000222462,9606.ENSP00000223023,9606.ENSP00000223864,9606.ENSP00000225698,9606.ENSP00000228251,9606.ENSP00000228741,9606.ENSP00000233057,9606.ENSP00000234091,9606.ENSP00000234590,9606.ENSP00000235310,9606.ENSP00000238647,9606.ENSP00000244745,…
GO:0034314	Arp2/3 complex-mediated actin nucleation	8	19	0.65	0.0314	9606.ENSP00000228825,9606.ENSP00000263238,9606.ENSP00000294742,9606.ENSP00000295685,9606.ENSP00000345361,9606.ENSP00000367220,9606.ENSP00000388169,9606.ENSP00000389631	ARPC3,ACTR3,ARPC5,ARPC2,ARPC5L,ACTR2,ARPC4,ARPC1B
GO:0050434	Positive regulation of viral transcription	12	41	0.49	0.0320	9606.ENSP00000221859,9606.ENSP00000261531,9606.ENSP00000263121,9606.ENSP00000292614,9606.ENSP00000301788,9606.ENSP00000311513,9606.ENSP00000324124,9606.ENSP00000356110,9606.ENSP00000364578,9606.ENSP00000403852,9606.ENSP00000415536,9606.ENSP00000478303	POLR2I,SNW1,SMARCB1,POLR2J,POLR2G,RSF1,POLR2L,NUCKS1,NELFE,POLR2F,POLR2H,POLR2E
GO:0000075	Cell cycle checkpoint	34	198	0.26	0.0321	9606.ENSP00000227507,9606.ENSP00000235310,9606.ENSP00000244745,9606.ENSP00000254950,9606.ENSP00000256442,9606.ENSP00000257430,9606.ENSP00000263791,9606.ENSP00000265433,9606.ENSP00000293288,9606.ENSP00000296509,9606.ENSP00000301633,9606.ENSP00000313420,9606.ENSP00000325690,9606.ENSP00000325919,9606.ENSP00000331019,9606.ENSP00000338927,9606.ENSP00000340944,9606.ENSP00000351990,9606.ENSP00000355279,…	CCND1,MAD2L2,SOX4,VPS4A,CCNB1,APC,EIF2AK4,NBN,BAX,MAD2L1,BIRC5,PRKDC,CARM1,PSMG2,RPS27L,ZNF385A,PTPN11,NAE1,CNOT7,CENPF,TPR,BUB3,CDC20,ZAK,TFDP1,FBXO6,PCNA,TAOK3,CDK1,PRMT1,TOP2A,DP2,H2AFX,HMGA2
GO:0051050	Positive regulation of transport	117	923	0.13	0.0321	9606.ENSP00000219169,9606.ENSP00000223023,9606.ENSP00000223136,9606.ENSP00000244745,9606.ENSP00000252699,9606.ENSP00000254301,9606.ENSP00000254950,9606.ENSP00000260130,9606.ENSP00000261070,9606.ENSP00000261205,9606.ENSP00000261623,9606.ENSP00000262506,9606.ENSP00000262613,9606.ENSP00000262888,9606.ENSP00000263277,9606.ENSP00000263645,9606.ENSP00000263864,9606.ENSP00000264218,9606.ENSP00000264335,…	NUTF2,WASL,FIS1,SOX4,ACTN4,LGALS3,VPS4A,SDCBP,COX17,SYT1,CYBA,CSNK2A2,SLC9A3R1,KCNN4,EHD2,CD81,VAMP8,NMU,YWHAE,RAB7A,B3GAT3,GAL,SRI,SOD1,SAE1,CALM2,APP,ATP1B3,APPL1,BAX,ICE1,ITGA2,F2RL1,VPS35,PRELID1,LMAN2,INSR,ADORA2B,IRS1,ARL6IP1,GNAI2,GBAS,KHDRBS1,CLU,BID,CALR,PCM1,LAMP1,ATPIF1,ATAD1,CAV1,HUWE1,PTPN11,WNK1,LYAR,MEF2A,WLS,OCLN,STK39,ACSL5,DYNC1H1,CALM1,ACSL3,UBL5,CD2AP,MYO1C,CD47,TPR,AHI1,SNAPI…
GO:1903578	Regulation of atp metabolic process	24	122	0.32	0.0322	9606.ENSP00000209873,9606.ENSP00000234590,9606.ENSP00000245544,9606.ENSP00000256442,9606.ENSP00000264657,9606.ENSP00000284981,9606.ENSP00000301454,9606.ENSP00000303830,9606.ENSP00000323670,9606.ENSP00000323867,9606.ENSP00000333667,9606.ENSP00000335203,9606.ENSP00000354876,9606.ENSP00000355759,9606.ENSP00000356448,9606.ENSP00000359098,9606.ENSP00000359991,9606.ENSP00000362413,9606.ENSP00000363574,…	AAAS,ENO1,NUP85,CCNB1,STAT3,APP,SLC25A23,INSR,ZBTB7A,PRKAG1,SHMT2,ATPIF1,MT-CO2,PARP1,TPR,COX7A2,PGAM1,PGK1,EIF6,AAED1,POM121,CDK1,TSPO,PARK7
GO:0070201	Regulation of establishment of protein localization	86	642	0.15	0.0332	9606.ENSP00000185150,9606.ENSP00000219169,9606.ENSP00000223136,9606.ENSP00000236671,9606.ENSP00000244745,9606.ENSP00000245451,9606.ENSP00000246747,9606.ENSP00000251047,9606.ENSP00000253814,9606.ENSP00000258091,9606.ENSP00000262506,9606.ENSP00000262888,9606.ENSP00000263645,9606.ENSP00000264218,9606.ENSP00000264335,9606.ENSP00000265471,9606.ENSP00000265729,9606.ENSP00000269848,9606.ENSP00000270225,…	ERLEC1,NUTF2,FIS1,CTSD,SOX4,BMP4,ARL2,LMAN1,NDFIP1,CCT7,CSNK2A2,KCNN4,CD81,NMU,YWHAE,B3GAT3,SRI,PFKL,SAE1,CCT6A,CCT5,SLC25A4,APP,CCT8,TIAM1,CCT3,ICE1,F2RL1,VPS35,CCT2,RAB8A,IRS1,PAM,JAGN1,BID,PCM1,HAX1,RAB11FIP1,ATPIF1,ATAD1,HUWE1,PTPN11,ENSA,SP100,WLS,ACSL3,UBL5,CD2AP,MYO1C,TPR,TCF7L2,SLC25A5,YWHAB,TXN,TFDP1,HLA-E,VPS28,ASPH,YWHAQ,PDCD10,JUP,CCT4,BAD,PPP3CA,CDK1,YWHAZ,UBAC2,VSNL1,NUCB1,TMBIM6,BC…
GO:0071897	DNA biosynthetic process	21	101	0.34	0.0343	9606.ENSP00000220913,9606.ENSP00000223129,9606.ENSP00000235310,9606.ENSP00000254942,9606.ENSP00000274606,9606.ENSP00000300035,9606.ENSP00000301634,9606.ENSP00000304697,9606.ENSP00000311368,9606.ENSP00000315644,9606.ENSP00000355922,9606.ENSP00000368100,9606.ENSP00000368458,9606.ENSP00000370150,9606.ENSP00000371321,9606.ENSP00000383710,9606.ENSP00000419425,9606.ENSP00000457411,9606.ENSP00000479488,…	CHRAC1,RPA3,MAD2L2,TERF2,NHP2,KIAA0101,TK1,UBB,POLD4,TYMS,CENPF,RAD50,PCNA,WRNIP1,RFC1,C1orf86,PPIA,USP10,PHB,POLD2,PTGES3
GO:1901701	Cellular response to oxygen-containing compound	131	1055	0.12	0.0343	9606.ENSP00000216714,9606.ENSP00000216862,9606.ENSP00000223136,9606.ENSP00000244745,9606.ENSP00000245479,9606.ENSP00000245787,9606.ENSP00000253413,9606.ENSP00000254480,9606.ENSP00000256442,9606.ENSP00000256644,9606.ENSP00000257430,9606.ENSP00000257904,9606.ENSP00000261438,9606.ENSP00000261531,9606.ENSP00000261623,9606.ENSP00000262613,9606.ENSP00000262746,9606.ENSP00000263181,9606.ENSP00000263805,…	APEX1,CYP24A1,FIS1,SOX4,SOX9,INSIG2,ATP6V1E1,SMARCC1,CCNB1,LAMTOR5,APC,CDK4,KLF3,SNW1,CYBA,SLC9A3R1,PRDX1,KIF18A,ZNF106,STAT3,RAB10,XRN1,PRDX5,PRKAR2A,SOD1,LAMTOR1,IL18,APP,APPL1,ADH5,H2AFZ,HMGB2,ITGA2,PRDX3,HSP90B1,CRK,RAB8A,PRDX2,INSR,TWF2,CTNNA1,IRS1,FOS,GNAI2,HNRNPD,PRKDC,SSH1,ROCK2,AGTRAP,NQO1,PKM,TNIP2,STK25,FES,PDE4B,SHMT2,CBX3,LARP1,NME1,MTDH,CAV1,EIF4EBP1,LAMTOR4,NR4A2,HMGB1,ADAM15,ATP2B…
GO:0034728	Nucleosome organization	31	176	0.27	0.0354	9606.ENSP00000188312,9606.ENSP00000216297,9606.ENSP00000245479,9606.ENSP00000254480,9606.ENSP00000255120,9606.ENSP00000263121,9606.ENSP00000283131,9606.ENSP00000296503,9606.ENSP00000296930,9606.ENSP00000304593,9606.ENSP00000307208,9606.ENSP00000311513,9606.ENSP00000312625,9606.ENSP00000318297,9606.ENSP00000320485,9606.ENSP00000323967,9606.ENSP00000355778,9606.ENSP00000360133,9606.ENSP00000360162,…	ACTR6,SUPT16H,SOX9,SMARCC1,NASP,SMARCB1,SMARCA5,HMGB2,NPM1,ZNHIT1,BPTF,RSF1,HP1BP3,RUVBL1,ARID1A,SMARCE1,H3F3A,ITGB3BP,SMARCA1,ATRX,RBBP4,HIST1H4C,NAP1L4,STRA13,PBRM1,KAT6A,SMYD3,H2AFY,H2AFX,ANP32E,NAP1L1
GO:0065007	Biological regulation	1209	12171	0.02	0.0360	9606.ENSP00000001008,9606.ENSP00000002165,9606.ENSP00000005257,9606.ENSP00000006275,9606.ENSP00000006526,9606.ENSP00000007722,9606.ENSP00000013807,9606.ENSP00000025008,9606.ENSP00000037243,9606.ENSP00000044462,9606.ENSP00000053867,9606.ENSP00000085068,9606.ENSP00000162044,9606.ENSP00000162749,9606.ENSP00000164227,9606.ENSP00000171111,9606.ENSP00000185150,9606.ENSP00000194214,9606.ENSP00000199389,…
GO:0090316	Positive regulation of intracellular protein transport	32	184	0.27	0.0360	9606.ENSP00000219169,9606.ENSP00000223136,9606.ENSP00000262506,9606.ENSP00000263645,9606.ENSP00000264335,9606.ENSP00000265471,9606.ENSP00000270225,9606.ENSP00000296564,9606.ENSP00000318822,9606.ENSP00000327077,9606.ENSP00000340648,9606.ENSP00000351492,9606.ENSP00000352834,9606.ENSP00000356448,9606.ENSP00000358404,9606.ENSP00000361930,9606.ENSP00000364519,9606.ENSP00000368767,9606.ENSP00000371267,…	NUTF2,FIS1,CSNK2A2,CD81,YWHAE,B3GAT3,SAE1,ICE1,BID,PCM1,HUWE1,UBL5,MYO1C,TPR,TCF7L2,YWHAB,TFDP1,ASPH,YWHAQ,PDCD10,JUP,BAD,CDK1,YWHAZ,BCAP31,HYAL2,FAM115A,DP2,RAN,PDCD5,NMT1,OAZ1
GO:0034976	Response to endoplasmic reticulum stress	41	256	0.23	0.0361	9606.ENSP00000185150,9606.ENSP00000219548,9606.ENSP00000225726,9606.ENSP00000227507,9606.ENSP00000233057,9606.ENSP00000247461,9606.ENSP00000256383,9606.ENSP00000261427,9606.ENSP00000261942,9606.ENSP00000262947,9606.ENSP00000263791,9606.ENSP00000272638,9606.ENSP00000286091,9606.ENSP00000293288,9606.ENSP00000295770,9606.ENSP00000299767,9606.ENSP00000300289,9606.ENSP00000307260,9606.ENSP00000316029,…	ERLEC1,STUB1,CCDC47,CCND1,EIF2AK2,CANX,EIF2S1,UBE2K,FAF2,C19orf10,EIF2AK4,UBXN4,PDIA4,BAX,STT3B,HSP90B1,PDIA3,TBL2,TLN1,CALR,FBXO2,DDRGK1,DCTN1,UFL1,MAN1B1,BAG6,FBXO6,YIF1A,AUP1,NFE2L2,HM13,PDIA6,KDELR3,UBE4A,TMBIM6,TMX1,SHC1,ACADVL,JKAMP,ASNA1,TMCO1
GO:0006368	Transcription elongation from rna polymerase ii promoter	17	74	0.39	0.0370	9606.ENSP00000216297,9606.ENSP00000221859,9606.ENSP00000261245,9606.ENSP00000278412,9606.ENSP00000292614,9606.ENSP00000301788,9606.ENSP00000324124,9606.ENSP00000355013,9606.ENSP00000364578,9606.ENSP00000378307,9606.ENSP00000403852,9606.ENSP00000415536,9606.ENSP00000428426,9606.ENSP00000429986,9606.ENSP00000445162,9606.ENSP00000476100,9606.ENSP00000478303	SUPT16H,POLR2I,MNAT1,SSRP1,POLR2J,POLR2G,POLR2L,CTR9,NELFE,PBRM1,POLR2F,POLR2H,TCEA1,ENY2,GTF2H3,GTF2H5,POLR2E
GO:0051252	Regulation of rna metabolic process	403	3722	0.06	0.0372	9606.ENSP00000013807,9606.ENSP00000044462,9606.ENSP00000162749,9606.ENSP00000164227,9606.ENSP00000171111,9606.ENSP00000203630,9606.ENSP00000215071,9606.ENSP00000216225,9606.ENSP00000216297,9606.ENSP00000216455,9606.ENSP00000216714,9606.ENSP00000216802,9606.ENSP00000217958,9606.ENSP00000219782,9606.ENSP00000221233,9606.ENSP00000223023,9606.ENSP00000223321,9606.ENSP00000225655,9606.ENSP00000225698,…
GO:0007097	Nuclear migration	9	25	0.58	0.0378	9606.ENSP00000221855,9606.ENSP00000254286,9606.ENSP00000262613,9606.ENSP00000298912,9606.ENSP00000305699,9606.ENSP00000327077,9606.ENSP00000348965,9606.ENSP00000350719,9606.ENSP00000354791	TBCB,ACTR10,SLC9A3R1,CLMN,HOOK3,PCM1,DYNC1H1,SYNE2,DCTN1
GO:0006333	Chromatin assembly or disassembly	33	193	0.26	0.0387	9606.ENSP00000216297,9606.ENSP00000245479,9606.ENSP00000254480,9606.ENSP00000255120,9606.ENSP00000263121,9606.ENSP00000283131,9606.ENSP00000296503,9606.ENSP00000296930,9606.ENSP00000311513,9606.ENSP00000312625,9606.ENSP00000317992,9606.ENSP00000318297,9606.ENSP00000320485,9606.ENSP00000323967,9606.ENSP00000326603,9606.ENSP00000342434,9606.ENSP00000355778,9606.ENSP00000360133,9606.ENSP00000360162,…	SUPT16H,SOX9,SMARCC1,NASP,SMARCB1,SMARCA5,HMGB2,NPM1,RSF1,HP1BP3,NOC2L,RUVBL1,ARID1A,SMARCE1,SMCHD1,BAZ1B,H3F3A,ITGB3BP,SMARCA1,ATRX,RBBP4,HDAC1,HIST1H4C,NAP1L4,STRA13,PBRM1,KAT6A,CDKN2A,SMYD3,H2AFY,H2AFX,HMGA2,NAP1L1
GO:0032535	Regulation of cellular component size	56	383	0.19	0.0390	9606.ENSP00000025008,9606.ENSP00000223023,9606.ENSP00000225655,9606.ENSP00000228825,9606.ENSP00000249014,9606.ENSP00000256644,9606.ENSP00000257904,9606.ENSP00000261514,9606.ENSP00000262613,9606.ENSP00000262888,9606.ENSP00000263168,9606.ENSP00000263238,9606.ENSP00000263867,9606.ENSP00000274000,9606.ENSP00000281172,9606.ENSP00000292385,9606.ENSP00000292807,9606.ENSP00000294742,9606.ENSP00000295324,…	RB1CC1,WASL,PFN1,ARPC3,CDC42EP1,LAMTOR5,CDK4,CLCN3,SLC9A3R1,KCNN4,CAPZA1,ACTR3,CAPG,AP1AR,EPS8,DBN1,AP2M1,ARPC5,CDC42EP3,ARPC2,F2RL1,TWF2,TMOD3,HP1BP3,SSH1,PPP1CA,HAX1,PLS1,LAMTOR4,ARPC5L,SPTBN1,GOLGA4,MYO1C,MACF1,ARHGAP18,ANXA7,GSN,ACTR2,DNM2,LARS,ADNP,TMEM123,RDX,TRIOBP,ARHGAP35,ARPC4,ARPC1B,SEMA4B,CAPZB,SNF8,FAM49B,BRK1,CFL1,CRABP2,WASF2,ARFIP2
GO:0034471	ncRNA 5-end processing	8	20	0.63	0.0394	9606.ENSP00000168216,9606.ENSP00000231198,9606.ENSP00000297613,9606.ENSP00000312356,9606.ENSP00000350098,9606.ENSP00000386636,9606.ENSP00000405068,9606.ENSP00000409799	HSD17B10,THG1L,RPP25L,TRMT10C,POP5,SSB,NOP14,RPP21
GO:0006081	Cellular aldehyde metabolic process	14	55	0.43	0.0403	9606.ENSP00000229270,9606.ENSP00000235835,9606.ENSP00000296412,9606.ENSP00000313432,9606.ENSP00000321259,9606.ENSP00000332256,9606.ENSP00000361140,9606.ENSP00000362463,9606.ENSP00000367992,9606.ENSP00000370750,9606.ENSP00000380514,9606.ENSP00000390265,9606.ENSP00000391481,9606.ENSP00000418770	TPI1,AKR7A2,ADH5,GRHPR,TALDO1,ALDH1A3,AKR1A1,GLO1,ESD,RDH11,HAGH,IDH1,TKT,PARK7
GO:0048024	Regulation of mrna splicing, via spliceosome	22	110	0.33	0.0403	9606.ENSP00000225698,9606.ENSP00000229390,9606.ENSP00000247026,9606.ENSP00000261531,9606.ENSP00000282486,9606.ENSP00000313829,9606.ENSP00000318195,9606.ENSP00000323670,9606.ENSP00000325905,9606.ENSP00000341826,9606.ENSP00000346634,9606.ENSP00000346694,9606.ENSP00000348984,9606.ENSP00000350170,9606.ENSP00000360525,9606.ENSP00000362820,9606.ENSP00000365439,9606.ENSP00000365950,9606.ENSP00000380336,…	C1QBP,SRSF9,NSRP1,SNW1,MBNL1,KHDRBS1,NCL,ZBTB7A,SRSF7,HNRNPA1,THRAP3,HNRNPA2B1,SON,FXR1,MAGOH,SRSF3,HNRNPK,RBM3,SMU1,PTBP3,LARP7,RBM8A
GO:0061077	Chaperone-mediated protein folding	14	55	0.43	0.0403	9606.ENSP00000001008,9606.ENSP00000233893,9606.ENSP00000246957,9606.ENSP00000264254,9606.ENSP00000286091,9606.ENSP00000299300,9606.ENSP00000300026,9606.ENSP00000315130,9606.ENSP00000323696,9606.ENSP00000366237,9606.ENSP00000383003,9606.ENSP00000406463,9606.ENSP00000407487,9606.ENSP00000482075	FKBP4,HSPE1,TRAP1,PDCL3,PDIA4,CCT2,PPIB,CLU,CRTAP,DFFA,FKBP1A,DNAJC7,UNC45A,PTGES3
GO:0006900	Vesicle budding from membrane	21	103	0.34	0.0411	9606.ENSP00000006275,9606.ENSP00000216416,9606.ENSP00000217131,9606.ENSP00000223023,9606.ENSP00000251047,9606.ENSP00000254950,9606.ENSP00000255194,9606.ENSP00000262225,9606.ENSP00000264933,9606.ENSP00000292807,9606.ENSP00000301021,9606.ENSP00000302783,9606.ENSP00000303145,9606.ENSP00000310226,9606.ENSP00000330945,9606.ENSP00000345656,9606.ENSP00000373905,9606.ENSP00000379097,9606.ENSP00000379191,…	TRAPPC6A,CNIH1,CTSZ,WASL,LMAN1,VPS4A,AP3B1,TMED2,PDCD6,AP2M1,TRAPPC2L,TRAPPC1,TMED10,RAB1B,TMED9,VAPA,DNM2,AREG,CD59,USO1,TRAPPC5
GO:0051239	Regulation of multicellular organismal process	353	3227	0.07	0.0416	9606.ENSP00000001008,9606.ENSP00000007722,9606.ENSP00000044462,9606.ENSP00000053867,9606.ENSP00000162749,9606.ENSP00000164227,9606.ENSP00000171111,9606.ENSP00000205061,9606.ENSP00000215071,9606.ENSP00000216455,9606.ENSP00000216802,9606.ENSP00000216968,9606.ENSP00000217131,9606.ENSP00000217958,9606.ENSP00000218388,9606.ENSP00000219169,9606.ENSP00000220764,9606.ENSP00000223321,9606.ENSP00000225655,…
GO:0010823	Negative regulation of mitochondrion organization	15	62	0.41	0.0428	9606.ENSP00000211314,9606.ENSP00000217958,9606.ENSP00000251047,9606.ENSP00000284981,9606.ENSP00000302114,9606.ENSP00000315130,9606.ENSP00000315693,9606.ENSP00000340648,9606.ENSP00000354681,9606.ENSP00000357625,9606.ENSP00000360270,9606.ENSP00000360671,9606.ENSP00000379563,9606.ENSP00000398064,9606.ENSP00000457243	TMEM14A,PSMD10,LMAN1,APP,PRELID1,CLU,PAM16,HUWE1,OPA1,BNIP3,OMA1,SLC25A5,TSPO,HIGD1A,NOL3
GO:0051170	Import into nucleus	23	118	0.32	0.0428	9606.ENSP00000219169,9606.ENSP00000245544,9606.ENSP00000264657,9606.ENSP00000266735,9606.ENSP00000272348,9606.ENSP00000278483,9606.ENSP00000288266,9606.ENSP00000290158,9606.ENSP00000300413,9606.ENSP00000323867,9606.ENSP00000341826,9606.ENSP00000356448,9606.ENSP00000365694,9606.ENSP00000378323,9606.ENSP00000378687,9606.ENSP00000385269,9606.ENSP00000385814,9606.ENSP00000392985,9606.ENSP00000400591,…	NUTF2,NUP85,STAT3,SNRPF,SNRPG,C11orf73,APPL1,KPNB1,SNRPD1,PRKAG1,HNRNPA1,TPR,PPP1R10,PPP3CA,POM121,ELAVL1,RPAIN,HTATIP2,SNRPE,SNRPB,KPNA2,PHB2,RAN
GO:1903902	Positive regulation of viral life cycle	15	62	0.41	0.0428	9606.ENSP00000254950,9606.ENSP00000300026,9606.ENSP00000306614,9606.ENSP00000336721,9606.ENSP00000345656,9606.ENSP00000349596,9606.ENSP00000355279,9606.ENSP00000356110,9606.ENSP00000359552,9606.ENSP00000360869,9606.ENSP00000405575,9606.ENSP00000411532,9606.ENSP00000419425,9606.ENSP00000438483,9606.ENSP00000467024	VPS4A,PPIB,PPIH,LARP1,VAPA,TRIM38,CNOT7,NUCKS1,PKN2,IFIT1,CHMP3,TOP2A,PPIA,KPNA2,RAD23A
GO:1904951	Positive regulation of establishment of protein localization	54	368	0.19	0.0428	9606.ENSP00000219169,9606.ENSP00000223136,9606.ENSP00000244745,9606.ENSP00000258091,9606.ENSP00000262506,9606.ENSP00000262888,9606.ENSP00000263645,9606.ENSP00000264218,9606.ENSP00000264335,9606.ENSP00000265471,9606.ENSP00000265729,9606.ENSP00000270225,9606.ENSP00000275603,9606.ENSP00000280326,9606.ENSP00000284981,9606.ENSP00000286788,9606.ENSP00000295688,9606.ENSP00000296564,9606.ENSP00000296677,…	NUTF2,FIS1,SOX4,CCT7,CSNK2A2,KCNN4,CD81,NMU,YWHAE,B3GAT3,SRI,SAE1,CCT6A,CCT5,APP,CCT8,CCT3,ICE1,F2RL1,VPS35,CCT2,BID,PCM1,HUWE1,WLS,ACSL3,UBL5,CD2AP,MYO1C,TPR,TCF7L2,YWHAB,TFDP1,HLA-E,VPS28,ASPH,YWHAQ,PDCD10,JUP,CCT4,BAD,CDK1,YWHAZ,VSNL1,BCAP31,HYAL2,FAM115A,PPIA,DP2,RAN,PDCD5,NMT1,IRF3,OAZ1
GO:0006296	Nucleotide-excision repair, dna incision, 5-to lesion	11	37	0.5	0.0429	9606.ENSP00000013807,9606.ENSP00000216225,9606.ENSP00000223129,9606.ENSP00000304697,9606.ENSP00000311368,9606.ENSP00000355759,9606.ENSP00000368458,9606.ENSP00000371321,9606.ENSP00000445162,9606.ENSP00000476100,9606.ENSP00000480186	ERCC1,RBX1,RPA3,UBB,POLD4,PARP1,PCNA,RFC1,GTF2H3,GTF2H5,POLD2
GO:1904358	Positive regulation of telomere maintenance via telomere lengthening	11	37	0.5	0.0429	9606.ENSP00000258091,9606.ENSP00000275603,9606.ENSP00000280326,9606.ENSP00000286788,9606.ENSP00000295688,9606.ENSP00000299300,9606.ENSP00000341826,9606.ENSP00000346694,9606.ENSP00000375978,9606.ENSP00000377958,9606.ENSP00000480824	CCT7,CCT6A,CCT5,CCT8,CCT3,CCT2,HNRNPA1,HNRNPA2B1,XRCC5,CCT4,PKIB
GO:0006465	Signal peptide processing	6	11	0.76	0.0437	9606.ENSP00000263672,9606.ENSP00000381237,9606.ENSP00000427463,9606.ENSP00000452697,9606.ENSP00000468633,9606.ENSP00000478310	SPCS2,HM13,SPCS3,SEC11A,SEC11C,SPCS1
GO:0030705	Cytoskeleton-dependent intracellular transport	33	195	0.25	0.0437	9606.ENSP00000194214,9606.ENSP00000223023,9606.ENSP00000252699,9606.ENSP00000254286,9606.ENSP00000254942,9606.ENSP00000255194,9606.ENSP00000260665,9606.ENSP00000260746,9606.ENSP00000270142,9606.ENSP00000284981,9606.ENSP00000288235,9606.ENSP00000301072,9606.ENSP00000304697,9606.ENSP00000305699,9606.ENSP00000307959,9606.ENSP00000313752,9606.ENSP00000327077,9606.ENSP00000332706,9606.ENSP00000336799,…	HSPB11,WASL,ACTN4,ACTR10,TERF2,AP3B1,LRPPRC,ARL3,SOD1,APP,MYO1E,TUBA1C,UBB,HOOK3,DST,SSNA1,PCM1,PURA,TUBA1B,TUBB,SSX2IP,DYNC1H1,DYNLRB1,SYNE2,MYO1C,OPA1,DCTN1,SNAPIN,WDR34,DYNLL1,DYNC1I2,HOOK2,BLOC1S1
GO:0051561	Positive regulation of mitochondrial calcium ion concentration	6	11	0.76	0.0437	9606.ENSP00000223136,9606.ENSP00000301454,9606.ENSP00000340454,9606.ENSP00000354415,9606.ENSP00000357625,9606.ENSP00000392330	FIS1,SLC25A23,RAP1GDS1,MICU1,BNIP3,BCAP31
[truncated: 13 more rows]
