# Supplementary material for: Identification of ATF3 as a novel protective signature of quiescent colorectal tumor cells
Source: Cell Death Dis. 2023 Oct 13;14(10):676. doi: 10.1038/s41419-023-06204-1 (PMC10576032; doi:10.1038/s41419-023-06204-1)
Supplement: Supplementary file 6 — Table S3.xls [file 41419_2023_6204_MOESM6_ESM.xls]

term ID	term description	observed gene count	background gene count	strength	false discovery rate	matching proteins in your network (IDs)	matching proteins in your network (labels)
GO:0050810	Regulation of steroid biosynthetic process	9	89	1.25	6.00e-05	9606.ENSP00000003100,9606.ENSP00000246672,9606.ENSP00000296632,9606.ENSP00000301012,9606.ENSP00000322706,9606.ENSP00000344741,9606.ENSP00000347717,9606.ENSP00000359380,9606.ENSP00000480828	CYP51A1,NR1D1,STARD4,MVD,HMGCS1,INSIG1,DHCR7,SCD,FDFT1
GO:0006695	Cholesterol biosynthetic process	7	41	1.47	6.25e-05	9606.ENSP00000003100,9606.ENSP00000261507,9606.ENSP00000301012,9606.ENSP00000322706,9606.ENSP00000344741,9606.ENSP00000347717,9606.ENSP00000480828	CYP51A1,MSMO1,MVD,HMGCS1,INSIG1,DHCR7,FDFT1
GO:0031327	Negative regulation of cellular biosynthetic process	28	1592	0.49	0.00010	9606.ENSP00000246672,9606.ENSP00000253063,9606.ENSP00000256495,9606.ENSP00000264444,9606.ENSP00000297689,9606.ENSP00000311695,9606.ENSP00000314420,9606.ENSP00000322457,9606.ENSP00000336790,9606.ENSP00000339566,9606.ENSP00000344352,9606.ENSP00000344741,9606.ENSP00000355656,9606.ENSP00000357196,9606.ENSP00000358155,9606.ENSP00000358160,9606.ENSP00000360025,9606.ENSP00000366915,9606.ENSP00000367022,…	NR1D1,SESN2,BHLHE40,MXD1,NFIL3,CCDC85B,PER1,SIAH2,ATF4,HIST1H1C,ATF3,INSIG1,HIST3H2A,PTPRK,HIST2H2AA,HIST1H3H,GADD45A,KLF5,HIST1H2AC,SCML1,SRSF2,CDKN1A,HES4,CDKN1C,RYBP,HSPA8,DDIT3,VEGFA
GO:0036003	Positive regulation of transcription from rna polymerase ii promoter in response to stress	6	31	1.53	0.00010	9606.ENSP00000253063,9606.ENSP00000324173,9606.ENSP00000336790,9606.ENSP00000344352,9606.ENSP00000448665,9606.ENSP00000478570	SESN2,HSPA5,ATF4,ATF3,DDIT3,VEGFA
GO:0036499	PERK-mediated unfolded protein response	5	12	1.86	0.00010	9606.ENSP00000324173,9606.ENSP00000336790,9606.ENSP00000344352,9606.ENSP00000409555,9606.ENSP00000448665	HSPA5,ATF4,ATF3,HERPUD1,DDIT3
GO:0048523	Negative regulation of cellular process	55	4874	0.29	0.00010	9606.ENSP00000003100,9606.ENSP00000215631,9606.ENSP00000246672,9606.ENSP00000253063,9606.ENSP00000256495,9606.ENSP00000264444,9606.ENSP00000272233,9606.ENSP00000290573,9606.ENSP00000297689,9606.ENSP00000300952,9606.ENSP00000310170,9606.ENSP00000311695,9606.ENSP00000314420,9606.ENSP00000322457,9606.ENSP00000324173,9606.ENSP00000324205,9606.ENSP00000336790,9606.ENSP00000339566,9606.ENSP00000344352,…	CYP51A1,GADD45B,NR1D1,SESN2,BHLHE40,MXD1,RHOB,HK2,NFIL3,MIDN,FOSL1,CCDC85B,PER1,SIAH2,HSPA5,CHMP4A,ATF4,HIST1H1C,ATF3,INSIG1,TES,TFRC,HIST3H2A,PTPRK,HIST2H2AA,HIST1H3H,DUSP5,GADD45A,VDAC2,SDC4,KLF5,HIST1H2AC,SCML1,SRSF2,CDKN2D,ERO1L,DUSP8,CDKN1A,SH3BP4,HES4,CHAC1,BBC3,HERPUD1,CDKN1C,RYBP,HSPA8,MTRNR2L1,MTRNR2L8,NR4A1,MTRNR2L10,DDIT3,MTRNR2L12,HIST1H2BJ,VEGFA,PLCG2
GO:0010558	Negative regulation of macromolecule biosynthetic process	27	1534	0.49	0.00012	9606.ENSP00000246672,9606.ENSP00000253063,9606.ENSP00000256495,9606.ENSP00000264444,9606.ENSP00000297689,9606.ENSP00000311695,9606.ENSP00000314420,9606.ENSP00000322457,9606.ENSP00000336790,9606.ENSP00000339566,9606.ENSP00000344352,9606.ENSP00000355656,9606.ENSP00000357196,9606.ENSP00000358155,9606.ENSP00000358160,9606.ENSP00000360025,9606.ENSP00000366915,9606.ENSP00000367022,9606.ENSP00000369380,…	NR1D1,SESN2,BHLHE40,MXD1,NFIL3,CCDC85B,PER1,SIAH2,ATF4,HIST1H1C,ATF3,HIST3H2A,PTPRK,HIST2H2AA,HIST1H3H,GADD45A,KLF5,HIST1H2AC,SCML1,SRSF2,CDKN1A,HES4,CDKN1C,RYBP,HSPA8,DDIT3,VEGFA
GO:0031324	Negative regulation of cellular metabolic process	37	2630	0.39	0.00012	9606.ENSP00000215631,9606.ENSP00000246672,9606.ENSP00000253063,9606.ENSP00000256495,9606.ENSP00000264444,9606.ENSP00000290573,9606.ENSP00000297689,9606.ENSP00000300952,9606.ENSP00000311695,9606.ENSP00000314420,9606.ENSP00000322457,9606.ENSP00000324205,9606.ENSP00000336790,9606.ENSP00000339566,9606.ENSP00000344352,9606.ENSP00000344741,9606.ENSP00000355656,9606.ENSP00000357196,9606.ENSP00000358155,…	GADD45B,NR1D1,SESN2,BHLHE40,MXD1,HK2,NFIL3,MIDN,CCDC85B,PER1,SIAH2,CHMP4A,ATF4,HIST1H1C,ATF3,INSIG1,HIST3H2A,PTPRK,HIST2H2AA,HIST1H3H,DUSP5,GADD45A,KLF5,HIST1H2AC,SCML1,SRSF2,CDKN2D,DUSP8,CDKN1A,HES4,CHAC1,HERPUD1,CDKN1C,RYBP,HSPA8,DDIT3,VEGFA
GO:1903507	Negative regulation of nucleic acid-templated transcription	25	1324	0.52	0.00012	9606.ENSP00000246672,9606.ENSP00000256495,9606.ENSP00000264444,9606.ENSP00000297689,9606.ENSP00000311695,9606.ENSP00000314420,9606.ENSP00000322457,9606.ENSP00000336790,9606.ENSP00000339566,9606.ENSP00000344352,9606.ENSP00000355656,9606.ENSP00000357196,9606.ENSP00000358155,9606.ENSP00000358160,9606.ENSP00000360025,9606.ENSP00000366915,9606.ENSP00000367022,9606.ENSP00000369380,9606.ENSP00000376276,…	NR1D1,BHLHE40,MXD1,NFIL3,CCDC85B,PER1,SIAH2,ATF4,HIST1H1C,ATF3,HIST3H2A,PTPRK,HIST2H2AA,HIST1H3H,GADD45A,KLF5,HIST1H2AC,SCML1,SRSF2,HES4,CDKN1C,RYBP,HSPA8,DDIT3,VEGFA
GO:0006984	ER-nucleus signaling pathway	6	38	1.44	0.00014	9606.ENSP00000324173,9606.ENSP00000336790,9606.ENSP00000344352,9606.ENSP00000344741,9606.ENSP00000409555,9606.ENSP00000448665	HSPA5,ATF4,ATF3,INSIG1,HERPUD1,DDIT3
GO:0045540	Regulation of cholesterol biosynthetic process	6	43	1.39	0.00026	9606.ENSP00000003100,9606.ENSP00000301012,9606.ENSP00000322706,9606.ENSP00000347717,9606.ENSP00000359380,9606.ENSP00000480828	CYP51A1,MVD,HMGCS1,DHCR7,SCD,FDFT1
GO:0045934	Negative regulation of nucleobase-containing compound metabolic process	26	1528	0.47	0.00029	9606.ENSP00000246672,9606.ENSP00000256495,9606.ENSP00000264444,9606.ENSP00000297689,9606.ENSP00000311695,9606.ENSP00000314420,9606.ENSP00000322457,9606.ENSP00000336790,9606.ENSP00000339566,9606.ENSP00000344352,9606.ENSP00000355656,9606.ENSP00000357196,9606.ENSP00000358155,9606.ENSP00000358160,9606.ENSP00000360025,9606.ENSP00000366915,9606.ENSP00000367022,9606.ENSP00000369380,9606.ENSP00000376276,…	NR1D1,BHLHE40,MXD1,NFIL3,CCDC85B,PER1,SIAH2,ATF4,HIST1H1C,ATF3,HIST3H2A,PTPRK,HIST2H2AA,HIST1H3H,GADD45A,KLF5,HIST1H2AC,SCML1,SRSF2,CDKN1A,HES4,CDKN1C,RYBP,HSPA8,DDIT3,VEGFA
GO:0046165	Alcohol biosynthetic process	8	114	1.09	0.00029	9606.ENSP00000003100,9606.ENSP00000261507,9606.ENSP00000301012,9606.ENSP00000322706,9606.ENSP00000344741,9606.ENSP00000347717,9606.ENSP00000480828,9606.ENSP00000482457	CYP51A1,MSMO1,MVD,HMGCS1,INSIG1,DHCR7,FDFT1,PLCG2
GO:0048519	Negative regulation of biological process	56	5389	0.26	0.00029	9606.ENSP00000003100,9606.ENSP00000215631,9606.ENSP00000246672,9606.ENSP00000253063,9606.ENSP00000256495,9606.ENSP00000264444,9606.ENSP00000272233,9606.ENSP00000290573,9606.ENSP00000297689,9606.ENSP00000300952,9606.ENSP00000310170,9606.ENSP00000311695,9606.ENSP00000314420,9606.ENSP00000322457,9606.ENSP00000324173,9606.ENSP00000324205,9606.ENSP00000336790,9606.ENSP00000339566,9606.ENSP00000344352,…	CYP51A1,GADD45B,NR1D1,SESN2,BHLHE40,MXD1,RHOB,HK2,NFIL3,MIDN,FOSL1,CCDC85B,PER1,SIAH2,HSPA5,CHMP4A,ATF4,HIST1H1C,ATF3,INSIG1,TES,TFRC,HIST3H2A,CD55,PTPRK,HIST2H2AA,HIST1H3H,DUSP5,GADD45A,VDAC2,SDC4,KLF5,HIST1H2AC,SCML1,SRSF2,CDKN2D,ERO1L,DUSP8,CDKN1A,SH3BP4,HES4,CHAC1,BBC3,HERPUD1,CDKN1C,RYBP,HSPA8,MTRNR2L1,MTRNR2L8,NR4A1,MTRNR2L10,DDIT3,MTRNR2L12,HIST1H2BJ,VEGFA,PLCG2
GO:0051172	Negative regulation of nitrogen compound metabolic process	34	2429	0.39	0.00029	9606.ENSP00000003100,9606.ENSP00000215631,9606.ENSP00000246672,9606.ENSP00000253063,9606.ENSP00000256495,9606.ENSP00000264444,9606.ENSP00000297689,9606.ENSP00000311695,9606.ENSP00000314420,9606.ENSP00000322457,9606.ENSP00000336790,9606.ENSP00000339566,9606.ENSP00000344352,9606.ENSP00000355656,9606.ENSP00000357196,9606.ENSP00000358155,9606.ENSP00000358160,9606.ENSP00000358596,9606.ENSP00000360025,…	CYP51A1,GADD45B,NR1D1,SESN2,BHLHE40,MXD1,NFIL3,CCDC85B,PER1,SIAH2,ATF4,HIST1H1C,ATF3,HIST3H2A,PTPRK,HIST2H2AA,HIST1H3H,DUSP5,GADD45A,KLF5,HIST1H2AC,SCML1,SRSF2,CDKN2D,DUSP8,CDKN1A,HES4,CHAC1,HERPUD1,CDKN1C,RYBP,HSPA8,DDIT3,VEGFA
GO:0043067	Regulation of programmed cell death	26	1569	0.46	0.00040	9606.ENSP00000215631,9606.ENSP00000245817,9606.ENSP00000272233,9606.ENSP00000307786,9606.ENSP00000310170,9606.ENSP00000322457,9606.ENSP00000324173,9606.ENSP00000326737,9606.ENSP00000327801,9606.ENSP00000336790,9606.ENSP00000344352,9606.ENSP00000353224,9606.ENSP00000360025,9606.ENSP00000361635,9606.ENSP00000377224,9606.ENSP00000384849,9606.ENSP00000404503,9606.ENSP00000409555,9606.ENSP00000419494,…	GADD45B,TNFSF9,RHOB,CYCS,FOSL1,SIAH2,HSPA5,TNFRSF12A,P4HB,ATF4,ATF3,TFRC,GADD45A,VDAC2,CDKN2D,CDKN1A,BBC3,HERPUD1,RYBP,MTRNR2L1,MTRNR2L8,MTRNR2L10,DDIT3,MTRNR2L12,VEGFA,PLCG2
GO:2000113	Negative regulation of cellular macromolecule biosynthetic process	25	1470	0.47	0.00042	9606.ENSP00000246672,9606.ENSP00000253063,9606.ENSP00000256495,9606.ENSP00000264444,9606.ENSP00000297689,9606.ENSP00000311695,9606.ENSP00000314420,9606.ENSP00000336790,9606.ENSP00000339566,9606.ENSP00000344352,9606.ENSP00000355656,9606.ENSP00000357196,9606.ENSP00000358155,9606.ENSP00000358160,9606.ENSP00000360025,9606.ENSP00000366915,9606.ENSP00000367022,9606.ENSP00000369380,9606.ENSP00000384849,…	NR1D1,SESN2,BHLHE40,MXD1,NFIL3,CCDC85B,PER1,ATF4,HIST1H1C,ATF3,HIST3H2A,PTPRK,HIST2H2AA,HIST1H3H,GADD45A,KLF5,HIST1H2AC,SCML1,CDKN1A,HES4,CDKN1C,RYBP,HSPA8,DDIT3,VEGFA
GO:0045892	Negative regulation of transcription, dna-templated	23	1273	0.5	0.00044	9606.ENSP00000246672,9606.ENSP00000256495,9606.ENSP00000264444,9606.ENSP00000297689,9606.ENSP00000311695,9606.ENSP00000314420,9606.ENSP00000336790,9606.ENSP00000339566,9606.ENSP00000344352,9606.ENSP00000355656,9606.ENSP00000357196,9606.ENSP00000358155,9606.ENSP00000358160,9606.ENSP00000360025,9606.ENSP00000366915,9606.ENSP00000367022,9606.ENSP00000369380,9606.ENSP00000393198,9606.ENSP00000413720,…	NR1D1,BHLHE40,MXD1,NFIL3,CCDC85B,PER1,ATF4,HIST1H1C,ATF3,HIST3H2A,PTPRK,HIST2H2AA,HIST1H3H,GADD45A,KLF5,HIST1H2AC,SCML1,HES4,CDKN1C,RYBP,HSPA8,DDIT3,VEGFA
GO:0010941	Regulation of cell death	27	1696	0.44	0.00045	9606.ENSP00000215631,9606.ENSP00000245817,9606.ENSP00000272233,9606.ENSP00000307786,9606.ENSP00000310170,9606.ENSP00000322457,9606.ENSP00000324173,9606.ENSP00000324205,9606.ENSP00000326737,9606.ENSP00000327801,9606.ENSP00000336790,9606.ENSP00000344352,9606.ENSP00000353224,9606.ENSP00000360025,9606.ENSP00000361635,9606.ENSP00000377224,9606.ENSP00000384849,9606.ENSP00000404503,9606.ENSP00000409555,…	GADD45B,TNFSF9,RHOB,CYCS,FOSL1,SIAH2,HSPA5,CHMP4A,TNFRSF12A,P4HB,ATF4,ATF3,TFRC,GADD45A,VDAC2,CDKN2D,CDKN1A,BBC3,HERPUD1,RYBP,MTRNR2L1,MTRNR2L8,MTRNR2L10,DDIT3,MTRNR2L12,VEGFA,PLCG2
GO:1990440	Positive regulation of transcription from rna polymerase ii promoter in response to endoplasmic reticulum stress	4	12	1.77	0.00078	9606.ENSP00000324173,9606.ENSP00000336790,9606.ENSP00000344352,9606.ENSP00000448665	HSPA5,ATF4,ATF3,DDIT3
GO:0042981	Regulation of apoptotic process	25	1550	0.45	0.00090	9606.ENSP00000215631,9606.ENSP00000245817,9606.ENSP00000272233,9606.ENSP00000307786,9606.ENSP00000310170,9606.ENSP00000322457,9606.ENSP00000324173,9606.ENSP00000326737,9606.ENSP00000327801,9606.ENSP00000336790,9606.ENSP00000344352,9606.ENSP00000353224,9606.ENSP00000360025,9606.ENSP00000361635,9606.ENSP00000377224,9606.ENSP00000384849,9606.ENSP00000404503,9606.ENSP00000409555,9606.ENSP00000419494,…	GADD45B,TNFSF9,RHOB,CYCS,FOSL1,SIAH2,HSPA5,TNFRSF12A,P4HB,ATF4,ATF3,TFRC,GADD45A,VDAC2,CDKN2D,CDKN1A,BBC3,HERPUD1,RYBP,MTRNR2L1,MTRNR2L8,MTRNR2L10,DDIT3,MTRNR2L12,VEGFA
GO:0009628	Response to abiotic stimulus	21	1147	0.5	0.00097	9606.ENSP00000256495,9606.ENSP00000256689,9606.ENSP00000257696,9606.ENSP00000272233,9606.ENSP00000290573,9606.ENSP00000310170,9606.ENSP00000314420,9606.ENSP00000322706,9606.ENSP00000324173,9606.ENSP00000327801,9606.ENSP00000336790,9606.ENSP00000354813,9606.ENSP00000355656,9606.ENSP00000357196,9606.ENSP00000360025,9606.ENSP00000377224,9606.ENSP00000379042,9606.ENSP00000384015,9606.ENSP00000384849,…	BHLHE40,SLC38A2,HILPDA,RHOB,HK2,FOSL1,PER1,HMGCS1,HSPA5,P4HB,ATF4,MT-ND5,HIST3H2A,PTPRK,GADD45A,CDKN2D,ERO1L,SUN1,CDKN1A,BBC3,VEGFA
GO:0009892	Negative regulation of metabolic process	38	3124	0.33	0.0010	9606.ENSP00000003100,9606.ENSP00000215631,9606.ENSP00000246672,9606.ENSP00000253063,9606.ENSP00000256495,9606.ENSP00000264444,9606.ENSP00000290573,9606.ENSP00000297689,9606.ENSP00000300952,9606.ENSP00000311695,9606.ENSP00000314420,9606.ENSP00000322457,9606.ENSP00000324205,9606.ENSP00000336790,9606.ENSP00000339566,9606.ENSP00000344352,9606.ENSP00000344741,9606.ENSP00000355656,9606.ENSP00000357196,…	CYP51A1,GADD45B,NR1D1,SESN2,BHLHE40,MXD1,HK2,NFIL3,MIDN,CCDC85B,PER1,SIAH2,CHMP4A,ATF4,HIST1H1C,ATF3,INSIG1,HIST3H2A,PTPRK,HIST2H2AA,HIST1H3H,DUSP5,GADD45A,KLF5,HIST1H2AC,SCML1,SRSF2,CDKN2D,DUSP8,CDKN1A,HES4,CHAC1,HERPUD1,CDKN1C,RYBP,HSPA8,DDIT3,VEGFA
GO:0010033	Response to organic substance	37	3011	0.33	0.0010	9606.ENSP00000245817,9606.ENSP00000246672,9606.ENSP00000253063,9606.ENSP00000290573,9606.ENSP00000297689,9606.ENSP00000310170,9606.ENSP00000314214,9606.ENSP00000314420,9606.ENSP00000322706,9606.ENSP00000324173,9606.ENSP00000326737,9606.ENSP00000327801,9606.ENSP00000329757,9606.ENSP00000336790,9606.ENSP00000338562,9606.ENSP00000344352,9606.ENSP00000344741,9606.ENSP00000353224,9606.ENSP00000354813,…	TNFSF9,NR1D1,SESN2,HK2,NFIL3,FOSL1,VAMP2,PER1,HMGCS1,HSPA5,TNFRSF12A,P4HB,ATP6V0C,ATF4,STX3,ATF3,INSIG1,TFRC,MT-ND5,PTPRK,HIST1H3H,CCDC186,SCD,KLF5,SLC3A2,SRSF2,CDKN2D,ERO1L,CDKN1A,SH3BP4,CHAC1,HERPUD1,HSPA8,NR4A1,DDIT3,VEGFA,PLCG2
GO:0034976	Response to endoplasmic reticulum stress	10	256	0.83	0.0010	9606.ENSP00000253063,9606.ENSP00000324173,9606.ENSP00000327801,9606.ENSP00000336790,9606.ENSP00000344352,9606.ENSP00000379042,9606.ENSP00000398105,9606.ENSP00000404503,9606.ENSP00000409555,9606.ENSP00000448665	SESN2,HSPA5,P4HB,ATF4,ATF3,ERO1L,CHAC1,BBC3,HERPUD1,DDIT3
GO:0042594	Response to starvation	9	198	0.9	0.0010	9606.ENSP00000253063,9606.ENSP00000256689,9606.ENSP00000268607,9606.ENSP00000324173,9606.ENSP00000336790,9606.ENSP00000344352,9606.ENSP00000384849,9606.ENSP00000432083,9606.ENSP00000448665	SESN2,SLC38A2,MAP1LC3B,HSPA5,ATF4,ATF3,CDKN1A,HSPA8,DDIT3
GO:0070059	Intrinsic apoptotic signaling pathway in response to endoplasmic reticulum stress	5	34	1.41	0.0010	9606.ENSP00000336790,9606.ENSP00000379042,9606.ENSP00000398105,9606.ENSP00000404503,9606.ENSP00000448665	ATF4,ERO1L,CHAC1,BBC3,DDIT3
GO:0009267	Cellular response to starvation	8	154	0.96	0.0014	9606.ENSP00000253063,9606.ENSP00000256689,9606.ENSP00000268607,9606.ENSP00000324173,9606.ENSP00000336790,9606.ENSP00000344352,9606.ENSP00000384849,9606.ENSP00000432083	SESN2,SLC38A2,MAP1LC3B,HSPA5,ATF4,ATF3,CDKN1A,HSPA8
GO:0033554	Cellular response to stress	26	1725	0.42	0.0014	9606.ENSP00000253063,9606.ENSP00000256689,9606.ENSP00000257696,9606.ENSP00000268607,9606.ENSP00000272233,9606.ENSP00000290573,9606.ENSP00000307786,9606.ENSP00000324173,9606.ENSP00000327801,9606.ENSP00000336790,9606.ENSP00000344352,9606.ENSP00000344741,9606.ENSP00000355656,9606.ENSP00000357196,9606.ENSP00000360025,9606.ENSP00000362061,9606.ENSP00000377224,9606.ENSP00000379042,9606.ENSP00000384849,…	SESN2,SLC38A2,HILPDA,MAP1LC3B,RHOB,HK2,CYCS,HSPA5,P4HB,ATF4,ATF3,INSIG1,HIST3H2A,PTPRK,GADD45A,OSER1,CDKN2D,ERO1L,CDKN1A,CHAC1,BBC3,HERPUD1,HSPA8,EID3,DDIT3,VEGFA
GO:0009991	Response to extracellular stimulus	13	483	0.67	0.0016	9606.ENSP00000253063,9606.ENSP00000256689,9606.ENSP00000268607,9606.ENSP00000310170,9606.ENSP00000322706,9606.ENSP00000324173,9606.ENSP00000336790,9606.ENSP00000344352,9606.ENSP00000376276,9606.ENSP00000377224,9606.ENSP00000384849,9606.ENSP00000432083,9606.ENSP00000448665	SESN2,SLC38A2,MAP1LC3B,FOSL1,HMGCS1,HSPA5,ATF4,ATF3,SRSF2,CDKN2D,CDKN1A,HSPA8,DDIT3
GO:0006986	Response to unfolded protein	8	166	0.93	0.0021	9606.ENSP00000324173,9606.ENSP00000336790,9606.ENSP00000344352,9606.ENSP00000379042,9606.ENSP00000398105,9606.ENSP00000409555,9606.ENSP00000432083,9606.ENSP00000448665	HSPA5,ATF4,ATF3,ERO1L,CHAC1,HERPUD1,HSPA8,DDIT3
GO:1901700	Response to oxygen-containing compound	24	1567	0.43	0.0024	9606.ENSP00000246672,9606.ENSP00000253063,9606.ENSP00000256689,9606.ENSP00000272233,9606.ENSP00000310170,9606.ENSP00000314214,9606.ENSP00000314420,9606.ENSP00000322706,9606.ENSP00000324173,9606.ENSP00000329757,9606.ENSP00000336790,9606.ENSP00000344741,9606.ENSP00000354813,9606.ENSP00000357196,9606.ENSP00000358293,9606.ENSP00000359380,9606.ENSP00000362061,9606.ENSP00000366915,9606.ENSP00000376276,…	NR1D1,SESN2,SLC38A2,RHOB,FOSL1,VAMP2,PER1,HMGCS1,HSPA5,ATP6V0C,ATF4,INSIG1,MT-ND5,PTPRK,CCDC186,SCD,OSER1,KLF5,SRSF2,CDKN2D,CDKN1A,SH3BP4,NR4A1,PLCG2
GO:0034198	Cellular response to amino acid starvation	5	45	1.29	0.0027	9606.ENSP00000253063,9606.ENSP00000256689,9606.ENSP00000336790,9606.ENSP00000344352,9606.ENSP00000384849	SESN2,SLC38A2,ATF4,ATF3,CDKN1A
GO:0070887	Cellular response to chemical stimulus	35	2919	0.32	0.0030	9606.ENSP00000245817,9606.ENSP00000246672,9606.ENSP00000246868,9606.ENSP00000253063,9606.ENSP00000256689,9606.ENSP00000257696,9606.ENSP00000272233,9606.ENSP00000290573,9606.ENSP00000297689,9606.ENSP00000307786,9606.ENSP00000314214,9606.ENSP00000322706,9606.ENSP00000324173,9606.ENSP00000326737,9606.ENSP00000327801,9606.ENSP00000329757,9606.ENSP00000336790,9606.ENSP00000338562,9606.ENSP00000344352,…	TNFSF9,NR1D1,SBDS,SESN2,SLC38A2,HILPDA,RHOB,HK2,NFIL3,CYCS,VAMP2,HMGCS1,HSPA5,TNFRSF12A,P4HB,ATP6V0C,ATF4,STX3,ATF3,INSIG1,TFRC,PTPRK,HIST1H3H,CCDC186,OSER1,KLF5,ERO1L,CDKN1A,SH3BP4,BBC3,HERPUD1,HSPA8,NR4A1,DDIT3,VEGFA
GO:0031668	Cellular response to extracellular stimulus	9	236	0.82	0.0031	9606.ENSP00000253063,9606.ENSP00000256689,9606.ENSP00000268607,9606.ENSP00000310170,9606.ENSP00000324173,9606.ENSP00000336790,9606.ENSP00000344352,9606.ENSP00000384849,9606.ENSP00000432083	SESN2,SLC38A2,MAP1LC3B,FOSL1,HSPA5,ATF4,ATF3,CDKN1A,HSPA8
GO:0031667	Response to nutrient levels	12	449	0.67	0.0034	9606.ENSP00000253063,9606.ENSP00000256689,9606.ENSP00000268607,9606.ENSP00000322706,9606.ENSP00000324173,9606.ENSP00000336790,9606.ENSP00000344352,9606.ENSP00000376276,9606.ENSP00000377224,9606.ENSP00000384849,9606.ENSP00000432083,9606.ENSP00000448665	SESN2,SLC38A2,MAP1LC3B,HMGCS1,HSPA5,ATF4,ATF3,SRSF2,CDKN2D,CDKN1A,HSPA8,DDIT3
GO:0034620	Cellular response to unfolded protein	7	129	0.98	0.0034	9606.ENSP00000324173,9606.ENSP00000336790,9606.ENSP00000344352,9606.ENSP00000379042,9606.ENSP00000409555,9606.ENSP00000432083,9606.ENSP00000448665	HSPA5,ATF4,ATF3,ERO1L,HERPUD1,HSPA8,DDIT3
GO:0071496	Cellular response to external stimulus	10	309	0.75	0.0035	9606.ENSP00000253063,9606.ENSP00000256689,9606.ENSP00000268607,9606.ENSP00000310170,9606.ENSP00000324173,9606.ENSP00000336790,9606.ENSP00000344352,9606.ENSP00000360025,9606.ENSP00000384849,9606.ENSP00000432083	SESN2,SLC38A2,MAP1LC3B,FOSL1,HSPA5,ATF4,ATF3,GADD45A,CDKN1A,HSPA8
GO:1900118	Negative regulation of execution phase of apoptosis	4	23	1.48	0.0038	9606.ENSP00000439228,9606.ENSP00000439666,9606.ENSP00000442159,9606.ENSP00000468991	MTRNR2L1,MTRNR2L8,MTRNR2L10,MTRNR2L12
GO:1901362	Organic cyclic compound biosynthetic process	20	1211	0.46	0.0042	9606.ENSP00000003100,9606.ENSP00000246672,9606.ENSP00000253382,9606.ENSP00000261507,9606.ENSP00000297689,9606.ENSP00000301012,9606.ENSP00000322706,9606.ENSP00000329757,9606.ENSP00000336790,9606.ENSP00000344741,9606.ENSP00000345393,9606.ENSP00000347717,9606.ENSP00000356903,9606.ENSP00000359380,9606.ENSP00000377224,9606.ENSP00000384849,9606.ENSP00000440864,9606.ENSP00000448665,9606.ENSP00000478253,…	CYP51A1,NR1D1,ACSS2,MSMO1,NFIL3,MVD,HMGCS1,ATP6V0C,ATF4,INSIG1,MAFF,DHCR7,UAP1,SCD,CDKN2D,CDKN1A,NR4A1,DDIT3,MTHFD1L,FDFT1
GO:0010605	Negative regulation of macromolecule metabolic process	34	2875	0.32	0.0044	9606.ENSP00000003100,9606.ENSP00000215631,9606.ENSP00000246672,9606.ENSP00000253063,9606.ENSP00000256495,9606.ENSP00000264444,9606.ENSP00000297689,9606.ENSP00000311695,9606.ENSP00000314420,9606.ENSP00000322457,9606.ENSP00000336790,9606.ENSP00000339566,9606.ENSP00000344352,9606.ENSP00000355656,9606.ENSP00000357196,9606.ENSP00000358155,9606.ENSP00000358160,9606.ENSP00000358596,9606.ENSP00000360025,…	CYP51A1,GADD45B,NR1D1,SESN2,BHLHE40,MXD1,NFIL3,CCDC85B,PER1,SIAH2,ATF4,HIST1H1C,ATF3,HIST3H2A,PTPRK,HIST2H2AA,HIST1H3H,DUSP5,GADD45A,KLF5,HIST1H2AC,SCML1,SRSF2,CDKN2D,DUSP8,CDKN1A,HES4,CHAC1,HERPUD1,CDKN1C,RYBP,HSPA8,DDIT3,VEGFA
GO:0080135	Regulation of cellular response to stress	15	739	0.55	0.0052	9606.ENSP00000215631,9606.ENSP00000256689,9606.ENSP00000314420,9606.ENSP00000324173,9606.ENSP00000327801,9606.ENSP00000336790,9606.ENSP00000344741,9606.ENSP00000360025,9606.ENSP00000377224,9606.ENSP00000404503,9606.ENSP00000409555,9606.ENSP00000432083,9606.ENSP00000435619,9606.ENSP00000448665,9606.ENSP00000478570	GADD45B,SLC38A2,PER1,HSPA5,P4HB,ATF4,INSIG1,GADD45A,CDKN2D,BBC3,HERPUD1,HSPA8,EID3,DDIT3,VEGFA
GO:0044283	Small molecule biosynthetic process	13	572	0.6	0.0060	9606.ENSP00000003100,9606.ENSP00000253382,9606.ENSP00000261507,9606.ENSP00000301012,9606.ENSP00000322706,9606.ENSP00000336790,9606.ENSP00000344352,9606.ENSP00000344741,9606.ENSP00000347717,9606.ENSP00000359380,9606.ENSP00000478253,9606.ENSP00000480828,9606.ENSP00000482457	CYP51A1,ACSS2,MSMO1,MVD,HMGCS1,ATF4,ATF3,INSIG1,DHCR7,SCD,MTHFD1L,FDFT1,PLCG2
GO:0012501	Programmed cell death	18	1054	0.47	0.0068	9606.ENSP00000215631,9606.ENSP00000269576,9606.ENSP00000272233,9606.ENSP00000290573,9606.ENSP00000307786,9606.ENSP00000319730,9606.ENSP00000322457,9606.ENSP00000324173,9606.ENSP00000326737,9606.ENSP00000336790,9606.ENSP00000360025,9606.ENSP00000377224,9606.ENSP00000379042,9606.ENSP00000384849,9606.ENSP00000398105,9606.ENSP00000404503,9606.ENSP00000419494,9606.ENSP00000448665	GADD45B,KRT10,RHOB,HK2,CYCS,PRSS8,SIAH2,HSPA5,TNFRSF12A,ATF4,GADD45A,CDKN2D,ERO1L,CDKN1A,CHAC1,BBC3,RYBP,DDIT3
GO:0042221	Response to chemical	44	4333	0.25	0.0068	9606.ENSP00000245817,9606.ENSP00000246672,9606.ENSP00000246868,9606.ENSP00000253063,9606.ENSP00000256689,9606.ENSP00000257696,9606.ENSP00000272233,9606.ENSP00000290573,9606.ENSP00000297689,9606.ENSP00000307786,9606.ENSP00000310170,9606.ENSP00000314214,9606.ENSP00000314420,9606.ENSP00000322706,9606.ENSP00000324173,9606.ENSP00000326737,9606.ENSP00000327801,9606.ENSP00000329757,9606.ENSP00000336790,…	TNFSF9,NR1D1,SBDS,SESN2,SLC38A2,HILPDA,RHOB,HK2,NFIL3,CYCS,FOSL1,VAMP2,PER1,HMGCS1,HSPA5,TNFRSF12A,P4HB,ATP6V0C,ATF4,STX3,ATF3,INSIG1,TFRC,MT-ND5,PTPRK,HIST1H3H,CCDC186,SCD,OSER1,KLF5,SLC3A2,SRSF2,CDKN2D,ERO1L,CDKN1A,SH3BP4,CHAC1,BBC3,HERPUD1,HSPA8,NR4A1,DDIT3,VEGFA,PLCG2
GO:0009314	Response to radiation	11	431	0.65	0.0085	9606.ENSP00000256495,9606.ENSP00000272233,9606.ENSP00000314420,9606.ENSP00000322706,9606.ENSP00000324173,9606.ENSP00000336790,9606.ENSP00000355656,9606.ENSP00000357196,9606.ENSP00000360025,9606.ENSP00000377224,9606.ENSP00000384849	BHLHE40,RHOB,PER1,HMGCS1,HSPA5,ATF4,HIST3H2A,PTPRK,GADD45A,CDKN2D,CDKN1A
GO:0030968	Endoplasmic reticulum unfolded protein response	6	106	1.0	0.0085	9606.ENSP00000324173,9606.ENSP00000336790,9606.ENSP00000344352,9606.ENSP00000379042,9606.ENSP00000409555,9606.ENSP00000448665	HSPA5,ATF4,ATF3,ERO1L,HERPUD1,DDIT3
GO:0010629	Negative regulation of gene expression	26	2014	0.35	0.0116	9606.ENSP00000246672,9606.ENSP00000253063,9606.ENSP00000256495,9606.ENSP00000264444,9606.ENSP00000297689,9606.ENSP00000311695,9606.ENSP00000314420,9606.ENSP00000336790,9606.ENSP00000339566,9606.ENSP00000344352,9606.ENSP00000355656,9606.ENSP00000357196,9606.ENSP00000358155,9606.ENSP00000358160,9606.ENSP00000360025,9606.ENSP00000366915,9606.ENSP00000367022,9606.ENSP00000369380,9606.ENSP00000384849,…	NR1D1,SESN2,BHLHE40,MXD1,NFIL3,CCDC85B,PER1,ATF4,HIST1H1C,ATF3,HIST3H2A,PTPRK,HIST2H2AA,HIST1H3H,GADD45A,KLF5,HIST1H2AC,SCML1,CDKN1A,HES4,CHAC1,CDKN1C,RYBP,HSPA8,DDIT3,VEGFA
GO:0046685	Response to arsenic-containing substance	4	34	1.31	0.0116	9606.ENSP00000256689,9606.ENSP00000336790,9606.ENSP00000344352,9606.ENSP00000384849	SLC38A2,ATF4,ATF3,CDKN1A
GO:0062012	Regulation of small molecule metabolic process	11	449	0.63	0.0116	9606.ENSP00000003100,9606.ENSP00000246672,9606.ENSP00000253063,9606.ENSP00000296632,9606.ENSP00000300952,9606.ENSP00000301012,9606.ENSP00000322706,9606.ENSP00000344741,9606.ENSP00000347717,9606.ENSP00000359380,9606.ENSP00000480828	CYP51A1,NR1D1,SESN2,STARD4,MIDN,MVD,HMGCS1,INSIG1,DHCR7,SCD,FDFT1
GO:0071478	Cellular response to radiation	7	170	0.86	0.0124	9606.ENSP00000272233,9606.ENSP00000324173,9606.ENSP00000336790,9606.ENSP00000355656,9606.ENSP00000357196,9606.ENSP00000360025,9606.ENSP00000384849	RHOB,HSPA5,ATF4,HIST3H2A,PTPRK,GADD45A,CDKN1A
GO:0019222	Regulation of metabolic process	60	6948	0.18	0.0130	9606.ENSP00000003100,9606.ENSP00000215631,9606.ENSP00000246672,9606.ENSP00000253063,9606.ENSP00000256495,9606.ENSP00000256689,9606.ENSP00000257696,9606.ENSP00000261845,9606.ENSP00000264444,9606.ENSP00000290573,9606.ENSP00000296632,9606.ENSP00000297689,9606.ENSP00000300952,9606.ENSP00000301012,9606.ENSP00000307786,9606.ENSP00000310170,9606.ENSP00000311695,9606.ENSP00000314420,9606.ENSP00000322457,…	CYP51A1,GADD45B,NR1D1,SESN2,BHLHE40,SLC38A2,HILPDA,MAPK6,MXD1,HK2,STARD4,NFIL3,MIDN,MVD,CYCS,FOSL1,CCDC85B,PER1,SIAH2,HMGCS1,HSPA5,CHMP4A,ATP6V0C,ATF4,HIST1H1C,ATF3,INSIG1,MAFF,DHCR7,SERTAD1,TFRC,HIST3H2A,PTPRK,HIST2H2AA,HIST1H3H,DUSP5,SCD,GADD45A,SDC4,KLF5,HIST1H2AC,SCML1,SRSF2,CDKN2D,BRD2,DUSP8,CDKN1A,SH3BP4,HES4,CHAC1,BBC3,HERPUD1,CDKN1C,RYBP,HSPA8,NR4A1,DDIT3,VEGFA,FDFT1,PLCG2
GO:0034728	Nucleosome organization	7	176	0.84	0.0146	9606.ENSP00000289316,9606.ENSP00000339566,9606.ENSP00000355656,9606.ENSP00000358151,9606.ENSP00000358160,9606.ENSP00000378704,9606.ENSP00000476136	HIST1H2BD,HIST1H1C,HIST3H2A,HIST2H2BE,HIST1H3H,BRD2,HIST1H2BJ
GO:0009889	Regulation of biosynthetic process	42	4210	0.24	0.0151	9606.ENSP00000003100,9606.ENSP00000246672,9606.ENSP00000253063,9606.ENSP00000256495,9606.ENSP00000264444,9606.ENSP00000296632,9606.ENSP00000297689,9606.ENSP00000301012,9606.ENSP00000310170,9606.ENSP00000311695,9606.ENSP00000314420,9606.ENSP00000322457,9606.ENSP00000322706,9606.ENSP00000324173,9606.ENSP00000336790,9606.ENSP00000339566,9606.ENSP00000344352,9606.ENSP00000344741,9606.ENSP00000345393,…	CYP51A1,NR1D1,SESN2,BHLHE40,MXD1,STARD4,NFIL3,MVD,FOSL1,CCDC85B,PER1,SIAH2,HMGCS1,HSPA5,ATF4,HIST1H1C,ATF3,INSIG1,MAFF,DHCR7,SERTAD1,TFRC,HIST3H2A,PTPRK,HIST2H2AA,HIST1H3H,SCD,GADD45A,KLF5,HIST1H2AC,SCML1,SRSF2,BRD2,CDKN1A,HES4,CDKN1C,RYBP,HSPA8,NR4A1,DDIT3,VEGFA,FDFT1
GO:1900744	Regulation of p38mapk cascade	4	38	1.26	0.0157	9606.ENSP00000215631,9606.ENSP00000314420,9606.ENSP00000360025,9606.ENSP00000478570	GADD45B,PER1,GADD45A,VEGFA
GO:0010646	Regulation of cell communication	37	3514	0.26	0.0159	9606.ENSP00000215631,9606.ENSP00000229314,9606.ENSP00000246672,9606.ENSP00000253063,9606.ENSP00000272233,9606.ENSP00000272542,9606.ENSP00000300952,9606.ENSP00000314214,9606.ENSP00000314420,9606.ENSP00000322457,9606.ENSP00000324173,9606.ENSP00000326737,9606.ENSP00000327801,9606.ENSP00000329757,9606.ENSP00000336790,9606.ENSP00000338562,9606.ENSP00000344352,9606.ENSP00000344741,9606.ENSP00000353224,…	GADD45B,GOLT1B,NR1D1,SESN2,RHOB,SLC20A1,MIDN,VAMP2,PER1,SIAH2,HSPA5,TNFRSF12A,P4HB,ATP6V0C,ATF4,STX3,ATF3,INSIG1,TFRC,CD55,DUSP5,GADD45A,VDAC2,CDKN2D,DUSP8,SH3BP4,CHAC1,BBC3,HERPUD1,CDKN1C,MTRNR2L1,MTRNR2L8,MTRNR2L10,DDIT3,MTRNR2L12,HIST1H2BJ,VEGFA
GO:0044092	Negative regulation of molecular function	18	1163	0.43	0.0189	9606.ENSP00000215631,9606.ENSP00000256495,9606.ENSP00000300952,9606.ENSP00000322457,9606.ENSP00000358596,9606.ENSP00000360025,9606.ENSP00000377224,9606.ENSP00000380530,9606.ENSP00000384849,9606.ENSP00000386862,9606.ENSP00000409555,9606.ENSP00000413720,9606.ENSP00000439228,9606.ENSP00000439666,9606.ENSP00000442159,9606.ENSP00000448665,9606.ENSP00000468991,9606.ENSP00000478570	GADD45B,BHLHE40,MIDN,SIAH2,DUSP5,GADD45A,CDKN2D,DUSP8,CDKN1A,SH3BP4,HERPUD1,CDKN1C,MTRNR2L1,MTRNR2L8,MTRNR2L10,DDIT3,MTRNR2L12,VEGFA
GO:0006066	Alcohol metabolic process	9	324	0.69	0.0193	9606.ENSP00000003100,9606.ENSP00000253382,9606.ENSP00000261507,9606.ENSP00000301012,9606.ENSP00000322706,9606.ENSP00000344741,9606.ENSP00000347717,9606.ENSP00000480828,9606.ENSP00000482457	CYP51A1,ACSS2,MSMO1,MVD,HMGCS1,INSIG1,DHCR7,FDFT1,PLCG2
GO:0023051	Regulation of signaling	37	3553	0.26	0.0193	9606.ENSP00000215631,9606.ENSP00000229314,9606.ENSP00000246672,9606.ENSP00000253063,9606.ENSP00000272233,9606.ENSP00000272542,9606.ENSP00000300952,9606.ENSP00000314214,9606.ENSP00000314420,9606.ENSP00000322457,9606.ENSP00000324173,9606.ENSP00000326737,9606.ENSP00000327801,9606.ENSP00000329757,9606.ENSP00000336790,9606.ENSP00000338562,9606.ENSP00000344352,9606.ENSP00000344741,9606.ENSP00000353224,…	GADD45B,GOLT1B,NR1D1,SESN2,RHOB,SLC20A1,MIDN,VAMP2,PER1,SIAH2,HSPA5,TNFRSF12A,P4HB,ATP6V0C,ATF4,STX3,ATF3,INSIG1,TFRC,CD55,DUSP5,GADD45A,VDAC2,CDKN2D,DUSP8,SH3BP4,CHAC1,BBC3,HERPUD1,CDKN1C,MTRNR2L1,MTRNR2L8,MTRNR2L10,DDIT3,MTRNR2L12,HIST1H2BJ,VEGFA
GO:0033673	Negative regulation of kinase activity	8	255	0.74	0.0201	9606.ENSP00000215631,9606.ENSP00000300952,9606.ENSP00000358596,9606.ENSP00000360025,9606.ENSP00000377224,9606.ENSP00000380530,9606.ENSP00000384849,9606.ENSP00000413720	GADD45B,MIDN,DUSP5,GADD45A,CDKN2D,DUSP8,CDKN1A,CDKN1C
GO:0072595	Maintenance of protein localization in organelle	4	42	1.22	0.0204	9606.ENSP00000290573,9606.ENSP00000324173,9606.ENSP00000344741,9606.ENSP00000384015	HK2,HSPA5,INSIG1,SUN1
GO:0071310	Cellular response to organic substance	28	2369	0.31	0.0209	9606.ENSP00000245817,9606.ENSP00000246672,9606.ENSP00000253063,9606.ENSP00000290573,9606.ENSP00000297689,9606.ENSP00000314214,9606.ENSP00000322706,9606.ENSP00000324173,9606.ENSP00000326737,9606.ENSP00000327801,9606.ENSP00000329757,9606.ENSP00000336790,9606.ENSP00000338562,9606.ENSP00000344352,9606.ENSP00000344741,9606.ENSP00000353224,9606.ENSP00000357196,9606.ENSP00000358160,9606.ENSP00000358293,…	TNFSF9,NR1D1,SESN2,HK2,NFIL3,VAMP2,HMGCS1,HSPA5,TNFRSF12A,P4HB,ATP6V0C,ATF4,STX3,ATF3,INSIG1,TFRC,PTPRK,HIST1H3H,CCDC186,KLF5,ERO1L,CDKN1A,SH3BP4,HERPUD1,HSPA8,NR4A1,DDIT3,VEGFA
GO:0006333	Chromatin assembly or disassembly	7	193	0.8	0.0219	9606.ENSP00000289316,9606.ENSP00000339566,9606.ENSP00000355656,9606.ENSP00000358151,9606.ENSP00000358160,9606.ENSP00000378704,9606.ENSP00000476136	HIST1H2BD,HIST1H1C,HIST3H2A,HIST2H2BE,HIST1H3H,BRD2,HIST1H2BJ
GO:0042127	Regulation of cell population proliferation	22	1642	0.37	0.0223	9606.ENSP00000245817,9606.ENSP00000246672,9606.ENSP00000257696,9606.ENSP00000301012,9606.ENSP00000310170,9606.ENSP00000338562,9606.ENSP00000344352,9606.ENSP00000347717,9606.ENSP00000350633,9606.ENSP00000350937,9606.ENSP00000353224,9606.ENSP00000356030,9606.ENSP00000357196,9606.ENSP00000361818,9606.ENSP00000366915,9606.ENSP00000367022,9606.ENSP00000377224,9606.ENSP00000384849,9606.ENSP00000386862,…	TNFSF9,NR1D1,HILPDA,MVD,FOSL1,STX3,ATF3,DHCR7,SERTAD1,TES,TFRC,CD55,PTPRK,SDC4,KLF5,HIST1H2AC,CDKN2D,CDKN1A,SH3BP4,CDKN1C,NR4A1,VEGFA
GO:0006334	Nucleosome assembly	6	135	0.89	0.0225	9606.ENSP00000289316,9606.ENSP00000339566,9606.ENSP00000358151,9606.ENSP00000358160,9606.ENSP00000378704,9606.ENSP00000476136	HIST1H2BD,HIST1H1C,HIST2H2BE,HIST1H3H,BRD2,HIST1H2BJ
GO:0071901	Negative regulation of protein serine/threonine kinase activity	6	136	0.89	0.0232	9606.ENSP00000358596,9606.ENSP00000360025,9606.ENSP00000377224,9606.ENSP00000380530,9606.ENSP00000384849,9606.ENSP00000413720	DUSP5,GADD45A,CDKN2D,DUSP8,CDKN1A,CDKN1C
GO:0051248	Negative regulation of protein metabolic process	17	1096	0.43	0.0256	9606.ENSP00000003100,9606.ENSP00000215631,9606.ENSP00000253063,9606.ENSP00000314420,9606.ENSP00000322457,9606.ENSP00000336790,9606.ENSP00000344352,9606.ENSP00000358596,9606.ENSP00000360025,9606.ENSP00000377224,9606.ENSP00000380530,9606.ENSP00000384849,9606.ENSP00000398105,9606.ENSP00000409555,9606.ENSP00000413720,9606.ENSP00000419494,9606.ENSP00000478570	CYP51A1,GADD45B,SESN2,PER1,SIAH2,ATF4,ATF3,DUSP5,GADD45A,CDKN2D,DUSP8,CDKN1A,CHAC1,HERPUD1,CDKN1C,RYBP,VEGFA
GO:1902532	Negative regulation of intracellular signal transduction	11	508	0.58	0.0257	9606.ENSP00000246672,9606.ENSP00000253063,9606.ENSP00000314420,9606.ENSP00000344352,9606.ENSP00000358596,9606.ENSP00000361635,9606.ENSP00000377224,9606.ENSP00000380530,9606.ENSP00000386862,9606.ENSP00000409555,9606.ENSP00000448665	NR1D1,SESN2,PER1,ATF3,DUSP5,VDAC2,CDKN2D,DUSP8,SH3BP4,HERPUD1,DDIT3
GO:0061394	Regulation of transcription from rna polymerase ii promoter in response to arsenic-containing substance	2	2	2.24	0.0264	9606.ENSP00000336790,9606.ENSP00000344352	ATF4,ATF3
GO:0080090	Regulation of primary metabolic process	53	6032	0.19	0.0267	9606.ENSP00000003100,9606.ENSP00000215631,9606.ENSP00000246672,9606.ENSP00000253063,9606.ENSP00000256495,9606.ENSP00000256689,9606.ENSP00000264444,9606.ENSP00000296632,9606.ENSP00000297689,9606.ENSP00000300952,9606.ENSP00000301012,9606.ENSP00000307786,9606.ENSP00000310170,9606.ENSP00000311695,9606.ENSP00000314420,9606.ENSP00000322457,9606.ENSP00000322706,9606.ENSP00000324173,9606.ENSP00000336790,…	CYP51A1,GADD45B,NR1D1,SESN2,BHLHE40,SLC38A2,MXD1,STARD4,NFIL3,MIDN,MVD,CYCS,FOSL1,CCDC85B,PER1,SIAH2,HMGCS1,HSPA5,ATF4,HIST1H1C,ATF3,INSIG1,MAFF,DHCR7,SERTAD1,TFRC,HIST3H2A,PTPRK,HIST2H2AA,HIST1H3H,DUSP5,SCD,GADD45A,SDC4,KLF5,HIST1H2AC,SCML1,SRSF2,CDKN2D,BRD2,DUSP8,CDKN1A,HES4,CHAC1,BBC3,HERPUD1,CDKN1C,RYBP,HSPA8,NR4A1,DDIT3,VEGFA,FDFT1
GO:0009966	Regulation of signal transduction	33	3107	0.27	0.0312	9606.ENSP00000215631,9606.ENSP00000229314,9606.ENSP00000246672,9606.ENSP00000253063,9606.ENSP00000272233,9606.ENSP00000272542,9606.ENSP00000314420,9606.ENSP00000322457,9606.ENSP00000324173,9606.ENSP00000326737,9606.ENSP00000327801,9606.ENSP00000329757,9606.ENSP00000344352,9606.ENSP00000344741,9606.ENSP00000353224,9606.ENSP00000356030,9606.ENSP00000358596,9606.ENSP00000360025,9606.ENSP00000361635,…	GADD45B,GOLT1B,NR1D1,SESN2,RHOB,SLC20A1,PER1,SIAH2,HSPA5,TNFRSF12A,P4HB,ATP6V0C,ATF3,INSIG1,TFRC,CD55,DUSP5,GADD45A,VDAC2,CDKN2D,DUSP8,SH3BP4,CHAC1,BBC3,HERPUD1,CDKN1C,MTRNR2L1,MTRNR2L8,MTRNR2L10,DDIT3,MTRNR2L12,HIST1H2BJ,VEGFA
GO:0006915	Apoptotic process	15	918	0.46	0.0350	9606.ENSP00000215631,9606.ENSP00000272233,9606.ENSP00000290573,9606.ENSP00000307786,9606.ENSP00000322457,9606.ENSP00000324173,9606.ENSP00000326737,9606.ENSP00000336790,9606.ENSP00000360025,9606.ENSP00000379042,9606.ENSP00000384849,9606.ENSP00000398105,9606.ENSP00000404503,9606.ENSP00000419494,9606.ENSP00000448665	GADD45B,RHOB,HK2,CYCS,SIAH2,HSPA5,TNFRSF12A,ATF4,GADD45A,ERO1L,CDKN1A,CHAC1,BBC3,RYBP,DDIT3
GO:0097193	Intrinsic apoptotic signaling pathway	6	151	0.84	0.0370	9606.ENSP00000336790,9606.ENSP00000379042,9606.ENSP00000384849,9606.ENSP00000398105,9606.ENSP00000404503,9606.ENSP00000448665	ATF4,ERO1L,CDKN1A,CHAC1,BBC3,DDIT3
GO:0000079	Regulation of cyclin-dependent protein serine/threonine kinase activity	5	97	0.95	0.0384	9606.ENSP00000350633,9606.ENSP00000360025,9606.ENSP00000377224,9606.ENSP00000384849,9606.ENSP00000413720	SERTAD1,GADD45A,CDKN2D,CDKN1A,CDKN1C
GO:0042326	Negative regulation of phosphorylation	10	449	0.59	0.0384	9606.ENSP00000215631,9606.ENSP00000300952,9606.ENSP00000314420,9606.ENSP00000344352,9606.ENSP00000358596,9606.ENSP00000360025,9606.ENSP00000377224,9606.ENSP00000380530,9606.ENSP00000384849,9606.ENSP00000413720	GADD45B,MIDN,PER1,ATF3,DUSP5,GADD45A,CDKN2D,DUSP8,CDKN1A,CDKN1C
GO:0071243	Cellular response to arsenic-containing substance	3	20	1.42	0.0384	9606.ENSP00000256689,9606.ENSP00000336790,9606.ENSP00000344352	SLC38A2,ATF4,ATF3
GO:0032269	Negative regulation of cellular protein metabolic process	16	1043	0.43	0.0404	9606.ENSP00000215631,9606.ENSP00000253063,9606.ENSP00000314420,9606.ENSP00000322457,9606.ENSP00000336790,9606.ENSP00000344352,9606.ENSP00000358596,9606.ENSP00000360025,9606.ENSP00000377224,9606.ENSP00000380530,9606.ENSP00000384849,9606.ENSP00000398105,9606.ENSP00000409555,9606.ENSP00000413720,9606.ENSP00000419494,9606.ENSP00000478570	GADD45B,SESN2,PER1,SIAH2,ATF4,ATF3,DUSP5,GADD45A,CDKN2D,DUSP8,CDKN1A,CHAC1,HERPUD1,CDKN1C,RYBP,VEGFA
GO:0070859	Positive regulation of bile acid biosynthetic process	2	3	2.07	0.0404	9606.ENSP00000246672,9606.ENSP00000296632	NR1D1,STARD4
GO:0008152	Metabolic process	66	8298	0.14	0.0405	9606.ENSP00000003100,9606.ENSP00000246672,9606.ENSP00000246868,9606.ENSP00000253063,9606.ENSP00000253382,9606.ENSP00000258654,9606.ENSP00000260443,9606.ENSP00000260585,9606.ENSP00000261507,9606.ENSP00000261845,9606.ENSP00000268607,9606.ENSP00000269576,9606.ENSP00000272542,9606.ENSP00000274457,9606.ENSP00000282369,9606.ENSP00000289316,9606.ENSP00000290573,9606.ENSP00000297689,9606.ENSP00000301012,…	CYP51A1,NR1D1,SBDS,SESN2,ACSS2,COG3,RSL24D1,EPT1,MSMO1,MAPK6,MAP1LC3B,KRT10,SLC20A1,FEM1C,TRIM36,HIST1H2BD,HK2,NFIL3,MVD,CYCS,PER1,PRSS8,SIAH2,HMGCS1,HSPA5,CHMP4A,P4HB,ATP6V0C,ATF4,HIST1H1C,ATF3,INSIG1,MAFF,DHCR7,TFRC,MT-ND4L,MT-ND5,HIST3H2A,CD55,UAP1,PTPRK,HIST1H3H,DUSP5,SCD,GADD45A,SDC4,SLC3A2,SRSF2,CDKN2D,ERO1L,DUSP8,CDKN1A,CHAC1,HERPUD1,CCNB1IP1,RYBP,ATG12,METTL12,HSPA8,EID3,NR4A1,DDIT3,HIST1…
GO:0062197	Cellular response to chemical stress	8	293	0.68	0.0405	9606.ENSP00000253063,9606.ENSP00000272233,9606.ENSP00000307786,9606.ENSP00000336790,9606.ENSP00000357196,9606.ENSP00000362061,9606.ENSP00000379042,9606.ENSP00000448665	SESN2,RHOB,CYCS,ATF4,PTPRK,OSER1,ERO1L,DDIT3
GO:1903506	Regulation of nucleic acid-templated transcription	35	3447	0.25	0.0405	9606.ENSP00000246672,9606.ENSP00000253063,9606.ENSP00000256495,9606.ENSP00000264444,9606.ENSP00000297689,9606.ENSP00000310170,9606.ENSP00000311695,9606.ENSP00000314420,9606.ENSP00000322457,9606.ENSP00000324173,9606.ENSP00000336790,9606.ENSP00000339566,9606.ENSP00000344352,9606.ENSP00000344741,9606.ENSP00000345393,9606.ENSP00000350633,9606.ENSP00000353224,9606.ENSP00000355656,9606.ENSP00000357196,…	NR1D1,SESN2,BHLHE40,MXD1,NFIL3,FOSL1,CCDC85B,PER1,SIAH2,HSPA5,ATF4,HIST1H1C,ATF3,INSIG1,MAFF,SERTAD1,TFRC,HIST3H2A,PTPRK,HIST2H2AA,HIST1H3H,GADD45A,KLF5,HIST1H2AC,SCML1,SRSF2,BRD2,CDKN1A,HES4,CDKN1C,RYBP,HSPA8,NR4A1,DDIT3,VEGFA
GO:1901701	Cellular response to oxygen-containing compound	16	1055	0.42	0.0427	9606.ENSP00000246672,9606.ENSP00000253063,9606.ENSP00000256689,9606.ENSP00000272233,9606.ENSP00000314214,9606.ENSP00000322706,9606.ENSP00000324173,9606.ENSP00000329757,9606.ENSP00000336790,9606.ENSP00000344741,9606.ENSP00000357196,9606.ENSP00000358293,9606.ENSP00000362061,9606.ENSP00000366915,9606.ENSP00000386862,9606.ENSP00000440864	NR1D1,SESN2,SLC38A2,RHOB,VAMP2,HMGCS1,HSPA5,ATP6V0C,ATF4,INSIG1,PTPRK,CCDC186,OSER1,KLF5,SH3BP4,NR4A1
GO:0070482	Response to oxygen levels	9	379	0.62	0.0437	9606.ENSP00000257696,9606.ENSP00000290573,9606.ENSP00000327801,9606.ENSP00000336790,9606.ENSP00000354813,9606.ENSP00000379042,9606.ENSP00000384849,9606.ENSP00000404503,9606.ENSP00000478570	HILPDA,HK2,P4HB,ATF4,MT-ND5,ERO1L,CDKN1A,BBC3,VEGFA
GO:0009416	Response to light stimulus	8	302	0.67	0.0458	9606.ENSP00000256495,9606.ENSP00000314420,9606.ENSP00000322706,9606.ENSP00000336790,9606.ENSP00000355656,9606.ENSP00000357196,9606.ENSP00000377224,9606.ENSP00000384849	BHLHE40,PER1,HMGCS1,ATF4,HIST3H2A,PTPRK,CDKN2D,CDKN1A
GO:0006950	Response to stress	35	3485	0.24	0.0466	9606.ENSP00000253063,9606.ENSP00000256689,9606.ENSP00000257696,9606.ENSP00000268607,9606.ENSP00000272233,9606.ENSP00000290573,9606.ENSP00000307786,9606.ENSP00000310170,9606.ENSP00000324173,9606.ENSP00000327801,9606.ENSP00000336790,9606.ENSP00000344352,9606.ENSP00000344741,9606.ENSP00000345393,9606.ENSP00000354813,9606.ENSP00000355656,9606.ENSP00000356030,9606.ENSP00000357196,9606.ENSP00000358151,…	SESN2,SLC38A2,HILPDA,MAP1LC3B,RHOB,HK2,CYCS,FOSL1,HSPA5,P4HB,ATF4,ATF3,INSIG1,MAFF,MT-ND5,HIST3H2A,CD55,PTPRK,HIST2H2BE,HIST1H3H,GADD45A,SDC4,OSER1,CDKN2D,ERO1L,CDKN1A,CHAC1,BBC3,HERPUD1,HSPA8,EID3,DDIT3,HIST1H2BJ,VEGFA,PLCG2
GO:1901522	Positive regulation of transcription from rna polymerase ii promoter involved in cellular response to chemical stimulus	3	23	1.36	0.0478	9606.ENSP00000253063,9606.ENSP00000336790,9606.ENSP00000478570	SESN2,ATF4,VEGFA
GO:1901698	Response to nitrogen compound	16	1070	0.42	0.0478	9606.ENSP00000253063,9606.ENSP00000310170,9606.ENSP00000314214,9606.ENSP00000314420,9606.ENSP00000322706,9606.ENSP00000324173,9606.ENSP00000329757,9606.ENSP00000336790,9606.ENSP00000344741,9606.ENSP00000354813,9606.ENSP00000366915,9606.ENSP00000367123,9606.ENSP00000384849,9606.ENSP00000386862,9606.ENSP00000409555,9606.ENSP00000440864	SESN2,FOSL1,VAMP2,PER1,HMGCS1,HSPA5,ATP6V0C,ATF4,INSIG1,MT-ND5,KLF5,SLC3A2,CDKN1A,SH3BP4,HERPUD1,NR4A1
GO:2001242	Regulation of intrinsic apoptotic signaling pathway	6	164	0.81	0.0478	9606.ENSP00000327801,9606.ENSP00000361635,9606.ENSP00000377224,9606.ENSP00000404503,9606.ENSP00000409555,9606.ENSP00000448665	P4HB,VDAC2,CDKN2D,BBC3,HERPUD1,DDIT3
