# Supplementary material for: Identification of ATF3 as a novel protective signature of quiescent colorectal tumor cells
Source: Cell Death Dis. 2023 Oct 13;14(10):676. doi: 10.1038/s41419-023-06204-1 (PMC10576032; doi:10.1038/s41419-023-06204-1)
Supplement: Supplementary file 7 — TableS4.xls [file 41419_2023_6204_MOESM7_ESM.xls]

Pathway	P value	FRD	ES	NES	Size	LeadingEdge
HALLMARK_OXIDATIVE_PHOSPHORYLATION	0.00101419878296146	0.00397298371076679	0.526229312151948	5.30634912668849	199	PRDX3, ATP5MC1, NDUFA8, NDUFB8, NDUFB3, CYC1, SDHC, CYB5R3, ETFB, MDH1, NQO2, NDUFA7, NDUFS2, ECI1, NDUFAB1, VDAC3, UQCRC1, MGST3, NDUFV2, SDHB, UQCR10, NDUFB6, NDUFB5, ECHS1, NDUFB2, ATP5MF, NDUFS1, ACO2, NDUFS7, MRPL11, NDUFB7, ACAT1, POR, NDUFS6, PDHB, DLD, PHB2, SLC25A4, HADHA, OXA1L, NDUFV1, UQCR11, NDUFB1, BCKDHA, ETFA, COX6C, NDUFA3, ATP6V1E1, BAX, ECH1, TIMM13, NDUFA6, ATP6V0E1, NDUFS8, A…
HALLMARK_MYC_TARGETS_V1	0.00101522842639594	0.00397298371076679	0.446470551690889	4.49281215075825	196	SSBP1, PRDX3, RUVBL2, PHB, MRPS18B, CYC1, EIF2S1, PA2G4, DUT, NDUFAB1, VDAC3, YWHAQ, SMARCC1, PSMD3, NME1, GLO1, CCT3, PRDX4, FAM120A, YWHAE, C1QBP, PCBP1, PHB2, CCT5, TUFM, CDK4, PGK1, SERBP1, MRPL23, GNL3, HDDC2, HSPE1, POLD2, PSMA4, PSMB2, HSPD1, NHP2, COPS5, SSB, ABCE1, SNRPD1, ERH, GSPT1, EIF4G2, XPO1, HDGF, VBP1, BUB3, SF3B3, PSMD1, HNRNPA2B1, CBX3, PWP1, TYMS, PSMA6, CCT7, SRSF7, PSMB3, RA…
HALLMARK_PROTEIN_SECRETION	0.00108342361863489	0.00397298371076679	0.442624532566854	3.59764388215081	90	DST, ARCN1, CLCN3, AP2M1, TMX1, RER1, AP3B1, M6PR, BNIP3, AP2S1, AP2B1, USO1, CLTA, PAM, SOD1, COPB1, YIPF6, COPB2, SNX2, ARFIP1, BET1, SCAMP1, EGFR, RAB2A, GOLGA4, CLTC, ADAM10, ANP32E, MAPK1, STX12, COPE, SCAMP3, VPS4B, SEC22B, TMED10, RAB14, DNM1L, TSG101, NAPA, ERGIC3, ATP1A1, TPD52, PPT1, TMED2, LMAN1, VAMP3, SCRN1, RAB9A, LAMP2, STX7, ARFGEF1, RPS6KA3, GBF1, CLN5, SNAP23, AP1G1, NAPG, IGF2R…
HALLMARK_ADIPOGENESIS	0.00101522842639594	0.00397298371076679	0.349149951364118	3.42103924772127	171	PRDX3, SLC1A5, CYC1, SDHC, ETFB, PFKL, SNCG, JAGN1, NDUFAB1, DHRS7, APLP2, UQCRC1, TALDO1, REEP6, MGST3, SDHB, UQCR10, ECHS1, NMT1, COQ9, ACO2, NDUFB7, ATP1B3, POR, DLD, UQCR11, BCKDHA, ECH1, SOD1, DDT, SCP2, CMBL, PGM1, REEP5, PDCD4, MTCH2, PTCD3, DECR1, NDUFA5, IMMT, DNAJC15, CAT, IDH3G, ACADM, SLC25A1, MRPL15, GHITM, MDH2, SUCLG1, AK2, SLC66A3, QDPR, VEGFB, GPD2, NDUFS3, RTN3, SAMM50, IDH1, CO…
HALLMARK_DNA_REPAIR	0.00102986611740474	0.00397298371076679	0.343980365520155	3.23923380765059	147	APRT, POLR3GL, DUT, NME3, DGUOK, NELFE, TAF12, DAD1, ERCC1, POLR2I, RPA3, NME1, GTF2H5, GTF2A2, MRPL40, POLD4, SSRP1, SDCBP, RBX1, POLR2G, NT5C, POLR2H, GTF2H3, VPS28, ITPA, CANT1, USP11, TYMS, TP53, RRM2B, POLR2J, COX17, POM121, NME4, MPG, PDE4B, SUPT4H1, POLR2F, XPC, RPA2, AK3, UMPS, POLR2E, SURF1, SF3A3, GMPR2, DCTN4, BCAP31, HPRT1, MPC2, GTF2F1, CSTF3, TSG101, SNAPC5, NUDT21, DDB1, AAAS, SAC3…
HALLMARK_FATTY_ACID_METABOLISM	0.00104493207941484	0.00397298371076679	0.323437652828052	2.86808742201296	119	ECI2, SDHC, MDH1, ECI1, REEP6, ECHS1, GRHPR, ACO2, ADSL, PDHB, DLD, HMGCL, ACSL5, CPOX, ECH1, GSTZ1, SUCLG2, HADHB, HSD17B11, DECR1, HSD17B4, PSME1, HSD17B10, IDH3G, EPHX1, ACADM, NBN, UROS, ALDH3A2, MDH2, SUCLG1, PTS, APEX1, PCBD1, SDHD, UBE2L6, ALDH9A1, RAP1GDS1, GPD2, IDH3B, PDHA1, ACADVL, IDH1, RDH11, CRYZ, NTHL1, SUCLA2, OSTC, BPHL, SDHA, UGDH, HSDL2, DLST, ME1, HIBCH, UROD, ACAA2, CPT1A, ME…
HALLMARK_MYC_TARGETS_V2	0.00116959064327485	0.00397298371076679	0.399533178176266	2.83043634959928	58	PHB, PA2G4, FARSA, SORD, MRTO4, TBRG4, CDK4, GNL3, HSPE1, HSPD1, EXOSC5, CBX3, DCTPP1, DDX18, SRM, TCOF1, MPHOSPH10, PES1, AIMP2, NIP7, NOP16, RABEPK, LAS1L, NPM1, RRP9, WDR43, NOP56, GRWD1, NDUFAF4, IMP4, MYC, BYSL, MYBBP1A, NOLC1, MCM5, PPRC1, TMEM97, WDR74, UNG, NOC4L, NOP2, MCM4, PPAN, SUPV3L1, RCL1, SLC29A2, TFB2M, SLC19A1, DUSP2, PRMT3, RRP12, PUS1, IPO4
HALLMARK_MTORC1_SIGNALING	0.0010183299389002	0.00397298371076679	0.257542045501178	2.55877331282489	189	PDAP1, ATP5MC1, SLC1A5, PFKL, CYB5B, M6PR, ENO1, SORD, SLC9A3R1, GSR, ACTR2, NMT1, HSPA4, USO1, PGK1, CCT6A, EEF1E1, TOMM40, UCHL5, HSPE1, TPI1, PSMA4, HSPD1, IFI30, COPS5, PGM1, PSMD13, ACTR3, ADD3, SEC11A, CALR, IMMT, HMBS, TM7SF2, SSR1, PSMC2, EGLN3, PSMD12, FADS1, RPA1, GMPS, FKBP2, PITPNB, TUBG1, PSMA3, POLR3G, CCNG1, FDXR, QDPR, NFYC, TCEA1, SHMT2, CANX, G6PD, SQSTM1, IDH1, RDH11, ACSL3, LT…
HALLMARK_GLYCOLYSIS	0.00101729399796541	0.00397298371076679	0.25672898232277	2.51776617456037	172	SLC16A3, GALE, PLOD1, PFKP, SDHC, MDH1, GALK1, KDELR3, ENO1, TALDO1, ZNF292, B3GAT3, NASP, DLD, NDUFV3, CLDN3, PGK1, FKBP4, NOL3, PAM, PKM, TPI1, ALDH7A1, SOD1, HAX1, COPB2, MET, ADORA2B, PGLS, EGLN3, LHPP, MPI, EGFR, STMN1, MDH2, TPBG, PGAM1, CHPF, NT5E, GOT2, ALDH9A1, GMPPA, HDLBP, BIK, AGL, QSOX1, GNPDA1, G6PD, AK3, RPE, PGM2, B4GALT2, ME2, IDH1, AKR1A1, TXN, PPIA, DSC2, PLOD2, GYS1, KIF2A, SL…
HALLMARK_REACTIVE_OXYGEN_SPECIES_PATHWAY	0.00119189511323004	0.00397298371076679	0.376734538054517	2.46839067190636	45	PFKP, PRDX2, MGST1, NDUFS2, NQO1, PTPA, GSR, PRDX4, SOD1, NDUFA6, CAT, ATOX1, FES, STK25, NDUFB4, MBP, G6PD, GCLM, TXN, LAMTOR5, SRXN1, GLRX, SELENOS, ABCC1, ERCC2, TXNRD1, SOD2, PRDX1, HMOX2, EGLN2
HALLMARK_INTERFERON_ALPHA_RESPONSE	0.00108459869848156	0.00397298371076679	0.309782994559036	2.457742324682	80	LGALS3BP, EIF2AK2, LY6E, IRF9, PSME2, PSMB9, PLSCR1, IFI27, IFI30, LAP3, PSME1, ADAR, PROCR, HELZ2, B2M, PSMA3, CD47, MVB12A, UBE2L6, PARP9, ELF1, OGFR, TRIM25, IFITM2, IFI35, NUB1, GMPR, IFIH1, CNP, SAMD9, TAP1, MOV10, SP110, PARP14, BST2, TRIM5, IRF2, DDX60, TENT5A, PNPT1, NMI, OAS1, IRF1, NCOA7, STAT2, USP18, IFITM3, HLA-C, TRIM14, TRAFD1
HALLMARK_UNFOLDED_PROTEIN_RESPONSE	0.00106157112526539	0.00397298371076679	0.284975343804962	2.44740396050677	108	SPCS1, EIF2S1, YIF1A, KDELR3, MTREX, NHP2, EXOSC5, SHC1, PAIP1, SEC11A, CALR, SSR1, TTC37, BANF1, NOP14, SLC30A5, KIF5B, DCTN1, SPCS3, LSM4, POP4, EXOSC4, DDX10, EXOSC10, DKC1, EIF4EBP1, EIF4G1, ALDH18A1, LSM1, DCP1A, SDAD1, PREB, CKS1B, KHSRP, ATF6, IFIT1, EXOSC2, EXOSC9, NPM1, CNOT2, PARN, IMP3, DCP2, RRP9, EXOSC1, XBP1, HSP90B1, XPOT, GOSR2, NOP56, NABP1, SRPRB, PDIA6, CNOT6, WIPI1, PDIA5, HSP…
HALLMARK_MITOTIC_SPINDLE	0.00101317122593718	0.00397298371076679	0.2413020631638	2.43004168934444	195	DST, ARFIP2, RFC1, DYNC1H1, CDC42EP1, YWHAE, MYH9, CAPZB, ROCK1, GSN, LRPPRC, SMC1A, PALLD, ACTN4, SEPTIN9, CSNK1D, EPB41L2, PCM1, ARHGAP29, WASL, ARHGEF12, SPTBN1, CKAP5, KIF5B, VCL, APC, EPB41, CEP57, CDC27, HOOK3, CDC42BPA, SOS1, PAFAH1B1, TUBGCP2, AKAP13, MYO1E, CDC42EP4, PPP4R2, NUMA1, KIF3B, FLNB, SAC3D1, MAP3K11, TLK1, MYH10, CD2AP, CLIP1, ARFGEF1, STAU1, TIAM1, CDK5RAP2, ARHGAP10, PXN, SM…
HALLMARK_PEROXISOME	0.001085776330076	0.00397298371076679	0.296246900475348	2.38297895356445	85	ECI2, CTBP1, ERCC1, DHRS3, SMARCC1, FIS1, SLC25A4, HMGCL, ACSL5, GSTK1, ECH1, SOD1, SCP2, HSD17B11, LONP2, HSD17B4, CAT, ITGB1BP1, IDH2, FADS1, PRDX5, ALDH9A1, MVP, TSPO, VPS4B, IDH1, RDH11, GNPAT, SLC35B2, CRABP2, ABCD3, CNBP, BCL10, IDE, MSH2, SOD2, PEX2, ACOX1, ACSL4, ACAA1, ISOC1, RETSAT, HSD3B7, PEX6, PRDX1, ACOT8, NUDT19, PEX13, CRAT, CTPS1, SLC25A17, ERCC3, PEX11A, CDK7, SLC27A2, HRAS, SLC…
HALLMARK_E2F_TARGETS	0.00101317122593718	0.00397298371076679	0.225683868151084	2.27666408186884	198	RAD50, PRKDC, EIF2S1, PA2G4, DUT, RFC1, RPA3, NME1, PRDX4, TBRG4, PSIP1, PAICS, NASP, CDK4, SSRP1, POLD2, RAD51C, SMC1A, CDC25B, CDKN2A, GSPT1, XPO1, NBN, RPA1, HMGB3, STMN1, TUBG1, DNMT1, TP53, RANBP1, XRCC6, TMPO, AK2, CBX5, CTCF, CSE1L, NAA38, DEK, DCTPP1, ANP32E, LYAR, SLBP, RPA2, PPP1R8, ILF3, TK1, CKS1B, NUDT21, DCK, STAG1, DDX39A, HNRNPD, RBBP7, SNRPB, PCNA, MCM6, MSH2, ATAD2, SMC3, MCM7, …
HALLMARK_G2M_CHECKPOINT	0.00305498981670061	0.00866250866250866	0.215037756616812	2.14392293075171	191	ATRX, HMGN2, SMARCC1, SLC38A1, NASP, CDK4, PURA, SMC1A, CDC25B, SNRPD1, GSPT1, CUL5, MNAT1, XPO1, BUB3, PRMT5, HMGB3, STMN1, TMPO, TFDP1, KIF5B, CTCF, DTYMK, TOP1, RPS6KA5, SS18, CDC27, RPA2, ILF3, MAP3K20, DKC1, CHMP1A, BCL3, PAFAH1B1, NUP98, KPNB1, NUMA1, SMAD3, NCL, CKS1B, FOXN3, CUL1, G3BP1, CASP8AP2, RAD23B, STAG1, DDX39A, E2F4, HNRNPD, PML, UPF1, E2F3, MCM6, SLC12A2, MAPK14, MTF2, PRIM2, SM…
HALLMARK_TGF_BETA_SIGNALING	0.00831353919239905	0.0207838479809976	0.31053037269289	2.07000247635035	48	FKBP1A, HDAC1, HIPK2, TJP1, WWTR1, SPTBN1, PPP1CA, APC, FNTA, ID3, ARID4B, SMAD3, IFNGR2, TGIF1, NCOR2, XIAP, ID2, CTNNB1, SMAD1, CDH1, RAB31, MAP3K7, SKIL, BMPR2, SKI, CDK9, TGFB1, SMURF2, BMPR1A, ID1, TGFBR1, FURIN, KLF10, TRIM33
HALLMARK_HEME_METABOLISM	0.00308324768756423	0.00866250866250866	0.216981048012336	2.05887436655413	152	EIF2AK1, CLCN3, PRDX2, TNRC6B, RAD23A, UBAC1, MGST3, CTSB, HAGH, CPOX, LRP10, SDCBP, TSPAN5, HTATIP2, NARF, ENDOD1, HMBS, PGLS, CAT, HDGF, TFDP2, GMPS, UROS, ARHGEF12, FBXO34, ARL2BP, ADIPOR1, EPB41, TOP1, CDC27, TCEA1, FBXO9, GCLM, DCUN1D1, NFE2L1, BSG, DMTN, MOSPD1, BLVRB, PSMD9, GDE1, MFHAS1, VEZF1, DCAF10, GLRX5, ISCA1, LAMP2, MXI1, HEBP1, UROD, BTRC, TMEM9B, HTRA2, SLC66A2, ADD1, FOXJ2, SLC2…
HALLMARK_XENOBIOTIC_METABOLISM	0.00311850311850312	0.00866250866250866	0.226680214201198	2.05070933960905	128	COMT, SLC1A5, PYCR1, NQO1, TNFRSF1A, DHRS7, TMBIM6, GSR, NMT1, AHCY, ACO2, POR, ADH5, DCXR, ECH1, DDT, GSTO1, CAT, EPHX1, PSMB10, TKFC, GSS, LONP1, PTS, NINJ1, ALDH9A1, PTGR1, SHMT2, GART, ALAS1, IDH1, ASL, BLVRB, HPRT1, PGD, MTHFD1, ACP1, DHPS, BPHL, PTGES3, UGDH, JUP, CYB5A, MAN1A1, DDAH2, ATP2A2, CDA, PTGES, PGRMC1, ID2, PROS1, ALDH2, PEMT, SLC35B1, HES6, PMM1, PDLIM5, PINK1, CNDP2
HALLMARK_PI3K_AKT_MTOR_SIGNALING	0.00433369447453954	0.0114044591435251	0.237241039892512	1.92829071360945	90	AP2M1, YWHAB, TNFRSF1A, CFL1, ACTR2, PIN1, CDK4, PTPN11, ARPC3, PLA2G12A, ACTR3, CALR, EGFR, PRKAR2A, AKT1, CLTC, PPP1CA, PRKAG1, MAPK1, CSNK2B, SQSTM1, AKT1S1, MAPKAP1, RALB, MAPK9, TIAM1, GRB2, RPS6KA3, ECSIT, RIPK1, CAB39, HSP90B1, UBE2N, SLC2A1, PFN1, PTEN, PAK4, TBK1, MAP3K7, ARHGDIA, STAT2, NCK1, GRK2, THEM4, ATF1, MAP2K3, DUSP3, PLCB1, ITPR2, CDK2, GSK3B
HALLMARK_UV_RESPONSE_UP	0.00934579439252336	0.0212404418011895	0.203354587692113	1.8726444047005	137	PDAP1, CYB5B, AP2S1, TMBIM6, PSMC3, HYAL2, SLC25A4, FKBP4, MRPL23, SPR, GGH, ATP6V1F, EPCAM, POLR2H, MSX1, BID, EPHX1, IGFBP2, STK25, GRINA, ATP6V1C1, CREG1, BSG, ARRB2, SQSTM1, ALAS1, KLHDC3, SIGMAR1, EIF2S3, PDLIM3, HSPA13, STARD3, TST, SELENOW, PPT1, IL6ST, CNP, DDX21, TAP1, PRKACA, UROD, DGAT1, GAL, RFC4, LYN, CDC5L, STIP1, PPIF, CLTB, CTSV, GRPEL1, EIF5, SOD2, AGO2, SHOX2, PRKCD, ACAA1, IRF1…
HALLMARK_APICAL_JUNCTION	0.00934579439252336	0.0212404418011895	0.203183959516862	1.87107313010427	137	ITGA3, GAMT, CAP1, GNAI2, TJP1, MYH9, MDK, ITGB4, ACTN1, LIMA1, SHC1, ACTN4, EPB41L2, WASL, EGFR, IRS1, CDH3, CLDN4, TUBG1, TSPAN4, ADAM15, VCL, ARPC2, ITGA2, NECTIN2, MAPK13, MAP3K20, CRB3, SYMPK, TIAL1, GTF2F1, GNAI1, CTNND1, PBX2, CTNNA1, MYL9, JUP, DHX16, SKAP2, MYH10, VASP, SORBS3, BAIAP2, MAPK14, DLG1, PFN1, PTEN, CDH1, RSU1, CERCAM, MSN, NECTIN3, RHOF, PKD1, ADAM9, RRAS, ITGB1, CDK8, CNN2,…
HALLMARK_ESTROGEN_RESPONSE_LATE	0.0122950819672131	0.0267284390591589	0.183636310073417	1.77287469944144	161	GALE, ETFB, ARL3, SORD, SLC9A3R1, FABP5, NBL1, FKBP4, COX6C, DCXR, MDK, TPD52L1, PDCD4, MOCS2, MYOF, ADD3, SNX10, SCNN1A, IDH2, ALDH3A2, TPBG, PLAAT3, NMU, JAK1, ST14, CKB, MAPK13, TJP3, ATP2B4, BLVRB, LSR, FKBP5, HPRT1, TOB1, PDLIM3, SLC29A1, PKP3, RBBP8, PTPN6, UGDH, FLNB, LLGL2, MAPT, TST, CPE, IL6ST, NCOR2, TIAM1, PTGES, SCARB1, RABEP1, ID2, GAL, PRKAR2B, CAV1, XBP1, NRIP1, NAB2, KRT19, PPIF,…
HALLMARK_ALLOGRAFT_REJECTION	0.0183982683982684	0.0367965367965368	0.215863496793833	1.7592801159105	91	TAPBP, STAT1, NME1, CAPG, GALNT1, ABCE1, CDKN2A, MTIF2, EGFR, PSMB10, AKT1, TAP2, B2M, CD40, CD47, EREG, EIF3A, EIF4G3, IL27RA, BCL3, CSK, HLA-E, MRPL3, EIF3J, IFNGR2, PTPN6, TPD52, EIF5A, F2R, TAP1, BCL10, LIF, DEGS1, NPM1, LYN, UBE2N, MAP3K7, IL18, IFNGR1, NCK1, ABI1, EIF3D, UBE2D1, IFNAR2
HALLMARK_P53_PATHWAY	0.0163432073544433	0.0340483486550902	0.174609007970267	1.71063339066816	175	PRMT2, VAMP8, EI24, DCXR, ITGB4, BAX, RPS27L, RAD51C, IFI30, TPD52L1, CDKN2A, PITPNC1, EPHX1, PROCR, TP53, APP, POM121, NINJ1, CCNG1, FDXR, TSC22D1, WWP1, XPC, RAP2B, ST14, PHLDA3, TPRKB, WRAP73, TOB1, KLK8, NOL8, S100A4, CTSD, MAPKAPK3, FUCA1, HDAC3, TM7SF3, CD81, F2R, TAP1, PLXNB2, MXD4, DEF6, LIF, PCNA, RHBDF2, DNTTIP2, AK1, LDHB, TAX1BP3, ADA, BAIAP2, SEC61A1, RXRA, ISCU, EPS8L2, FAM162A, PMM…
HALLMARK_UV_RESPONSE_DN	0.0208986415882968	0.0401896953621092	0.188988727708174	1.6684000290985	117	ANXA4, ATRX, SRI, SPOP, MRPS31, TJP1, ADD3, MET, SLC22A18, ADORA2B, MTA1, AGGF1, NIPBL, IRS1, MGMT, MT1E, CDC42BPA, PHF3, ATP2B4, LAMC1, PPARG, SMAD3, PRKAR2B, ABCC1, MAPK14, CAV1, RXRA, DLG1, ICA1, PTEN, PDLIM5, YTHDC1, SIPA1L1, ATP2B1, TFPI, ATRN, NOTCH2, MYC, PMP22, ERBB2, ATP2C1, NFKB1, SLC7A1, BMPR1A, ID1, PIAS3, ZMIZ1, SYNJ2, RASA2, MAP1B, NR1D2, SCAF8, F3, CDKN1B, INPP4B, CDK13, FZD2, PEX1…
HALLMARK_COMPLEMENT	0.0259067357512953	0.0479754365764728	0.182578405029103	1.66489633516726	130	USP8, CTSL, PSMB9, GNAI2, CTSB, PLSCR1, CALM1, GNB2, LAP3, CD46, ATOX1, PPP4C, PRSS3, GPD2, PDP1, CLU, CASP7, FDX1, CSRP1, CD59, PRCP, PLAUR, USP14, LTA4H, CALM3, USP16, CTSD, KIF2A, CTSH, ME1, GMFB, LAMP2, GRB2, PIK3CA, CDA, PREP, LGALS3, LYN, IRF2, VCPIP1, GCA, CTSC, PFN1, CTSV, RCE1, SIRT6, ANXA5, RHOG, XPNPEP1, LIPA, MSRB1, ADAM9, RABIF, PRKCD, IRF1, DYRK2, AKAP10, S100A13
