# Supplementary material for: Identification of ATF3 as a novel protective signature of quiescent colorectal tumor cells
Source: Cell Death Dis. 2023 Oct 13;14(10):676. doi: 10.1038/s41419-023-06204-1 (PMC10576032; doi:10.1038/s41419-023-06204-1)
Supplement: Supplementary file 8 — Table S5.xls [file 41419_2023_6204_MOESM8_ESM.xls]

Pathway	P value	FDR	ES	NES	Size	LeadingEdge
HALLMARK_TNFA_SIGNALING_VIA_NFKB	0.00101419878296146	0.0136165577342048	0.429364932013784	3.93903429641265	157	VEGFA, BHLHE40, EIF1, GADD45B, TUBB2A, MAFF, PHLDA2, LAMB3, ATF3, GADD45A, CDKN1A, DUSP5, TNFSF9, NR4A1, MXD1, RHOB, SDC4, NFIL3, PER1, KLF6, FOSL1, PPP1R15A, DUSP1, NFKBIA, CCNL1, JUN, HBEGF, CCN1, ZFP36, JUNB, IRS2, BTG3, CD44, MARCKS, MCL1, EGR1, BTG1, EHD1, GEM, DNAJB4, TRIB1, EFNA1, PNRC1, KLF2, MAP3K8, ZBTB10, IER3, TIPARP, LDLR, RELB, PMEPA1, REL, CFLAR, IER5, YRDC, TNFAIP3, FOSB, RIPK2, T…
HALLMARK_HYPOXIA	0.00101522842639594	0.0136165577342048	0.370604181631875	3.38413258432175	155	VEGFA, BHLHE40, MAFF, ATF3, HSPA5, CDKN1A, SIAH2, CDKN1C, HK2, ERO1A, SDC4, ALDOA, NFIL3, DDIT3, TES, KLF6, PPP1R15A, DUSP1, GAPDH, JUN, CCN1, ZFP36, DDIT4, IRS2, RRAGD, PIM1, PDK1, BTG1, HMOX1, RBPJ, P4HA1, EFNA1, PNRC1, NDRG1, ANGPTL4, CHST3, NOCT, STC2, ENO2, ADM, IER3, TIPARP, IDS, FOXO3, KLHL24, CAVIN1, ETS1, CXCR4, WSB1, TNFAIP3, CCN2, ALDOC, NDST2
HALLMARK_CHOLESTEROL_HOMEOSTASIS	0.00108932461873638	0.0136165577342048	0.425065236606342	3.14285349658394	68	MVD, FDFT1, ACSS2, ATF3, DHCR7, CYP51A1, HMGCS1, SCD, STARD4, TNFRSF12A, NFIL3, ACTG1, EBP, IDI1, HMGCR, ACAT2, PNRC1, TRIB3, FDPS, LDLR, FASN, SQLE, ETHE1, SREBF2, SEMA3B, ALDOC, NSDHL, CPEB2
HALLMARK_MTORC1_SIGNALING	0.00101214574898785	0.0136165577342048	0.245869816454446	2.32766710513513	189	BHLHE40, INSIG1, TFRC, HSPA5, CDKN1A, DHCR7, HK2, ERO1A, CYP51A1, HMGCS1, SCD, STARD4, ALDOA, NFIL3, DDIT3, TES, EBP, PPP1R15A, IFRD1, GAPDH, ASNS, IDI1, DDIT4, RAB1A, HMGCR, PDK1, ELOVL5, P4HA1, TRIB3, SLC7A5, RPN1, DHCR24, LDLR, UFM1, EDEM1, SQLE, SLC7A11, PNP, ACACA, CXCR4, MLLT11, ETF1
HALLMARK_UNFOLDED_PROTEIN_RESPONSE	0.00208550573514077	0.0173792144595064	0.26801923522257	2.25067340457358	108	VEGFA, TUBB2A, ATF3, ATF4, HSPA5, HERPUD1, ERO1A, EIF4A3, CEBPG, CHAC1, ASNS, DDIT4, DNAJB9, EIF4E, DNAJA4, CXXC1, DNAJC3, SLC7A5, STC2, SEC31A, FUS, EDEM1, PDIA6, NFYA, ERN1, RPS14, NOLC1, HYOU1, SRPRA
HALLMARK_APOPTOSIS	0.00310880829015544	0.0194502074688797	0.244847737725441	2.11923280824004	124	GADD45B, ATF3, GADD45A, CDKN1A, SLC20A1, RHOB, VDAC2, TNFRSF12A, DDIT3, EBP, PTK2, JUN, BTG3, CD44, MCL1, SPTAN1, EMP1, HMOX1, PEA15, GPX4, PMAIP1, HSPB1, DNAJC3, ENO2, IER3, TIMP2, DNAJA1, CFLAR, ETF1, PPP3R1
HALLMARK_MYOGENESIS	0.00311203319502075	0.0194502074688797	0.238813659646083	2.04551338928552	116	BHLHE40, GADD45B, CDKN1A, SCD, KLF5, IFRD1, HBEGF, SPTAN1, FDPS, STC2, CNN3, ITGB1, MEF2D, FLII, FXYD1, PRNP, ATP2A1, AGRN, MYLPF, MB, COL6A3, COL1A1, CTF1, TAGLN, BAG1, RIT1, KIFC3, BDKRB2, LPIN1, MYLK, SLC6A8, PPFIA4, APOD, EIF4A2, SORBS1, MYH11, EPHB3, FGF2, FOXO4, REEP1, ENO3, DAPK2, ITGA7, HSPB8, CHRNB1, VIPR1, ADCY9, SH2B1, HDAC5, SIRT2, MYOM2, TNNC1, TGFB1, ERBB3, SPHK1, SH3BGR, LAMA2, PKI…
HALLMARK_P53_PATHWAY	0.00202634245187437	0.0173792144595064	0.204436539006158	1.91635228176746	175	RPL36, RPL18, ATF3, GADD45A, CDKN1A, SLC3A2, TNFSF9, MXD1, RPS12, DDIT3, SFN, PPP1R15A, PDGFA, JUN, HBEGF, UPP1, DDIT4, BTG1, HMOX1, PVT1, MKNK2, NDRG1, TRIB3, IER3, EPHA2, FOXO3, RACK1, SLC7A11, PLK3, SLC19A2, IER5, AEN, PERP, HRAS, CDKN2AIP, TRAF4, S100A10
HALLMARK_INFLAMMATORY_RESPONSE	0.00734522560335782	0.0408068089075434	0.221064120107627	1.8283340014347	101	CD55, CDKN1A, TNFSF9, MXD1, KLF6, NFKBIA, HBEGF, SGMS2, AHR, ADM, LDLR, IRF7, HIF1A, BEST1, RIPK2, RAF1, SELENOS, SERPINE1, EBI3, RNF144B, PTGER4, P2RY2, CSF1, RASGRP1, CD70, GP1BA, OSMR, TLR3, ICOSLG, IRAK2, GCH1, CD82, IL15, BTG2, SCARF1, ATP2B1, ADRM1, ITGA5, RGS16, KIF1B, NAMPT, FZD5, TIMP1, ICAM1, LAMP3, SLC31A1, SPHK1, SLC7A2, HRH1, GNAI3, NOD2, SLC31A2, MYC, F3, ACVR2A, C5AR1, SEMA4D, ABI1…
HALLMARK_MYC_TARGETS_V2	0.00943396226415094	0.0471698113207547	-0.305870777821195	-2.88886466985636	58	HSPD1, CBX3, NPM1, PHB, HSPE1, CDK4, MRTO4, SORD, FARSA, PA2G4, TBRG4, EXOSC5, GNL3, DDX18, AIMP2, TCOF1, PES1, SRM, DCTPP1, LAS1L, RABEPK, MYBBP1A, MPHOSPH10, RRP9, MCM5, NIP7, NOP56, NDUFAF4, MCM4, UNG, NOP16, SLC29A2, BYSL, SLC19A1, IMP4, GRWD1, PRMT3, IPO4, WDR43, PPRC1, PUS1, UTP20, PLK1, NOC4L, PPAN, MAP3K6, TMEM97, WDR74, RCL1, SUPV3L1, DUSP2, NOP2, PLK4, MYC
