# Supplementary material for: Identification of ATF3 as a novel protective signature of quiescent colorectal tumor cells
Source: Cell Death Dis. 2023 Oct 13;14(10):676. doi: 10.1038/s41419-023-06204-1 (PMC10576032; doi:10.1038/s41419-023-06204-1)
Supplement: Supplementary file 9 — Table S6.xls [file 41419_2023_6204_MOESM9_ESM.xls]

## Sheet: data.qcctopcc
PCCs	QCCs
GAS5	NPW
HSF4	URGCP
MALAT1	FKBP7
NPW	HAUS4
DYNLL1	SLC9B1
DNPH1	TRAPPC4
OXLD1	ZNF710
SEMA4G	NFKBID
CYLD	MAIP1
DCLRE1B	OSER1-DT
TTC9B	TRMT44
C1QBP	GAS5
HDAC8	TNK1
ZNF16	FGF2
PSMB3	LINGO1
EIF2AK2	CNTROB
ANKRD54	LY6E
ENO3	JAG1
TUBGCP6	ZFAND4
STEAP2	TADA1
LRRIQ1	CD59
PLEKHN1	PEX1
TRIM62	DXO
ACSL5	TNFRSF11A
SLC12A9-AS1	CHST7
SCRN3	ZNF383
PEX11B	CCDC153
DLL1	ELMOD3
ZNF181	FAM83G
MTMR11	ATG2B
CAMK4	ANKRD52
IRAK4	APTR
NME5	SETD9
GCSH	FPGS
C4orf33	NOL4L
POMT1	STK35
NT5C	SH2B2
PROM2	L3MBTL2
SNCG	TM2D3
ANAPC16	ZNF684
LINC01504	RAB11B-AS1
LINC00887	ADCY7
PCOLCE2	GUCD1
DCBLD2	PANX1
ATP5F1D	NOSTRIN
ATP1A1-AS1	AMN
PRDX1	EOGT
ZNF114	ZDHHC18
MELTF-AS1	PSKH1
DMAC1	TINCR
EPN2	KLF13
ANKRD52	CCDC97
TENT5C	PRDM1
ZNF761	SULT4A1
BPTF	RASSF5
FEZ1	RNF185
PLEKHO1	ALG11
KCNK5	SLC9A1
FKBP1A	POLR2L
PGPEP1	INAVA
USP30	KRI1
PSME1	TMSB10
PHF7	HES2
C2orf42	CDKN2AIP
IGHMBP2	SETD1A
SLC35E1	TFAP2A
COX6B1	OIP5-AS1
ATP5MF	DMAC2L
ART5	ZNF584
APBB1	NDUFV2
ARHGEF40	RABGEF1
NAA38	ABTB2
INTS13	TSPAN12
IFIT5	MYOF
C11orf71	ZFAS1
RAB37	DNM1
MICAL1	RAB3IP
SPOCK3	TCF7L2
CDKL2	MSMO1
CACNA2D2	RWDD4
WDR81	ZNRD2
SLC2A11	CMTR2
PPM1J	NR2C2
KITLG	GUCA1B
CDK11A	SBNO1-AS1
PDCL	MIR34AHG
FGF9	KIAA0895
RYBP	LINC00491
CDH15	COX6B1
HTATIP2	FIGNL1
NASP	MSI1
TRMT44	VPS37C
SLC12A4	DCTN5
TMEM254-AS1	PXK
CD46	AGBL5
CMAS	PLEKHG5
CDKN2AIP	POPDC3
AP1M2	TAF7
ZDHHC1	UBL5
NSRP1	STX11
