# Supplementary material for: Identification of ATF3 as a novel protective signature of quiescent colorectal tumor cells
Source: Cell Death Dis. 2023 Oct 13;14(10):676. doi: 10.1038/s41419-023-06204-1 (PMC10576032; doi:10.1038/s41419-023-06204-1)
Supplement: Supplementary file 10 — Table S7.xls [file 41419_2023_6204_MOESM10_ESM.xlsx]

## Sheet: ATF3 KO_vs_ATF3 Par
ID	Description	setSize	enrichmentScore	NES	pvalue	p.adjust	qvalues	rank	leading_edge	core_enrichment
NIK-->NONCANONICAL NF-KB SIGNALING%REACTOME DATABASE ID RELEASE 82%5676590	NIK-->NONCANONICAL NF-KB SIGNALING	56	0.685288	1.9144	2.3026e-05	0.0109941	0.0106517	5	tags=2%, list=0%, signal=2%	UBE2M
DECTIN-1 MEDIATED NONCANONICAL NF-KB SIGNALING%REACTOME DATABASE ID RELEASE 82%5607761	DECTIN-1 MEDIATED NONCANONICAL NF-KB SIGNALING	57	0.684735	1.90516	8.70423e-05	0.0158591	0.0153653	5	tags=2%, list=0%, signal=2%	UBE2M
TRANSCRIPTIONAL REGULATION BY E2F6%REACTOME DATABASE ID RELEASE 82%8953750	TRANSCRIPTIONAL REGULATION BY E2F6	34	0.730686	1.86987	0.000435112	0.0396387	0.0384044	95	tags=9%, list=1%, signal=9%	PCGF2/EHMT1/EHMT2
SIGNALING BY FGFR IN DISEASE%REACTOME DATABASE ID RELEASE 82%1226099	SIGNALING BY FGFR IN DISEASE	50	0.654372	1.80163	0.000597848	0.04986	0.0483073	2089	tags=22%, list=11%, signal=20%	HRAS/FGF9/FGFR3/FGF7/MYO18A/PLCG1/FGF1/FGFR2/FGF18/FGF23/POLR2E
NOTCH-HLH TRANSCRIPTION PATHWAY%REACTOME DATABASE ID RELEASE 82%350054	NOTCH-HLH TRANSCRIPTION PATHWAY	27	0.731948	1.78705	0.00290512	0.150489	0.145803	63	tags=7%, list=0%, signal=7%	HDAC4/RBPJ
SUMOYLATION OF CHROMATIN ORGANIZATION PROTEINS%REACTOME%R-HSA-4551638.5	SUMOYLATION OF CHROMATIN ORGANIZATION PROTEINS	53	0.641174	1.78402	0.000794731	0.0556923	0.0539581	853	tags=6%, list=5%, signal=5%	PCGF2/HDAC4/CHD3
SIGNALING BY FGFR2 IN DISEASE%REACTOME DATABASE ID RELEASE 82%5655253	SIGNALING BY FGFR2 IN DISEASE	33	0.699753	1.77825	0.00124596	0.0840793	0.081461	2089	tags=27%, list=11%, signal=24%	HRAS/FGF9/FGF7/PLCG1/FGF1/FGFR2/FGF18/FGF23/POLR2E
SIGNALING BY FGFR2%REACTOME DATABASE ID RELEASE 82%5654738	SIGNALING BY FGFR2	60	0.629024	1.77072	0.000684138	0.04986	0.0483073	2089	tags=17%, list=11%, signal=15%	HRAS/FGF9/FGFBP2/FGF7/FGFBP3/PLCG1/FGF1/FGF18/FGF23/POLR2E
INTERCONVERSION OF NUCLEOTIDE DI- AND TRIPHOSPHATES%REACTOME DATABASE ID RELEASE 82%499943	INTERCONVERSION OF NUCLEOTIDE DI- AND TRIPHOSPHATES	27	0.723172	1.76562	0.00356913	0.157108	0.152216	389	tags=11%, list=2%, signal=11%	AK6/AK5/AK1
CYTOSOLIC TRNA AMINOACYLATION%REACTOME%R-HSA-379716.1	CYTOSOLIC TRNA AMINOACYLATION	24	0.737509	1.75504	0.00385483	0.162344	0.157289	1405	tags=12%, list=8%, signal=12%	VARS1/PPA1/FARSB
TRANSCRIPTIONAL REGULATION BY VENTX%REACTOME DATABASE ID RELEASE 82%8853884	TRANSCRIPTIONAL REGULATION BY VENTX	36	0.665309	1.72403	0.00362159	0.157108	0.152216	126	tags=8%, list=1%, signal=8%	EHMT1/EHMT2/AGO4
ESTROGEN-STIMULATED SIGNALING THROUGH PRKCZ%REACTOME%R-HSA-9634635.2	ESTROGEN-STIMULATED SIGNALING THROUGH PRKCZ	5	0.946421	1.66883	0.00361091	0.157108	0.152216	40	tags=20%, list=0%, signal=20%	HRAS
MITOCHONDRIAL FATTY ACID BETA-OXIDATION OF UNSATURATED FATTY ACIDS%REACTOME DATABASE ID RELEASE 82%77288	MITOCHONDRIAL FATTY ACID BETA-OXIDATION OF UNSATURATED FATTY ACIDS	5	0.940881	1.65906	0.00497031	0.192679	0.186679	89	tags=20%, list=0%, signal=20%	ECI1
TNFR2 NON-CANONICAL NF-KB PATHWAY%REACTOME DATABASE ID RELEASE 82%5668541	TNFR2 NON-CANONICAL NF-KB PATHWAY	84	0.55299	1.64627	0.00160628	0.0944078	0.091468	455	tags=10%, list=2%, signal=9%	UBE2M/EDAR/TNFRSF1B/CD70/TNFSF4/TNFSF18/TNFRSF8/TNFSF15
MITOCHONDRIAL TRANSLATION ELONGATION%REACTOME%R-HSA-5389840.1	MITOCHONDRIAL TRANSLATION ELONGATION	88	0.532021	1.59454	0.00438903	0.173844	0.16843	5862	tags=53%, list=32%, signal=36%	MRPS14/MRPS31/MRPS18B/MRPL12/MRPL52/MRPS17/MRPL55/MRPL45/MRPL34/AURKAIP1/MRPS34/GADD45GIP1/MRPL41/MRPL54/MRPS12/MRPS24/MRPL46/MRPS11/MRPL24/MRPL40/MRPL2/MRPS9/MRPL14/MRPL4/MRPL20/MRPL28/MRPS18A/MRPL11/MRPS26/MRPL39/MRPS2/TUFM/MRPL48/MRPL38/MRPS15/MRPS30/MRPL37/MRPL23/MRPL58/MRPS25/MRPL17/OXA1L/MRPS18C/ERAL1/MRPL32/MRPL3/MRPL53
RESPIRATORY ELECTRON TRANSPORT%REACTOME%R-HSA-611105.3	RESPIRATORY ELECTRON TRANSPORT	93	0.517893	1.57203	0.00334913	0.157108	0.152216	6803	tags=69%, list=37%, signal=43%	SCO2/ETFB/NDUFA7/NDUFAF1/ECSIT/NDUFB7/COX18/LRPPRC/NDUFS6/NDUFAF3/NDUFAF5/NDUFAF6/NDUFS3/NDUFS7/COQ10A/NDUFS1/NDUFA8/COX5B/NDUFS8/TIMMDC1/NDUFV1/TMEM186/CYC1/SDHB/NDUFB10/COX5A/NDUFB8/NDUFA11/NDUFB3/SURF1/ETFDH/COA1/TACO1/NDUFAB1/COX4I1/NDUFC1/TRAP1/UQCR10/NDUFV3/NDUFAF4/UQCRFS1/SDHA/COX8A/NDUFS4/NDUFA13/NDUFB9/ETFA/UQCRC1/COX6B1/COX7A2L/NDUFC2/UQCRC2/COX19/ACAD9/COX7B/NDUFV2/UQCRH/NDUFB6/NDUFA2/…
SRP-DEPENDENT COTRANSLATIONAL PROTEIN TARGETING TO MEMBRANE%REACTOME%R-HSA-1799339.2	SRP-DEPENDENT COTRANSLATIONAL PROTEIN TARGETING TO MEMBRANE	109	-0.548914	-1.49535	0.00432157	0.173844	0.16843	19	tags=3%, list=0%, signal=3%	RPL3L/RPS17/RPS4Y1
INFLUENZA VIRAL RNA TRANSCRIPTION AND REPLICATION%REACTOME%R-HSA-168273.3	INFLUENZA VIRAL RNA TRANSCRIPTION AND REPLICATION	129	-0.551847	-1.5297	0.00152179	0.0924235	0.0895455	19	tags=3%, list=0%, signal=3%	POM121/RPL3L/RPS17/RPS4Y1
CELLULAR RESPONSE TO STARVATION%REACTOME%R-HSA-9711097.2	CELLULAR RESPONSE TO STARVATION	149	-0.545937	-1.53852	0.00129491	0.0842618	0.0816379	19	tags=3%, list=0%, signal=3%	ATP6V1C2/RPS17/ATF3/RPS4Y1
SELENOCYSTEINE SYNTHESIS%REACTOME DATABASE ID RELEASE 82%2408557	SELENOCYSTEINE SYNTHESIS	90	-0.57603	-1.53882	0.0039205	0.162344	0.157289	19	tags=3%, list=0%, signal=3%	RPL3L/RPS17/RPS4Y1
INTEGRATION OF ENERGY METABOLISM%REACTOME DATABASE ID RELEASE 82%163685	INTEGRATION OF ENERGY METABOLISM	90	-0.591521	-1.5802	0.00202423	0.111762	0.108282	844	tags=12%, list=5%, signal=12%	AKAP5/RAPGEF4/PPP2R1B/ACACA/CACNA1C/RAP1A/GNG2/GNA15/KCNB1/PRKAA2/PLCB1
SARS-COV-2 MODULATES HOST TRANSLATION MACHINERY%REACTOME%R-HSA-9754678.1	SARS-COV-2 MODULATES HOST TRANSLATION MACHINERY	49	-0.647875	-1.58569	0.00303441	0.150489	0.145803	19	tags=6%, list=0%, signal=6%	RPS26/RPS17/RPS4Y1
CAP-DEPENDENT TRANSLATION INITIATION%REACTOME%R-HSA-72737.2	CAP-DEPENDENT TRANSLATION INITIATION	116	-0.579121	-1.59363	0.000675852	0.04986	0.0483073	907	tags=3%, list=5%, signal=2%	EIF3C/RPS17/RPS4Y1
EUKARYOTIC TRANSLATION INITIATION%REACTOME%R-HSA-72613.3	EUKARYOTIC TRANSLATION INITIATION	116	-0.579121	-1.59363	0.000675852	0.04986	0.0483073	907	tags=3%, list=5%, signal=2%	EIF3C/RPS17/RPS4Y1
HEME SIGNALING%REACTOME DATABASE ID RELEASE 82%9707616	HEME SIGNALING	42	-0.673965	-1.62813	0.00228717	0.122565	0.118749	2534	tags=24%, list=14%, signal=21%	APOA1/CRTC2/CLOCK/LY96/CREB1/NCOA1/CHD9/RORA/HBA2/NRIP1
GTP HYDROLYSIS AND JOINING OF THE 60S RIBOSOMAL SUBUNIT%REACTOME%R-HSA-72706.2	GTP HYDROLYSIS AND JOINING OF THE 60S RIBOSOMAL SUBUNIT	109	-0.599418	-1.63294	0.000247075	0.0281356	0.0272595	907	tags=3%, list=5%, signal=3%	EIF3C/RPS17/RPS4Y1
L13A-MEDIATED TRANSLATIONAL SILENCING OF CERULOPLASMIN EXPRESSION%REACTOME%R-HSA-156827.3	L13A-MEDIATED TRANSLATIONAL SILENCING OF CERULOPLASMIN EXPRESSION	108	-0.599917	-1.63489	0.000649754	0.04986	0.0483073	907	tags=3%, list=5%, signal=3%	EIF3C/RPS17/RPS4Y1
NONSENSE MEDIATED DECAY (NMD) ENHANCED BY THE EXON JUNCTION COMPLEX (EJC)%REACTOME DATABASE ID RELEASE 82%975957	NONSENSE MEDIATED DECAY (NMD) ENHANCED BY THE EXON JUNCTION COMPLEX (EJC)	111	-0.603181	-1.6495	0.000215797	0.0262122	0.0253959	19	tags=3%, list=0%, signal=3%	RPL3L/RPS17/RPS4Y1
NONSENSE-MEDIATED DECAY (NMD)%REACTOME DATABASE ID RELEASE 82%927802	NONSENSE-MEDIATED DECAY (NMD)	111	-0.603181	-1.6495	0.000215797	0.0262122	0.0253959	19	tags=3%, list=0%, signal=3%	RPL3L/RPS17/RPS4Y1
INHIBITION OF REPLICATION INITIATION OF DAMAGED DNA BY RB1 E2F1%REACTOME%R-HSA-113501.3	INHIBITION OF REPLICATION INITIATION OF DAMAGED DNA BY RB1 E2F1	13	-0.842199	-1.65417	0.00305604	0.150489	0.145803	620	tags=23%, list=3%, signal=22%	POLA1/PPP2R1B/PPP2R3B
RAP1 SIGNALLING%REACTOME%R-HSA-392517.2	RAP1 SIGNALLING	14	-0.825776	-1.65554	0.00347764	0.157108	0.152216	766	tags=29%, list=4%, signal=27%	RAPGEF3/RAPGEF4/RAP1A/RAP1GAP2
FORMATION OF A POOL OF FREE 40S SUBUNITS%REACTOME%R-HSA-72689.2	FORMATION OF A POOL OF FREE 40S SUBUNITS	98	-0.611072	-1.6571	0.000406852	0.039015	0.0378001	907	tags=3%, list=5%, signal=3%	EIF3C/RPS17/RPS4Y1
HDMS DEMETHYLATE HISTONES%REACTOME DATABASE ID RELEASE 82%3214842	HDMS DEMETHYLATE HISTONES	24	-0.756674	-1.664	0.00178725	0.101761	0.0985926	326	tags=12%, list=2%, signal=12%	KDM5A/UTY/KDM5D
BINDING OF TCF LEF:CTNNB1 TO TARGET GENE PROMOTERS%REACTOME DATABASE ID RELEASE 82%4411364	BINDING OF TCF LEF:CTNNB1 TO TARGET GENE PROMOTERS	7	-0.95182	-1.66796	0.000354978	0.0359317	0.0348128	43	tags=29%, list=0%, signal=29%	TCF7L1/AXIN2
EUKARYOTIC TRANSLATION ELONGATION%REACTOME DATABASE ID RELEASE 82%156842	EUKARYOTIC TRANSLATION ELONGATION	90	-0.626528	-1.67372	0.000279536	0.0299597	0.0290268	19	tags=3%, list=0%, signal=3%	RPL3L/RPS17/RPS4Y1
E2F MEDIATED REGULATION OF DNA REPLICATION%REACTOME%R-HSA-113510.3	E2F MEDIATED REGULATION OF DNA REPLICATION	22	-0.792187	-1.70576	0.00148603	0.0924235	0.0895455	620	tags=23%, list=3%, signal=22%	ORC1/MCM8/PPP2R1B/CDK1/PPP2R3B
EUKARYOTIC TRANSLATION TERMINATION%REACTOME DATABASE ID RELEASE 82%72764	EUKARYOTIC TRANSLATION TERMINATION	89	-0.650385	-1.73569	5.51321e-05	0.0111612	0.0108136	19	tags=3%, list=0%, signal=3%	RPL3L/RPS17/RPS4Y1
NONSENSE MEDIATED DECAY (NMD) INDEPENDENT OF THE EXON JUNCTION COMPLEX (EJC)%REACTOME DATABASE ID RELEASE 82%975956	NONSENSE MEDIATED DECAY (NMD) INDEPENDENT OF THE EXON JUNCTION COMPLEX (EJC)	91	-0.65095	-1.7408	4.38809e-05	0.0111612	0.0108136	19	tags=3%, list=0%, signal=3%	RPL3L/RPS17/RPS4Y1
FORMATION OF THE TERNARY COMPLEX, AND SUBSEQUENTLY, THE 43S COMPLEX%REACTOME%R-HSA-72695.2	FORMATION OF THE TERNARY COMPLEX, AND SUBSEQUENTLY, THE 43S COMPLEX	51	-0.719054	-1.76485	0.000129619	0.0181665	0.0176008	907	tags=6%, list=5%, signal=6%	EIF3C/RPS17/RPS4Y1
ACTIVATION OF THE MRNA UPON BINDING OF THE CAP-BINDING COMPLEX AND EIFS, AND SUBSEQUENT BINDING TO 43S%REACTOME%R-HSA-72662.3	ACTIVATION OF THE MRNA UPON BINDING OF THE CAP-BINDING COMPLEX AND EIFS, AND SUBSEQUENT BINDING TO 43S	59	-0.70187	-1.76514	0.000120311	0.0181665	0.0176008	907	tags=5%, list=5%, signal=5%	EIF3C/RPS17/RPS4Y1
PEPTIDE CHAIN ELONGATION%REACTOME%R-HSA-156902.2	PEPTIDE CHAIN ELONGATION	86	-0.663675	-1.76547	2.41363e-05	0.0109941	0.0106517	19	tags=3%, list=0%, signal=4%	RPL3L/RPS17/RPS4Y1
VIRAL MRNA TRANSLATION%REACTOME%R-HSA-192823.4	VIRAL MRNA TRANSLATION	86	-0.663757	-1.76569	2.41363e-05	0.0109941	0.0106517	19	tags=3%, list=0%, signal=4%	RPL3L/RPS17/RPS4Y1
RIBOSOMAL SCANNING AND START CODON RECOGNITION%REACTOME%R-HSA-72702.3	RIBOSOMAL SCANNING AND START CODON RECOGNITION	58	-0.704888	-1.76755	5.11814e-05	0.0111612	0.0108136	907	tags=5%, list=5%, signal=5%	EIF3C/RPS17/RPS4Y1
TRANSLATION INITIATION COMPLEX FORMATION%REACTOME%R-HSA-72649.3	TRANSLATION INITIATION COMPLEX FORMATION	58	-0.705541	-1.76918	4.88373e-05	0.0111612	0.0108136	907	tags=5%, list=5%, signal=5%	EIF3C/RPS17/RPS4Y1
RESPONSE OF EIF2AK1 (HRI) TO HEME DEFICIENCY%REACTOME DATABASE ID RELEASE 82%9648895	RESPONSE OF EIF2AK1 (HRI) TO HEME DEFICIENCY	15	-0.888504	-1.80476	0.000105693	0.0175066	0.0169614	6	tags=13%, list=0%, signal=13%	ASNS/ATF3
SARS-COV-1 MODULATES HOST TRANSLATION MACHINERY%REACTOME DATABASE ID RELEASE 82%9735869	SARS-COV-1 MODULATES HOST TRANSLATION MACHINERY	36	-0.787769	-1.84656	3.1672e-05	0.0111612	0.0108136	19	tags=8%, list=0%, signal=8%	RPS26/RPS17/RPS4Y1
RESPONSE OF EIF2AK4 (GCN2) TO AMINO ACID DEFICIENCY%REACTOME DATABASE ID RELEASE 82%9633012	RESPONSE OF EIF2AK4 (GCN2) TO AMINO ACID DEFICIENCY	98	-0.728641	-1.97593	1.42253e-08	2.59185e-05	2.51114e-05	19	tags=4%, list=0%, signal=4%	RPL3L/RPS17/ATF3/RPS4Y1
