# Supplementary material for: Identification of ATF3 as a novel protective signature of quiescent colorectal tumor cells
Source: Cell Death Dis. 2023 Oct 13;14(10):676. doi: 10.1038/s41419-023-06204-1 (PMC10576032; doi:10.1038/s41419-023-06204-1)
Supplement: Supplementary file 11 — Table S8.xls [file 41419_2023_6204_MOESM11_ESM.xls]

## Sheet: control_drug_high
Group	BaseMean	log2FoldChange	pvalue	FDR
untreated	chr1:12539787-12540816	103.774599094238	4.93127767599059	8.16935095924897e-07	0.000899377462688651
untreated	chr1:228059504-228060288	73.6769280680343	3.80567775564223	0.000141416406514939	0.043447724336485
untreated	chr10:62924230-62924920	92.0258937203949	3.79341016807497	0.000148592403086999	0.0446148690268713
untreated	chr10:103895300-103896158	108.143681825544	7.17565869926608	7.19598693373827e-13	4.75330916908082e-09
untreated	chr10:112332395-112333059	50.7764678565411	3.91094885179396	9.19342413674786e-05	0.0323878203388203
untreated	chr10:122494695-122495367	82.1376261856848	4.83014228634146	1.364355183666e-06	0.00128746402367225
untreated	chr10:127694485-127695011	52.3236120772569	3.93197228401604	8.42517811846761e-05	0.0304945282528974
untreated	chr17:63961527-63962240	98.0604375674067	3.96657089106237	7.29140952745943e-05	0.0274842260113342
untreated	chr19:7643535-7644411	55.4334249314176	3.97572489897343	7.01651989368242e-05	0.0273072409639
untreated	chr2:52082662-52083776	83.5218668060797	4.57057661179815	4.86384065817402e-06	0.00377977640794924
untreated	chr2:128304919-128305797	42.2251153493604	4.26609070396965	1.98927930407226e-05	0.0116801639493772
untreated	chr2:215619013-215620337	68.9808045065115	4.48503807334957	7.29009161974639e-06	0.00506891580991945
untreated	chr2:217756288-217757013	48.2162638446855	5.14613493512863	2.65908185094832e-07	0.000369780319293456
untreated	chr20:54139030-54139782	55.3676071565769	4.64493786598868	3.40178821434926e-06	0.00289942090966245
untreated	chr4:146945693-146946165	56.727234635697	4.55909287703857	5.13750484270916e-06	0.00387837579868747
untreated	chr6:138722717-138723580	78.753616525133	4.67710888252587	2.90947789911808e-06	0.0026073987674943
untreated	chr6:155782198-155782874	72.9832802513275	3.9280947045305	8.56214958682107e-05	0.0305715022139171
untreated	chr7:80277441-80278490	88.6029004896787	4.08522307140121	4.4034491166352e-05	0.0207764165285242
untreated	chr7:130908241-130908620	33.363545647142	4.0681525082328	4.73873636105554e-05	0.0215873951951396
untreated	chr9:2260502-2261468	116.310042035677	5.49634209351873	3.87749977003803e-08	6.83008659492965e-05
untreated	chr9:100472778-100474120	79.6329153018506	4.04358065633461	5.26410355832376e-05	0.0232437538263933
treated	chr1:28417345-28417781	24.8559876905326	-3.98027612020005	6.88352662998083e-05	0.0273072409639
treated	chr1:85607003-85607756	169.446160107534	-7.88845381401976	3.05953414855779e-15	8.0839011273194e-11
treated	chr1:155983444-155984084	43.7998112991928	-6.43509669696452	1.23394748998204e-10	5.43389343005092e-07
treated	chr1:168628738-168629222	37.12638756697	-4.17245477034045	3.01335430189066e-05	0.0162487443601132
treated	chr1:234564356-234565091	58.8643790077003	-4.39784593935155	1.09330537590804e-05	0.00713159510746102
treated	chr10:72272700-72273303	70.5656408850394	-4.17412595742551	2.99132234477927e-05	0.0162487443601132
treated	chr10:102645840-102646696	150.621637615652	-4.87269225568893	1.10087638228181e-06	0.00111874445279423
treated	chr10:103527044-103527892	78.6234475972061	-5.66726598921409	1.45094013704528e-08	3.19472835841753e-05
treated	chr11:15053062-15053811	66.3448372659329	-7.23444083286601	4.67451075867647e-13	4.11699744219166e-09
treated	chr11:43920643-43921152	37.5546831436661	-5.41060617712366	6.28117682152205e-08	0.00010372578373641
treated	chr11:65006752-65007529	85.1278136444242	-4.11225346230046	3.91815789134581e-05	0.0195331260009696
treated	chr11:130124058-130124493	28.4629189363225	-4.00420772833503	6.2225669375911e-05	0.0256894786914112
treated	chr12:26153290-26154052	52.4009452088123	-3.81137199345203	0.000138197614738465	0.0429583220778792
treated	chr12:52280273-52281299	104.717400830413	-5.93117780339961	3.00769291033892e-09	1.07959383651923e-05
treated	chr12:95116748-95117562	61.3327345703268	-3.8390782196965	0.000123497085395484	0.0397931706136521
treated	chr13:106156402-106156887	26.5349667189706	-3.79691595329109	0.000146507434092408	0.0444944761332137
treated	chr14:31229574-31230187	69.4989422092594	-4.36658956533051	1.26201551566193e-05	0.00793927951305229
treated	chr16:11627801-11628412	29.5363477459627	-4.98370064355698	6.23795641356138e-07	0.000749178565268722
treated	chr16:87806705-87807521	99.555537325942	-5.52865142071431	3.22701822020109e-08	6.55879041647332e-05
treated	chr17:56915684-56916273	127.037807306895	-6.86059853785194	6.85726238561725e-12	3.62365173505558e-08
treated	chr17:71412735-71413298	58.0172270364055	-3.90266594931172	9.51389658260919e-05	0.0327503182565918
treated	chr18:13710297-13711039	67.2100368351204	-3.83386394359973	0.000126145932669308	0.0401569618432345
treated	chr2:29108211-29108613	33.4584164013621	-4.03907485190484	5.36624397626975e-05	0.0232437538263933
treated	chr2:55115771-55116379	45.0659831944594	-5.08845631823278	3.60989906809907e-07	0.000454194062749113
treated	chr2:65319864-65320823	92.4053391619284	-3.81824490654441	0.000134404464418014	0.0422766042720568
treated	chr2:227817859-227818910	150.053363090883	-4.89130643635595	1.00168871198863e-06	0.00105866476592655
treated	chr2:238439180-238439916	82.9873187838616	-5.67055957420436	1.42331864863153e-08	3.19472835841753e-05
treated	chr20:380553-381539	111.154254724394	-5.82674604527003	5.65185168351521e-09	1.49333225181839e-05
treated	chr20:401742-402299	32.5773327163886	-5.50014161017598	3.79486346548882e-08	6.83008659492965e-05
treated	chr22:37905059-37905761	34.9332463984438	-3.96702649027293	7.27749064270529e-05	0.0274842260113342
treated	chr3:111904684-111905110	41.5316919294079	-4.45160583076744	8.52305094691405e-06	0.00577425774665033
treated	chr3:111923253-111924166	67.4724101071764	-4.30572751349739	1.66437829764524e-05	0.00999459167735969
treated	chr3:127803501-127804025	47.775102552269	-3.90189584481563	9.54422263930652e-05	0.0327503182565918
treated	chr3:190386025-190386711	58.1857319642678	-5.2694605968895	1.36825237329831e-07	0.000212658612984047
treated	chr4:1323687-1324755	81.7047688986032	-5.86917518278685	4.3796848458133e-09	1.28577814440088e-05
treated	chr4:154165018-154165935	90.3620859100852	-5.91749728781955	3.26877249721969e-09	1.07959383651923e-05
treated	chr6:134537029-134537717	61.9688647763193	-4.04058011165798	5.33191471824649e-05	0.0232437538263933
treated	chr6:161038035-161038899	49.7649178473723	-4.84622249677722	1.25834390031174e-06	0.00123140601977914
treated	chr7:12065973-12066374	37.5244740582369	-4.02539297922831	5.68802451075932e-05	0.0238553942259179
treated	chr7:29622379-29623005	33.9148842182095	-3.96351453221581	7.38543655591829e-05	0.0274842260113342
treated	chr7:129530790-129531369	40.0585501808162	-4.6735423620219	2.96048607315226e-06	0.0026073987674943
treated	chr8:109620599-109621417	37.7826221583639	-5.23877441442524	1.61646481471549e-07	0.00023727907408007
treated	chr8:128176496-128177473	210.821157774847	-7.32365646006152	2.41303954013153e-13	3.18786653646777e-09
treated	chrX:13398176-13398962	70.7963762657953	-3.98298615231117	6.80547224016894e-05	0.0273072409639
